# Supplementary material for: Predator biomass and vegetation influence the coastal distribution of threespine stickleback morphotypes
Source: Ecol Evol. 2021 Aug 12;11(18):12485–96. doi: 10.1002/ece3.7993 (PMC8462182; doi:10.1002/ece3.7993)
Supplement: Supplementary file 2 — Data S1 [file ECE3-11-12485-s002.xlsx]

## Sheet: Metadata
Data used for the article "Predator biomass and vegetation influence the distribution of threespine stickleback morphotypes "
Published in Ecology and Evolution 2021
Casey L. Yanos*1, Eeke P. Haanstra1, Fiona Colgan Carey1, Sorsha A. Passmore1, Johan S. Eklöf2, Ulf Bergström3, Joakim P. Hansen4, Michael C. Fontaine1,5, Martine E. Maan1, Britas Klemens Eriksson1
1Groningen Institute for Evolutionary Life-Sciences, GELIFES, Nijenborgh 7, 9747 AG Groningen, University of Groningen, The Netherlands;
2Department of Ecology, Environment and Plant Sciences, Stockholm University, Sweden,
3Department of Aquatic Resources, Swedish University of Agricultural Sciences, Sweden;
4Stockholm University Baltic Sea Centre, Stockholm, Sweden;
5Unité Mixe de Recherche MIVEGEC et Centre de Recherche en Ecologie et Evolution de la Santé, (Université de Montpellier, CNRS 5290, IRD 229), Centre IRD de Montpellier, Montpellier, France
*Corresponding author: c.l.yanos@rug.nl
Description:
To assess whether threespine stickleback morphotypes exhibit niche segregation associated with resource and/or habitat exploitation and predator avoidance, we conducted a field survey of stickleback morphotypes, and biotic and abiotic ecosystem structure, in two habitat types within shallow coastal bays in the Baltic Sea: deeper central waters and shallow near-shore waters. In the deeper waters, …
The file contain all of the morphometrics data used in the analysis presented in this paper (Stickleback morphometrics sheet); and all data from the shallow vegetation samplings (VegetationShallow sheet) and all data from the shallow traps (FishShallow sheet).
The Field data was collected by the lead author Casey Yanos together with Eeke Haanstra, Johan Eklöf, Ulf Bergström, Joakim Hanssen and Britas Klemens Eriksson.
Morphometric analyses were performed by Casey Yanos, Eeke Haanstra, Fiona Colgan Cary and Sorsha Passmore
SticklebackMorphometrics Tab
Abbreviation	Description
Individual ID	Specimen unique identification number(1-2085)
Bay ID	Unique identification number of Bay where sample was collected (1-27)
Net/Trap ID	Net or Trap number (N1-N5/T1-T5)
SDATE	Date of sampling
MDATE	Date specimen was measured
TLENGTH	Total length of specimen.
SLENGTH	Standard length of specimen.
DSPINE1	Length of first dorsal spine, 0 indicates spine was not developed and NA indicates spine was damaged
DSPINE2	Length of second dorsal spine, 0 indicates spine was not developed and NA indicates spine was damaged
DSPINE3	Length of third dorsal spine, 0 indicates spine was not developed and NA indicates spine was damaged
PSPINE	Length of Pelvic Spine , 0 indicates spine was not developed and NA indicates spine was damaged
CPLENGTH	Length of caudal peduncle.
CPDEPTH	Depth of caudal peduncle.
HWIDTH1	Width of mouth.
HWIDTH2	Length from top of mouth to pelvic girdle.
PGWIDTH	Pelvic girdle width
PLATES L	Number of lateral plates on left side. A plus sign indicates a gap
PLATES R	Number of lateral plates on right side. A plus sign indicates a gap
LATPLAT L	Total number of lateral plates on left side
LATPLAT R	Total number of lateral plates on right side
MORPHOTYPE	Morphotype of specimen (Complete/Partial)
Parasites	1 indicates that parasites were present, 0 if not. Produced using an "if statement" on the notes column
VegetationShallow Tab
BayNumber	Unique number assigned to each bay, 1 through 27
BayName	Bay name associated with each bay number, as listed in BayInformation tab
Trap_number	Trap number, 1 through 5 in each bay
Replicate	Replicate per trap, 1 through 3 at each trap
Lat	Latitudinal coordinate at trap, in decimal degrees
Lon	Longitudinal coordinate at trap, in decimal degrees
Depth_m	Depth at vegetation survey location, in dm
Year	2017
DateStart	Date of vegetation survey
Time_set	Time of vegetation survey
DateFinish	Date that traps were recovered
Time_lift	Time traps were recovered
Sal_set	Salinity when vegetation was surveyed
Sal_lift	Salinity when traps were recovered
Temp_set	Water temperature when vegetation was surveyed
Temp_lift	Water temperature when traps were recovered
Clouds	Cloud cover, based on observation and using arbitrary descriptions
Winddir_set	Wind direction when trap was set
Windspeed_set	Windspeed when trap was set, sometimes using arbitrary descriptions
Mud	Percent substrate made up of mud at vegetation survey location
Sand	Percent substrate made up of sand at vegetation survey location
Gravel	Percent substrate made up of gravel at vegetation survey location, (2-20 mm)
Stone	Percent substrate made up of stones at vegetation survey location, (20-200 mm)
Boulder	Percent substrate made up of boulders at vegetation survey location, (200-600 mm)
Large Boulder	Percent substrate made up of large boulders at vegetation survey location, (>600 mm)
Bedrock	Percent substrate made up of bedrock at vegetation survey location
TotalVegetation_percent	Total vegetation cover at vegetation survey location, in percent
Height_max_dm	Max veg height at vegetation survey location, in dm
Bb	Percent coverage of bare bottom at station
Fu	Percent coverage of Fucus spp at station
Reed	Percent coverage of reed at station
Com	Percent coverage of rooted complex plants
Sim	Percent coverage of rooted simple plants
Fil	Percent coverage of filamentous algae
Mon bal	Percent coverage of Monostroma balticum
Chara	Percent coverage of Chara spp
C. filum	Percent coverage of Chorda filum
Seagrass/Pondweed	Percent coverage of seagrass or pondweed
FishShallow Tab
BayNumber	Unique number assigned to each bay, 1 through 27
BayName	Bay name associated with each bay number, as listed in BayInformation tab
Trap_number	Trap number, 1 through 5 in each bay
Lat	Latitudinal coordinate of the trap, in decimal degrees
Lon	Longitudinal coordinate of the trap, in decimal degrees
Depth_m	Depth at the trap, in meters
Year	Year of sampling, 2017
DateBegin	Date that traps were placed
Time_set	Time that traps were placed, should be taken for each trap, but sometimes was only taken once per bay
DateFinish	Date that traps were recovered
Time_lift	Time that traps were recovered, should be taken for each trap, but sometimes was only taken once per bay
Sal_set	Salinity when trap was set, should be taken for each trap, but sometimes was only taken once per bay
Sal_lift	Salinity when trap was recovered, should be taken for each trap, but sometimes was only taken once per bay
Temp_set	Water temperature when trap was set, should be taken for each trap, but sometimes was only taken once per bay
Temp_lift	Water temperature when trap was recovered, should be taken for each trap, but sometimes was only taken once per bay
Clouds	Cloud cover, based on observation and using arbitrary descriptions
Winddir_lift	Wind direction when trap was set
Windspeed_lift	Windspeed when trap was set, sometimes using arbitrary descriptions
Species_ABR	Species abbreviation, as listed in Names tab
Fish_Species	Species scientific name, as listed in Names tab
Fish_Species_SWE	Species Swedish name, as listed in Names tab
Length_cm	Fish length in cm
Number_per_trap	Number of that species in that trap
CF_A	conversion factor a, for length-weight calculations, as listed in the Length-BM-coversionfact tab, these are the most up to date factors as of March 2018
CF_B	conversion factor b, for length-weight calculations, as listed in the Length-BM-coversionfact tab, these are the most up to date factors as of March 2018
BIOMASS_kg	Total biomass of all individuals of that species in kg, using the equation and the conversion factors in the Length-BM-coversionfact tab
SoakTime(Hours)	Soak time of the trap in hours
Effort(trapNights)	Effort of fishing per trap in trap nights
Notes	Percent noverage of unidentified rooted complex plants at station Notes
VegetationCenterOfBay Tab	*only data from nets that were included in analysis is included (nets where ≥20 stickleback were caught)
BayNumber	Unique number assigned to each bay, 1 through 27
BayName	Bay name associated with each bay number, as listed in BayInformation tab
DateBegin	Date of vegetation survey
Season	Year of sampling, 2017
Net_number	Net number, 1 through 3, 4, or 5 in each bay
Station_a	Station number, an arbitrarily assigned number which corresponds to rows of data on the protocols	Station_b	Station number, an arbitrarily assigned number which corresponds to rows of data on the protocols
Depth_dm_a	Depth at station a, in dm	Depth_dm_b	Depth at station b, in dm
VegetationHeightMax_dm_a	Max veg height at station a, in dm	VegetationHeightMax_dm_b	Max veg height at station b, in dm
VegetationHeightMean_dm_a	Mean veg height at station a, in dm	VegetationHeightMean_dm_b	Mean veg height at station b, in dm
TotalVegetationCover_a	Total vegetation cover for station a, in percent	TotalVegetationCover_b	Total vegetation cover for station b, in percent
Fv_a	Percent coverage of Fucus vesiculosus at station a	Fv_b	Percent coverage of Fucus vesiculosus at station b
FishCenterOfBay Tab	*only data from nets that were included in analysis is included (nets where ≥ 20 stickleback were caught)
BayNumber	Unique number assigned to each bay, 1 through 27
Net_number	Net number, 1 through 3, 4, or 5 in each bay
Gasterosteus_aculeatus_Biomass	Biomass (in kilograms) of pike (Gasterosteus aculeatus) caught in the net
PiscivoreFish_Biomass	Biomass (in kilograms) of pike and perch caught in the net
Gasterosteus_aculeatus_Count	Count of stickleback caught in the net
SticklebackCenterOfBay Tab	* data from all nets where ≥ 1 stickleback were caught is included, data presented in Supplementary Figure A1a.
BayNumber	Unique number assigned to each bay, 1 through 27
Net_number	Net number, 1 through 3, 4, or 5 in each bay
NumberSticklebackMorphotyped	Count of stickleback used in morphometric analysis from the net
PercentSticklebackMorphotypedCompletleyPlated	Percent of stickleback that were morphotyped as completely plated from the net
PercentSticklebackMorphotypedIncompletelyPlated	Percent of stickleback that were morphotyped as incompletely plated from the net

## Sheet: SticklebackMorphometrics
Individual ID	Bay ID	Net/Trap ID	TLENGTH	SLENGTH	DSPINE1	DSPINE2	DSPINE3	PSPINE	CPLENGTH	CPDEPTH	HWIDTH1	HWIDTH2	PGWIDTH	PLATES L	PLATES R	LATPLAT L	LATPLAT R	MORPHOTYPE	Parasites
1846	9	N5	60.1	53.5	5.6	6.5	2.2	7.8	5.3	1.7	3.3	18.8	2.2	15+2+9	31	26	31	Complete	0
1435	25	N1	60.4	54.3	NA	6.1	NA	7.5	7.1	2.1	4.1	17.7	2.6	16+10	33	26	33	Complete	0
1716	6	N2	58.9	51.3	5.2	6.1	1.2	NA	6.9	1.9	4	18.1	2.9	27	32	27	32	Complete	0
1464	25	N3	58.2	51.8	4.7	5.7	2.2	7.8	7.2	2.3	3.7	17.9	2.3	19+9	17+14	28	31	Complete	0
642	26	N2	62.4	54.4	7.4	7.7	3.2	8.6	6.9	2.5	4.2	21.3	3.6	17+1+10	17+13	28	30	Complete	0
11	1	N1	48.85	42.18	4.81	4.79	NA	7.19	6.05	1.41	3.03	14.49	2.47	29	33	29	33	Complete	NA
28	1	N3	69.14	60.25	5.98	7.36	2.58	9.01	8.52	2.34	4.44	20.72	2.84	17+1+1+10	20+11	29	31	Complete	NA
66	2	N1	61.15	53.23	5.83	6.51	1.87	8.43	6.45	1.88	3.6	18.57	2.91	29	30	29	30	Complete	NA
87	2	N2	60.9	51.56	5.94	6.77	2.17	8.08	7.79	2.04	3.97	19.67	3.38	29	31	29	31	Complete	NA
116	2	N4	58.77	51.48	5.5	6.59	2.43	NA	9.21	1.78	3.63	16.72	2.11	21+8	32	29	32	Complete	NA
155	3	N1	55.89	46.62	5.73	6.34	2.55	9.23	6.4	1.74	3.31	16.84	3.48	29	33	29	33	Complete	NA
1483	3	N1	44.6	38.4	3.3	3.4	1.2	5.1	5.5	1.4	2.7	14	2	18+1+10	18+2+1+1+10	29	32	Complete	0
515	9	N5	65.2	56.9	5.3	5.5	1.5	8.4	8.3	1.7	4.6	18.8	2.2	19+10	34	29	34	Complete	0
807	17	N1	71.1	62.8	6.7	6.8	1.5	9	8.6	1.9	4.6	22.8	2.8	17+12	18+13	29	31	Complete	0
1941	17	N2	60.6	52.3	5.2	5.2	2	6.4	7.1	1.9	3.9	19.4	2.9	16+1+12	31	29	31	Complete	0
2049	19	N1	63.9	55.6	5.9	6.1	NA	8.9	7.5	1.9	4.7	21.5	3.5	18+11	18+1+13	29	32	Complete	0
1023	19	T1	62.9	54.1	5.6	5.8	1.8	8.7	7.4	1.7	4	18.8	3.3	21+8	19+1+9	29	29	Complete	0
1044	19	T3	66.9	58.4	7.4	7.9	2.4	11.2	9	2.2	4.4	21.6	3.5	20+9	21+9	29	30	Complete	0
1045	19	T3	64.2	54.9	6	6.2	2.1	8.3	7.3	2.1	4.5	19.8	3	20+9	19+11	29	30	Complete	0
1054	19	T4	62.5	54.6	6.5	7	1.9	9.2	5.8	2.2	4.5	20.8	3.5	18+11	19+9	29	28	Complete	0
1258	24	N1	59.8	54.9	4.9	5.6	NA	7.9	8.8	1.7	4	19.9	2.5	17+12	15+2+11	29	28	Complete	0
1422	24	N4	54.1	47.7	5.3	5.7	1.6	7.6	8.4	1.7	3.7	17.7	2.3	20+9	31	29	31	Complete	0
1382	24	N5	56.6	50.8	4.8	5.6	1.5	7.1	8	1.8	3.6	18	2.6	14+4+11	20+11	29	31	Complete	0
1135	25	N2	61.7	54.7	4.4	5	2.1	7.2	8.4	2.1	4.5	20	2.8	16+13	33	29	33	Complete	0
714	26	N2	65.2	58.1	5.6	6.6	1.9	9.6	8.2	2.1	3.8	18.9	3	18+1+10	18+12	29	30	Complete	0
20	1	N2	62.06	54.52	4.99	5.51	2.24	7.39	7.44	1.8	3.77	18.96	3.27	30	31	30	31	Complete	NA
53	2	N1	63.09	55.13	5.28	5.86	1.86	7.89	6.69	2.38	4.74	19.8	3.52	30	31	30	31	Complete	NA
63	2	N1	64.25	55.83	4.45	5.74	2.15	7.73	7.89	1.84	3.92	19.42	2.64	17+1+12	33	30	33	Complete	NA
1359	2	N4	46.2	39.3	4.7	5.5	1.2	6.7	4.6	1.4	3.6	15.7	2.4	18+12	18+11	30	29	Complete	0
154	3	N1	59.08	52.08	5.79	5.95	1.94	8.26	7.79	1.81	3.66	17.54	2.75	30	31	30	31	Complete	NA
1481	3	N1	56.3	49.1	5.6	5.8	1.4	9.2	7.1	1.8	4	18.1	2.5	23+7	14+15	30	29	Complete	1
1482	3	N1	53.9	46.8	4.7	4.4	NA	6.7	6.7	1.8	3.8	17.7	2.3	20+3+7	31	30	31	Complete	0
233	4	N3	60.28	53.12	5.31	5.91	NA	7.66	7.38	2.04	3.67	17.75	3.38	19+1+10	21+10	30	31	Complete	NA
244	4	N4	61.36	54.27	5.37	5.8	1.71	8.09	6.06	1.86	3.35	17.67	2.58	19+11	18+3+9	30	30	Complete	NA
1720	6	N3	68.9	61.9	6.4	7	2.9	NA	6.4	2.1	4.2	21.6	2.9	20+10	20+12	30	32	Complete	0
1726	6	N3	59.8	52	4.9	4.7	1.1	7.5	5.5	2.2	3.2	19	2.8	30	33	30	33	Complete	0
420	7	N2	62.3	54.9	5.5	6	2	7.8	5.3	NA	4.3	20.1	3.1	17+13	17+12	30	29	Complete	1
426	7	N3	67.9	59.2	5.8	6.2	1.1	8.1	8.3	2.1	4.1	21.7	2.8	22+8	19+1+1+9	30	30	Complete	1
1825	9	N4	49.3	45.9	7.4	8.9	NA	10.2	8.2	NA	5.5	17.5	4.8	30	31	30	31	Complete	0
1833	9	N4	66	58.6	6.1	6.5	2.5	8.6	7.1	2	4.3	20.2	3.4	30	31	30	31	Complete	0
1851	9	N5	60.5	53.3	5.9	5.5	2	8.6	4.6	1.9	3.2	19.6	3.2	30	30	30	30	Complete	1
843	17	N3	56.5	48.9	3.9	4.1	1.2	7.6	7.7	1.4	3.5	16.4	2.4	22+8	21+1+9	30	31	Complete	0
850	17	N4	46.3	40.5	5.9	6.3	1.7	9.2	6.3	1.7	3.9	20.3	2.5	13+1+1+1+1+1+12	17+1+15	30	33	Complete	0
857	17	N4	59.1	51.5	4.1	4.3	1.4	6.4	7.7	1.6	3.6	17.6	2.7	21+1+8	20+1+1+1+1+7	30	31	Complete	0
2003	18	N2	63.6	54.7	5.5	5.8	1.5	7.8	7.2	1.7	4.4	19.6	2.8	20+1+9	32	30	32	Complete	0
929	18	N3	61.6	56	NA	6.3	1.7	10	7.7	1.8	4.8	21.5	2.9	17+13	16+12	30	28	Complete	0
2029	18	N3	58.7	53.1	5.5	6.4	1.9	7.6	7.6	1.7	4	19.6	2.9	16+2+12	20+11	30	31	Complete	0
885	18	T2	57.9	51.6	5	5.1	1.2	8.1	7	1.6	4.2	18.4	2.8	14+4+12	14+3+12	30	29	Complete	0
964	19	N1	67.6	58.6	5.5	6.8	NA	9.4	8.9	2.2	3.7	20.4	3.9	18+2+10	18+1+11	30	30	Complete	0
1750	19	N2	58.5	51.7	4.9	5.1	NA	8.3	7.1	1.8	3.7	18.4	2.3	17+1+12	20+12	30	32	Complete	0
1011	19	N4	59.3	51.2	5.9	6.2	2.3	NA	6.6	1.8	3.6	17	3.1	30	21+11	30	32	Complete	1
1024	19	T1	67	58	7.4	7.3	2.4	10.2	7.3	1.8	3.9	20.4	3.4	30	31	30	31	Complete	0
2072	20	N2	61.7	55.7	NA	5.7	1.5	8.3	8.9	1.9	3.8	20.1	3.3	18+1+1+1+9	32	30	32	Complete	0
1220	20	N3	68.8	60.7	NA	7.3	2	10.3	10.4	2	4.2	20.3	3	19+4+7	33	30	33	Complete	1
1265	24	N1	52.3	47.2	NA	4.3	1.5	6.3	6.3	1.5	3.8	16.9	2.3	19+1+10	18+1+11	30	30	Complete	0
1305	24	N4	52.4	47.7	4.3	4.7	1.5	6.2	8.6	1.6	3.2	16.4	2	30	33	30	33	Complete	0
1307	24	N4	52.7	47.2	4.8	5.1	1.3	7.1	6.4	1.8	3.8	18.9	2.5	30	29	30	29	Complete	0
1380	24	N5	48.6	42.9	4	4.3	1.4	6.3	7.2	1.4	3.6	15	2.1	20+10	19+11	30	30	Complete	0
1148	25	N2	48.4	43	3.5	4.4	2	NA	9	1.6	3.3	14.9	2.9	18+12	33	30	33	Complete	0
1465	25	N3	65.2	58.3	5.5	7.2	2.1	9.4	12	2.5	4.2	21	2.2	20+10	32	30	32	Complete	0
1111	25	T5	46	41	3.8	4.4	1	6.8	4.4	1.8	3.6	16	2.8	30	30	30	30	Complete	0
638	26	N2	70.1	61.4	6.4	6.2	2.8	9.5	9.6	2.6	4.8	21.6	3.1	30	31	30	31	Complete	0
669	26	N3	60.7	53.9	7.5	6.1	1.9	9	6	2.2	4.1	21.4	3.4	30	31	30	31	Complete	0
575	27	N1	48.2	42	4.8	6	1.5	6.5	6.5	1.5	3	15.5	2.1	30	30	30	30	Complete	0
608	27	N3	62	53.2	5.2	6.5	1.5	8.8	7.1	2.4	3.4	19.6	3.3	30	19+10	30	29	Complete	0
615	27	N3	58.1	51.3	5.4	7.1	2	8.2	6.7	2.7	4	18.8	2.4	30	18+9	30	27	Complete	0
598	27	T1	48	41.6	5.3	5.8	1.2	7.4	5.3	2.2	3.2	15	2.6	30	14+14	30	28	Complete	0
4	1	N1	60.81	52.46	NA	7.31	2.59	8.61	6.47	1.88	3.67	18.77	2.96	18+13	32	31	32	Complete	NA
17	1	N2	64.61	55.7	6.12	7.24	2.17	9.29	8.92	2.31	4.3	19.97	3.29	31	32	31	32	Complete	NA
34	1	N3	60.98	53.23	4.8	5.81	2.07	7.4	7.73	2.06	3.43	17.74	3.28	31	31	31	31	Complete	NA
51	2	N1	58.26	50.58	4.98	5.56	1.8	7.12	8.8	1.82	3.88	17.4	2.86	31	31	31	31	Complete	NA
57	2	N1	62.6	55.65	5.99	6.13	2.69	8.03	8.3	2.16	3.93	19.25	3.48	31	32	31	32	Complete	NA
62	2	N1	59.7	52.62	6.32	5.66	2.9	8.06	8.6	1.82	4.45	17.74	2.93	31	33	31	33	Complete	NA
77	2	N2	50.74	43.64	4.78	4.4	2.33	6.81	7.25	1.45	3.98	16.04	2.48	31	30	31	30	Complete	NA
83	2	N2	45.38	38.96	4.32	4.87	1.4	6.53	3.19	1.6	2.73	15.2	3.63	31	31	31	31	Complete	NA
121	2	N4	67.83	59.47	5.4	6.61	1.76	8.3	7.87	2.11	4.28	19.93	3.71	17+14	32	31	32	Complete	NA
167	3	T1	60.66	52.65	5.08	6.55	2	7.94	7.47	2.14	3.64	19.09	3.45	31	30	31	30	Complete	NA
253	4	N4	64.27	55.14	6.34	7.6	1.99	8.41	7.31	1.84	4.14	18.62	3.15	31	31	31	31	Complete	NA
290	4	T4	62.32	55.12	5.08	5.84	2.03	7.43	6.41	2.01	3.97	19.41	3.34	31	32	31	32	Complete	NA
1568	5	N2	62.4	55.7	4.9	6.8	1.4	8.4	4.8	1.8	3.7	20.9	2.8	31	17+15	31	32	Complete	0
1586	5	N3	57.7	50.3	4.9	5.1	1.4	6.3	5.1	2.1	2.8	17.3	2.3	31	30	31	30	Complete	0
367	6	N1	67.7	60.5	6.8	7.4	2.6	7.7	8.1	2.5	3.8	21.5	3.1	20+1+10	32	31	32	Complete	1
1730	6	N3	64.8	56.8	5.9	6.2	1.7	8.7	6.5	2	4.5	20.7	3.1	31	32	31	32	Complete	0
384	6	N3	59.4	51.9	2	7	2.2	7.6	5.9	1.9	3.2	17.9	3	31	32	31	32	Complete	0
419	6	T4	63	56.4	4.7	6.2	2	7.7	7.3	1.8	3.6	19.2	2.6	31	29	31	29	Complete	0
405	6	T5	54.3	47.3	5.1	5.4	2.1	8.6	5.5	2	3.5	16.5	2.6	31	32	31	32	Complete	0
1845	9	N5	NA	NA	NA	NA	NA	NA	NA	NA	NA	NA	NA	31	30	31	30	Complete	0
549	10	N5	52.6	45.6	4.4	4.5	1	7.1	6.3	1.6	4.1	17.9	2.4	31	31	31	31	Complete	0
556	14	N3	56.9	49.4	4.7	4.9	1.7	8.3	5.9	1.5	3.8	17.7	2.1	31	32	31	32	Complete	0
786	16	N3	69.6	61.1	5.2	6	1.4	8.9	8.3	2	4.6	21.3	2.7	19+12	18+13	31	31	Complete	0
1910	17	N1	66.9	58.6	6	5.4	2.3	8.2	6.4	2.2	3.7	20.2	3	31	31	31	31	Complete	0
821	17	N2	60.3	53.3	5.3	5.1	1.4	7.9	5.9	1.8	4.5	20.3	2.4	31	30	31	30	Complete	0
844	17	N3	62	55.2	4.3	5.1	1.3	7.8	8.7	1.7	4	18.3	2.6	31	32	31	32	Complete	0
802	17	T5	63.5	54.5	5.4	NA	1.7	8.1	8.4	1.7	4.7	19	2.7	31	19+11	31	30	Complete	0
1990	18	N1	59.6	53.5	4.2	5.3	1.2	7.7	6.1	1.7	4.4	19.2	2.9	14+3+14	14+2+1+14	31	31	Complete	0
2000	18	N1	62.9	55.1	5.8	6.3	1.5	8.5	6.3	1.5	4	21.1	2.8	19+12	18+13	31	31	Complete	0
912	18	N2	57.5	48.8	5	5.3	1	7.2	6.1	NA	4.6	18.1	2.3	20+11	19+NA	31	NA	Complete	1
2005	18	N2	68.7	61.6	5.4	5.5	1.5	NA	6.5	1.8	4.6	20.4	3.1	17+14	17+13	31	30	Complete	0
932	18	N3	62.9	55.3	4.8	5.1	1.2	7.7	7.9	1.8	4.6	20.4	2.9	31	32	31	32	Complete	0
2031	18	N3	63.9	58.2	5.2	5.5	1.5	7.9	7.5	1.6	3.9	20.1	2.1	31	32	31	32	Complete	0
943	18	N4	59.5	54.1	4.9	5.1	1.4	7.2	8.4	1.7	4	18.8	2.6	21+10	30	31	30	Complete	0
949	18	N4	64.5	57.5	5.2	5.3	1.2	7.9	7.6	1.5	4.4	20.8	2.4	31	32	31	32	Complete	0
950	18	N4	60.6	53.4	5.2	5.3	1	7.9	7.3	1.6	3.5	19.3	2.7	31	32	31	32	Complete	0
2033	18	N4	60.7	54	3.6	4.9	1.4	6.6	6.6	1.5	3.6	18.9	2.8	31	31	31	31	Complete	0
867	18	T1	57.3	52.1	4.1	5.1	1.1	7.5	5.1	1.6	4	18.9	2.9	20+1+10	19+11	31	30	Complete	0
874	18	T1	60	53.9	4.3	4.9	1.1	7.1	6.6	1.7	4.4	18.9	3	31	32	31	32	Complete	0
880	18	T2	60.4	53.8	5	5.1	1.3	7.7	8.6	1.6	4.8	20.4	2.8	31	31	31	31	Complete	0
883	18	T2	55.9	49.4	3.9	4.5	1.7	7.1	7	1.7	4.7	18.2	2.5	31	32	31	32	Complete	0
965	19	N1	58.6	51.1	6.8	6.9	2.2	9.6	5.1	1.8	3.8	17.4	3	31	19+12	31	31	Complete	0
1778	19	N4	63.1	55.6	5.5	5.8	1.4	8.8	7.7	1.8	4	20.3	2.4	17+14	16+1+11	31	28	Complete	0
1031	19	T2	64.1	55.2	5.8	6.3	2.1	8.2	6.5	2	4.5	20.8	3.4	31	31	31	31	Complete	0
1040	19	T3	69.8	61.2	6.6	7.1	2.9	9.3	8.1	2.1	4.3	21.2	3	17+14	31	31	31	Complete	0
1049	19	T3	54.3	47.1	5.9	6.3	2.3	8.1	5.4	1.8	3.6	16.5	3	31	32	31	32	Complete	0
1050	19	T4	67.3	58.8	6.3	6.4	1.6	10.5	9.1	2.1	4.9	20.8	3.4	31	17+14	31	31	Complete	0
1671	19	T4	44.5	40.2	3.6	4	1.1	6.2	4.3	1.3	3.5	15.7	2.6	31	31	31	31	Complete	0
1068	19	T5	67.7	59	5.8	6.7	2.3	9	7.5	1.8	3.8	20.3	3.6	31	32	31	32	Complete	0
1072	19	T5	59.9	52.1	6.7	6	2.6	8.8	7.8	1.9	3.7	18.6	3.7	31	30	31	30	Complete	1
1744	19	T5	50.3	47	5.1	5.2	1.2	8.3	4.8	1.3	3.7	17.6	2.6	31	30	31	30	Complete	0
1196	20	N1	66.5	58.3	5.1	6.1	2	9.1	8.9	2	4.2	19.2	3.2	19+12	32	31	32	Complete	0
2071	20	N2	60.4	52.7	NA	NA	NA	7.9	6.7	1.8	3.6	19.1	2.6	19+12	31	31	31	Complete	0
1170	23	N2	60.7	54.7	5.2	5.9	1.8	8.6	9.2	1.8	4.1	20.3	2.2	31	32	31	32	Complete	0
1177	23	N2	70.5	63.1	4.3	NA	1.7	7.6	10.5	2.1	4.4	21.6	2.8	31	32	31	32	Complete	0
1285	24	N3	54.6	50.4	3.5	3.9	1.5	6.2	9.1	1.6	3.1	17.8	2.5	19+12	19+2+11	31	32	Complete	0
1127	25	N1	59.5	52.5	6.1	6.8	2.1	8	9	2.1	4.3	18.7	2.6	31	32	31	32	Complete	0
1436	25	N1	66	58.3	5.7	6	1.4	8.6	8.3	2	4.1	20.1	2.5	31	31	31	31	Complete	0
1144	25	N2	61.4	54.5	5	5.8	2	8.7	8.3	2	3.6	18.3	2.2	31	30	31	30	Complete	0
1453	25	N2	63.1	56.9	4.8	NA	1.7	NA	7.4	2.1	4	20.1	3.1	31	32	31	32	Complete	0
1083	25	T1	52.7	47.8	5	5.2	1.1	7.2	3.9	2.6	4.1	18.5	2.6	31	32	31	32	Complete	0
701	26	N2	50.5	44.7	3.8	3.8	1.2	6.6	6.2	1.5	3.2	16.8	2.7	31	30	31	30	Complete	0
586	27	N2	61.9	57	NA	6.6	1.8	8.2	6.5	2.4	4.6	19.4	2.6	31	32	31	32	Complete	0
602	27	N3	62.3	55.4	5.4	5	2.7	8.2	8.7	2.5	4.1	18.3	3	31	32	31	32	Complete	0
601	27	T1	46.1	40.5	4	4.5	1.6	6.6	6	1.8	2.8	14.8	2.5	31	32	31	32	Complete	0
23	1	N2	54.49	46.51	5.55	5	1.82	7.76	7.59	1.8	3.86	16.31	3.31	32	29	32	29	Complete	NA
92	2	N2	67.06	58.24	6.72	7.46	1.9	9.8	7.32	2.16	4.54	20.63	2.95	32	30	32	30	Complete	NA
124	2	N4	75.23	66.69	6.29	6.38	2.05	8.95	8.96	2.64	4.52	21.89	3.84	18+14	33	32	33	Complete	NA
1356	2	N4	57.3	50.7	5.4	6.1	1.7	8.1	7.8	1.5	3.4	17.5	3.1	32	33	32	33	Complete	0
1362	2	N5	47.9	41.6	NA	5.3	NA	7.6	8.3	1.5	3.2	15.8	2.8	32	18+14	32	32	Complete	0
148	3	N1	58.99	51.4	6.21	6.61	1.86	7.82	6.35	2.24	4.96	18.86	2.8	32	32	32	32	Complete	NA
1477	3	N1	66.8	58.5	4	5.9	1.7	9.2	7.3	1.9	3.5	20.2	2.7	21+11	23+9	32	32	Complete	0
1480	3	N1	60.2	53.3	5.8	NA	NA	8.3	8.1	1.6	3.2	18.1	2.2	32	32	32	32	Complete	0
1487	3	N1	53.6	47.5	4.9	4.9	NA	7.3	7.5	1.6	3.7	16.3	2.5	32	32	32	32	Complete	0
1490	3	N1	57.6	49.2	NA	NA	NA	6.7	6	2	4.1	19.2	2.6	32	32	32	32	Complete	0
1495	3	T1	61.3	54	5.3	5.7	1.8	8.7	8	1.8	4.4	20.1	2.7	32	19+1+10	32	30	Complete	0
205	4	N1	66.86	58.82	6.43	6.71	3.17	8.05	7.16	2.12	4.29	20.37	2.78	32	32	32	32	Complete	NA
1600	4	N1	45.6	39.1	3.1	3.7	1	NA	6.4	1.2	2.9	14.8	1.9	32	32	32	32	Complete	0
223	4	N2	60.92	52.78	5.83	7.42	1.79	7.8	6.68	2.24	3.74	18.16	3.11	32	33	32	33	Complete	NA
1610	4	N2	67.5	59.4	6.1	7	2.4	9.6	6.7	1.8	4.6	21.6	2.9	32	32	32	32	Complete	0
228	4	N3	64.95	56.68	6.02	6.61	1.8	8.53	7.78	2.13	4.66	21.51	3.1	32	34	32	34	Complete	NA
232	4	N3	68.17	59.69	6.65	7.82	2.12	9.87	8.23	2.47	3.89	19.96	3.23	32	32	32	32	Complete	NA
236	4	N3	60.03	53.07	5	5.26	1.69	8.8	7.96	2.17	3.76	18.81	3.02	21+11	33	32	33	Complete	NA
243	4	N4	60.55	52.19	5.52	6.17	1.88	8.55	7.18	2.19	3.81	18.26	2.69	32	33	32	33	Complete	NA
287	4	T4	64.21	55.55	5.96	7.2	1.99	9.84	6.58	2.02	4.38	20.28	3.65	32	31	32	31	Complete	NA
293	4	T4	69.55	60.15	5.61	6.86	3.02	8.5	8.5	2.07	4.88	21.42	3.09	32	32	32	32	Complete	NA
320	5	N1	60.76	53.49	NA	5.37	2.43	7.71	7.03	2.3	4.58	20.48	3.01	32	32	32	32	Complete	NA
1543	5	N1	62.1	55.1	4.6	6	2	7.3	6.7	1.9	4	19.8	3.5	32	21+10	32	31	Complete	0
1562	5	N2	61.4	53.5	5.6	6.2	1.4	8.6	4.6	2.3	4.3	21.3	2.6	32	18+1+10	32	29	Complete	1
338	5	N3	67.4	59.4	5.5	6.2	2.8	8.4	8.6	2	3.6	19.5	3.4	32	33	32	33	Complete	0
1581	5	N3	58.2	52.6	4.8	4	1.9	7.2	7.2	1.8	3.1	18	2.5	32	18+11	32	29	Complete	0
368	6	N1	57.5	50.5	4.5	5.3	2.2	7.5	7.3	2.4	3.9	17.9	3	32	31	32	31	Complete	0
1690	6	N1	63.2	54	5.9	7	1.7	8.8	7	1.8	4	20.6	3	32	33	32	33	Complete	1
374	6	N2	56.6	49.1	5.7	5.5	2.2	7.6	6	2.4	3.5	17.5	3.1	32	18+2+1+10	32	31	Complete	0
1717	6	N2	64.2	54.1	5.8	6.7	NA	9.9	6.2	1.9	4.1	21.1	3.2	32	33	32	33	Complete	0
391	6	N3	61	54.9	5.2	5.4	1.3	8.1	5.8	1.9	4.1	20.2	3.4	32	32	32	32	Complete	0
1794	6	N3	59.2	52.2	5.2	5.2	1.4	NA	5.5	1.8	4.1	18.4	2.1	32	32	32	32	Complete	0
421	7	N3	56.4	49	5.1	5.8	NA	NA	5.8	2	4.3	18.4	3.2	18+14	18+14	32	32	Complete	0
425	7	N3	60.8	53.1	5.4	5.9	1.2	7.4	5.4	2	3.9	20.1	3.1	32	32	32	32	Complete	1
447	9	N1	59.9	52.3	5.5	5.7	1.4	8.4	6.9	2.2	4.8	20.5	2.7	14+18	33	32	33	Complete	0
448	9	N1	60.4	55.1	4.9	5.5	1.5	NA	6.6	2.6	4.1	20	3.1	32	31	32	31	Complete	1
1867	9	N2	67	60.1	5.9	6.3	1.2	7.9	7.1	1.9	4.2	20.6	2.5	32	33	32	33	Complete	0
1868	9	N2	64.8	57.4	5.6	6.1	2	7.9	6.9	1.6	3.8	19.1	2.6	32	33	32	33	Complete	0
1872	9	N2	59.8	54.3	5.1	6	1.8	NA	6.6	1.9	3.4	18.3	2.3	32	22+10	32	32	Complete	0
1873	9	N2	61.3	55.3	5.6	6	1.6	7.4	7.1	1.6	4.3	20.1	2.6	32	33	32	33	Complete	0
497	9	N4	62	55.7	4.4	4.8	2	6.6	7	1.6	3.9	19.2	2.2	21+11	20+1+9	32	30	Complete	0
498	9	N4	60.6	53.1	5.5	6	2	9.5	6.7	1.8	4.5	19.5	2.8	22+10	32	32	32	Complete	0
536	10	N4	61.5	54.9	4.8	5.4	1.5	6.9	7.5	1.7	3.9	19.2	2.7	18+1+13	32	32	32	Complete	0
540	10	N5	63.9	57.1	5.4	5.6	1.3	7.7	8.1	1.8	4.1	19.9	2.7	32	32	32	32	Complete	0
544	10	N5	70.3	62.8	6.1	6.9	2.5	9.2	9.2	1.6	5.2	21.4	3.3	32	32	32	32	Complete	0
552	10	N5	63.8	56.7	3.6	4.5	1.5	7.1	7.1	1.7	4.2	19.8	2.8	32	32	32	32	Complete	0
516	10	T1	59.5	52.6	5.3	5.9	1.4	7.7	7.6	2.2	4.5	20.1	3.1	32	31	32	31	Complete	0
555	14	N3	55.4	49.8	4.9	5.1	1.5	8.1	7.1	1.4	4	16.8	2.7	32	32	32	32	Complete	0
559	14	N3	53.8	47.5	4.5	4.8	1.4	7.7	5.3	1.5	3.8	16.2	2.5	32	31	32	31	Complete	0
773	16	N1	53.4	46.7	4.9	5.1	1.1	7.6	5.6	1.5	3.7	17.8	2.4	22+1+1+1+7	33	32	33	Complete	0
787	16	N3	58.1	52.6	5.9	6.1	1.5	8.5	7.1	1.7	4.2	18.4	2.1	32	32	32	32	Complete	0
766	16	T5	64.6	57.2	6.3	6.9	1.5	9.8	6.8	1.9	4.7	21.6	3.3	32	18+1+11	32	30	Complete	0
1920	17	N1	55.8	49	5.3	6.3	2.1	NA	5.7	2.1	4.2	17.8	2.5	32	32	32	32	Complete	0
1924	17	N1	61.1	53.5	5.9	6.1	1.2	7.2	5.5	1.7	4.2	19.3	2.9	32	33	32	33	Complete	0
833	17	N2	63.2	55.5	6.1	6.9	1.9	10.6	7.5	1.9	4.3	19	3.2	32	32	32	32	Complete	0
838	17	N3	65.3	58.8	5.2	5.5	1.8	8.7	7.1	1.9	4.8	20.5	3	32	32	32	32	Complete	0
790	17	T2	58.1	49.9	4.3	4.8	1.3	6.8	7.4	1.6	4.3	18.2	2.4	19+1+1+1+10	18+9	32	27	Complete	0
916	18	N2	65.5	57.8	6	6.4	1.4	9.2	7.8	1.6	4.1	19.8	3.1	21+11	21+1+8	32	30	Complete	0
921	18	N2	60.5	54.7	5	5.1	1.5	8.2	6.5	1.8	5	20.9	2.7	32	32	32	32	Complete	0
946	18	N4	60.9	55	4.2	4.4	1.1	5.8	7.9	1.7	4.3	18.9	2.4	32	32	32	32	Complete	0
1986	18	T1	57.9	50.8	4.5	4.8	1.6	6.7	5.3	1.6	3.8	18.3	2.4	32	31	32	31	Complete	0
959	19	N1	58.9	51.3	6.5	7	2.1	9.3	8.7	1.7	3.7	19	3	32	32	32	32	Complete	0
973	19	N2	65.6	57	6.5	6.9	1.8	8.9	7.1	2.2	4.1	19.7	3.4	32	33	32	33	Complete	0
977	19	N2	68.7	60.2	6	6.3	2.3	9.1	7.2	2	4.3	21.4	3.3	32	33	32	33	Complete	1
1754	19	N2	66.7	61.2	6.6	6.8	2	9	7.8	1.8	4.2	21.2	2.9	22+10	18+11	32	29	Complete	0
1014	19	N4	67.3	59.3	5.7	6.3	2.1	8	8.3	1.8	3.9	19.3	3	32	32	32	32	Complete	1
1015	19	N4	62.5	54.2	7.6	7.1	1.7	9.6	8.8	2.1	4.7	21	3.1	32	32	32	32	Complete	0
1783	19	N4	63.2	58.4	6.2	5.8	1.4	9.8	6.4	1.9	4.6	22	3.6	32	34	32	34	Complete	0
1784	19	N4	62.2	56.9	4.8	5.1	NA	8.2	7.3	1.8	4	20.1	2.2	32	32	32	32	Complete	0
1785	19	N4	58.8	50.8	5.1	5.4	1.3	8.1	9.6	1.9	4.5	19.2	2.6	32	18+13	32	31	Complete	0
1028	19	T1	62.5	55	7	6.3	2.4	9.5	6.6	1.9	4.1	20	3.2	32	32	32	32	Complete	0
1036	19	T3	68.3	59.4	8.3	9.1	3.3	11.5	7.5	2.1	4.2	21.1	3.4	32	32	32	32	Complete	0
1058	19	T4	59.5	51.6	5.2	6.2	0	7.6	7.1	1.9	4.4	18.4	3.1	32	32	32	32	Complete	0
1679	19	T4	60.5	56.5	5.5	5.7	1.6	8.1	6.5	1.7	4.6	20.3	2.7	18+13	20+13	32	33	Complete	0
1684	19	T4	54.5	48.2	4.3	4.7	1	7.3	6.5	1.5	4.6	19.2	2.9	32	31	32	31	Complete	0
1067	19	T5	69.2	60.8	6.8	7.1	2.7	10.4	8.8	1.9	4.3	19.8	3.3	32	32	32	32	Complete	0
1071	19	T5	67.7	58.7	6.3	6.6	2.5	9.1	7.6	2.1	4.3	19.2	3.4	32	32	32	32	Complete	0
1733	19	T5	62.4	56.5	5.1	5.7	1.7	6.8	7.2	1.8	4.1	19.4	2.6	32	32	32	32	Complete	0
1737	19	T5	62	52	6.5	6.3	1.5	10	7.3	1.9	4.2	20.3	3.1	32	19+10	32	29	Complete	0
1742	19	T5	65.7	59.2	4.5	5.3	1.5	8.6	7.4	1.3	3.8	19.7	2.5	18+14	22+10	32	32	Complete	0
1743	19	T5	55.7	49	4	4.4	1.1	6.3	8.3	1.6	3.7	19.2	3.2	32	30	32	30	Complete	0
1207	20	N2	72.3	63.5	7.2	7.3	2.8	10.8	8	2.2	4.9	22	3.4	19+13	33	32	33	Complete	0
1219	20	N2	64.2	56.4	6.5	7.1	2.1	9.5	8.2	2.1	3.9	20.2	3.5	32	33	32	33	Complete	0
2074	20	N2	62.7	55.3	5.9	6.9	2.1	9.2	8.5	1.6	3.7	19.2	2.6	19+2+11	34	32	34	Complete	0
2075	20	N2	63.6	56.1	4.9	5.4	1.4	7.5	6.2	1.8	3.8	18.9	2.7	32	32	32	32	Complete	0
2077	20	N2	53.4	47.2	4.8	5.1	1.4	8	8	1.6	3.4	16.5	2.3	32	32	32	32	Complete	0
1185	23	N4	53.4	49.6	4.4	NA	1.7	NA	9.2	1.8	3.6	17.3	2.3	32	20+11	32	31	Complete	0
1267	24	N2	66.2	59.3	5.7	6.3	1.5	8.3	10.2	1.9	4.3	21.7	2.6	32	31	32	31	Complete	0
1390	24	N2	51.3	45.5	4.5	4.7	1.3	7	6.2	1.6	3.7	17.3	2.2	32	32	32	32	Complete	0
1284	24	N3	51.6	48.7	4.4	5.2	1.3	8.2	5.5	1.6	3.1	16.6	1.9	32	32	32	32	Complete	0
1402	24	N3	56.9	50.9	5	5.8	1.4	6.7	7.5	1.7	3.4	18.1	2.6	32	32	32	32	Complete	0
1300	24	N4	48.3	43.8	4.1	4	1	5.9	6.9	1.3	3.1	15.6	2.2	32	31	32	31	Complete	0
1421	24	N4	46.9	42.4	4.7	5.1	1.1	6.8	4.9	1.6	3.4	16.6	2.2	32	32	32	32	Complete	0
1429	24	N4	47.1	43.9	4.1	4.8	NA	6.3	6.4	1.7	3.2	17.1	2.2	32	33	32	33	Complete	0
1381	24	N5	57.4	50.6	4	4.2	1.1	6.2	6.9	1.6	3.8	17.6	2.4	32	32	32	32	Complete	0
1383	24	N5	53.1	47.1	4	4.9	1.2	7	6.3	1.5	3.8	17.7	2.5	32	32	32	32	Complete	0
1385	24	N5	52.4	46.7	NA	4.7	NA	6.8	6.4	1.4	3.2	16.7	2.2	32	33	32	33	Complete	0
1386	24	N5	57.4	52.1	4.2	4.3	NA	6.9	6.7	1.7	3.5	18.1	2.2	32	33	32	33	Complete	0
1253	24	T5	49.9	43.1	4.7	4.4	1.3	6.6	4.9	1.5	3.5	16.4	2.7	32	31	32	31	Complete	0
1130	25	N1	61.3	54.1	3.9	5.6	1.6	8.5	7.6	2.1	3.7	19.1	3.1	32	32	32	32	Complete	0
1434	25	N1	56.5	52.2	5.8	6.5	1.6	8.5	7.9	1.9	3.4	19.1	2.6	32	32	32	32	Complete	0
1140	25	N2	62.2	54	5.3	5.8	2.5	8.1	7.8	2.3	4.2	19.9	2.9	32	33	32	33	Complete	0
1143	25	N2	50.7	45.5	4.3	NA	NA	7.9	6.2	1.6	3.7	16.4	2.8	32	32	32	32	Complete	0
1145	25	N2	58.2	50	6.1	6.4	2	7.8	8.7	2.2	3.8	18.3	3.1	32	22+9	32	31	Complete	0
1086	25	T1	60.9	53.3	6.1	6.1	1.9	9.1	5.6	2	4.2	19.3	3	32	32	32	32	Complete	0
696	26	N2	66.4	57	5.7	8	2.6	9.5	8.3	2.6	4.4	20.8	3.6	19+1+12	18+10	32	28	Complete	0
712	26	N2	68.2	59.8	6.3	6.8	2.3	9.1	7.4	2.2	3.6	19.9	3.1	32	31	32	31	Complete	0
640	26	N3	66.7	59.4	6.9	NA	2.1	9.2	7.2	2.4	4.9	22.2	3	32	32	32	32	Complete	0
687	26	N3	61.5	54.6	6.8	6.9	2.6	8.8	6.9	2.2	3.5	19.3	2.7	32	30	32	30	Complete	0
617	26	T2	60.5	53.1	4.8	5	1.8	7.7	6.9	2	3.3	19	2.7	21+11	30	32	30	Complete	0
628	26	T4	57.4	50.5	5.1	5.8	1.7	6.8	5.8	2	4.3	18.5	3.2	32	18+2+8	32	28	Complete	0
574	27	N1	55.4	50	5.7	5.8	2.4	8	9.5	1.9	3.7	18.2	3	32	32	32	32	Complete	0
1507	27	N1	51.4	46	4.3	4.5	1.2	6.9	8.1	1.5	3.6	18	2.4	32	32	32	32	Complete	0
593	27	N2	56.9	48.5	4	5.3	1.3	7.3	5.9	2.4	4.2	17.8	2.3	32	32	32	32	Complete	0
1518	27	N2	50.4	44.6	5.3	5.5	1.7	7.4	8	1.4	3.4	15.8	2.6	32	32	32	32	Complete	0
1521	27	N2	50.7	45	4.3	4.8	1.3	6.9	6.9	1.3	3.7	16.9	2.4	32	32	32	32	Complete	0
1332	2	N3	67.2	59.1	5.5	6.3	2.1	8.8	9.5	2	4.5	20.2	3.3	33	33	33	33	Complete	0
1342	2	N3	55.7	48	5	5.9	1.6	7.4	7.5	1.9	4.5	18.6	3.1	21+11	34	33	34	Complete	0
125	2	N4	58.33	51.17	4.27	6.03	1.45	NA	7.38	2.1	4.23	19	2.86	23+10	33	33	33	Complete	NA
1355	2	N4	58.8	52.1	6.2	6.1	2.1	8.4	7.1	1.6	3.4	18.1	2.7	33	33	33	33	Complete	0
1485	3	N1	67.3	58.6	6.3	6.7	NA	8.5	8.9	2	3.8	20.7	2.8	33	33	33	33	Complete	0
164	3	T1	51.55	45.85	4.52	5.42	1.51	6.99	7.8	1.4	3.12	14.76	2.56	33	32	33	32	Complete	NA
1602	4	N2	60.4	55	4.9	5.8	1.2	8	7.9	1.7	3.7	18.4	2.6	33	31	33	31	Complete	0
227	4	N3	68.93	60.02	7.63	8.26	2.56	10.57	8	2.34	4.29	22.01	3.2	33	32	33	32	Complete	NA
247	4	N4	65.57	57.71	6.07	6.37	1.59	9.06	7.93	2.39	3.75	20.09	3.02	33	33	33	33	Complete	NA
251	4	N4	60.78	53.11	6.06	6.88	2.23	8.92	7.29	2.05	3.68	18.88	3.21	33	32	33	32	Complete	NA
267	4	T3	60.03	52.33	5.31	5.83	2.13	7.88	6.6	2.16	4.68	19	3.23	33	32	33	32	Complete	NA
1647	4	T3	65.3	58.3	5.7	6.2	1.6	9	7.1	2	4	21.4	3.3	33	33	33	33	Complete	0
288	4	T4	61.17	53.39	6.53	5.92	1.97	8.11	6.18	2.03	4.59	19.36	3.2	33	33	33	33	Complete	NA
304	4	T5	62.89	55.87	5.51	6.57	2.62	9.35	6.75	1.72	3.82	18.89	2.86	33	16+16	33	32	Complete	NA
336	5	N2	64.17	56.34	5.45	6.02	1.97	8.16	8.46	1.96	3.61	18.24	2.99	33	33	33	33	Complete	NA
340	5	N3	60.7	51.3	3.9	4	1.2	6.9	8.1	1.6	3	18.5	4.3	33	32	33	32	Complete	0
362	6	N1	59.7	52.2	5.4	5.9	2.5	7.8	7	2.7	4.4	19.3	3.3	33	33	33	33	Complete	0
1713	6	N2	51.6	45	NA	4	1.3	6.2	5.9	1.5	3.2	15.8	2.2	33	32	33	32	Complete	0
446	9	N1	61	53.5	5.6	5.7	1.4	NA	9.7	2.8	4.4	19.8	2.7	33	33	33	33	Complete	0
492	9	N4	62.2	55.2	5.3	5.6	1.8	NA	6.3	1.7	4	19	2.9	33	33	33	33	Complete	0
493	9	N4	57.6	50.7	4.5	5.3	1.4	7.7	7.5	1.2	4	17.3	2.4	33	32	33	32	Complete	1
1901	10	N5	50.1	43.5	4.3	4.6	1.5	7.7	6.3	1.2	3	15.9	2	33	33	33	33	Complete	0
1906	10	N5	52.2	46.2	5.2	5.4	1.2	7.7	5.6	1.3	3.4	16.2	2.1	33	34	33	34	Complete	0
518	10	T3	58.9	51.6	5.5	6.3	2.8	7	6.1	1.7	3.6	19.4	3	33	32	33	32	Complete	0
521	10	T3	60.1	52.1	5.9	NA	1.9	6.9	5.4	2.5	4.2	19.5	3.2	33	NA	33	NA	Complete	1
554	14	N1	64.7	56.5	5.9	6.1	1.9	8.6	5.8	1.9	4.2	19.7	2.7	33	32	33	32	Complete	0
727	15	T1	68.6	60.1	NA	6.1	1.6	7.8	7.1	1.9	4.7	21.1	2.5	33	32	33	32	Complete	1
778	16	N1	64.8	60.6	6	6.8	2	9.6	7.5	1.9	4.3	20.8	2.7	33	32	33	32	Complete	0
1971	16	N1	66.7	61.3	6	6.8	1.5	9	6.9	2	4.4	21.5	3.3	33	13+3+2+9	33	27	Complete	0
811	17	N1	65.3	56.8	6	6.1	1.3	8.7	7.9	1.8	4.1	19.8	2.8	33	33	33	33	Complete	0
812	17	N1	62.3	54.8	5.6	6.3	1.3	8.5	8.1	2	4.1	20.8	2.9	33	32	33	32	Complete	0
831	17	N2	63.5	56.3	5.6	5.7	1.5	8.1	7.9	2	4.7	21.6	3.4	33	34	33	34	Complete	0
848	17	N3	62.7	57.2	5.8	6.2	1.1	8.9	9	1.7	4.7	19.9	3.2	33	33	33	33	Complete	0
1947	17	N3	66.1	59.7	4.1	4.5	1.1	7.2	6.7	1.4	3.7	NA	NA	33	34	33	34	Complete	0
1956	17	N3	55.2	50.1	4.3	4.9	1.6	7.1	6	1.4	3.4	17.3	2.5	33	33	33	33	Complete	0
2002	18	N1	66.7	59.4	4.1	5.9	1.5	8.6	8	1.7	4.5	21.4	2.9	33	34	33	34	Complete	0
922	18	N2	56.7	50.4	4	4.3	1.3	7.1	6.1	1.8	3.7	18.6	2.8	33	33	33	33	Complete	0
2004	18	N2	63.7	57.2	4.5	5.3	NA	7.9	7.4	1.9	4.1	20.6	2.9	33	34	33	34	Complete	0
2014	18	N2	67.3	59.8	5.5	5.9	1.5	8.2	7	1.9	4.1	21	2.9	33	33	33	33	Complete	0
935	18	N3	63.5	56.3	5.6	NA	1.5	7.6	7.6	1.9	4.9	20.8	2.4	33	31	33	31	Complete	0
2030	18	N3	58.6	53.5	5.4	5.6	1.2	8.1	5.3	1.5	4	19.2	2.6	33	32	33	32	Complete	0
2032	18	N4	58.8	51.8	NA	NA	NA	7.5	6.4	1.7	3.9	19.4	2.5	33	32	33	32	Complete	0
886	18	T3	67.7	60.3	5.5	5.3	2.1	7.9	7.9	1.9	4.8	21.3	2.7	33	19+12	33	31	Complete	0
1747	19	N2	66.2	59	5.7	5.9	1.3	9.1	9.3	1.8	4.1	21.4	2.5	19+14	33	33	33	Complete	0
987	19	N3	67.9	59	6	6.8	2.3	9.7	7.1	2.1	4.7	22.1	3.5	33	32	33	32	Complete	0
1000	19	N3	64.8	56.4	6.6	6.4	2	9.1	7.2	2.1	5	20.6	3	33	18+12	33	30	Complete	1
1764	19	N3	58.6	52.9	5.5	5.9	1.1	9.4	6.9	1.7	4.9	20.5	2.4	33	19+11	33	30	Complete	0
1767	19	N3	62.6	54.9	5.4	5.7	1	8.4	7.4	1.7	4.3	19.8	2.7	33	31	33	31	Complete	0
1678	19	T4	59.3	53.3	5.5	6	1.9	8.2	6.5	1.6	3.5	17.9	3.1	33	33	33	33	Complete	0
1741	19	T5	61.1	54.2	5.9	6.1	1.4	8.4	7.5	1.6	4.3	19.9	2.9	33	32	33	32	Complete	0
1197	20	N1	67.4	58.5	6.6	7.4	3.1	8.9	8.4	2	4.3	20.2	3.4	33	32	33	32	Complete	0
1198	20	N1	63.1	55.5	5.9	6.1	2.4	NA	8.7	1.9	3.5	19.1	3.1	15+18	14+17	33	31	Complete	0
1214	20	N2	73.3	65.2	7.2	7.5	2.8	8.7	9.1	2.5	4.1	21.9	3.5	33	33	33	33	Complete	1
2073	20	N2	70.5	63.1	5.4	5.8	1.7	9	8.2	2.2	4.6	22.5	2.9	33	33	33	33	Complete	0
1223	20	N3	68.6	59.7	6.7	6.8	2.4	9.4	10.2	2.3	4	21.6	3.5	33	33	33	33	Complete	0
1229	20	N3	53.8	47	5.8	5.9	1.6	NA	8.5	1.5	3.3	16.4	2.8	33	31	33	31	Complete	0
1232	20	N4	68	58.7	5.3	6.5	2.1	9	9.1	2.2	4.3	20.5	3.3	33	34	33	34	Complete	0
1192	23	N4	49.1	44	3.9	4.4	NA	6.4	6.4	1.6	3	15.6	1.7	33	32	33	32	Complete	0
1261	24	N1	61.9	54.8	5.8	6	2.4	8.4	7.1	1.9	4	19.4	3	33	32	33	32	Complete	0
1391	24	N2	50.8	45.6	4.5	5.2	NA	7.3	7.2	1.5	3.1	16.5	2.1	33	18+14	33	32	Complete	0
1395	24	N2	53.7	47.5	4.5	5.1	1.1	6.8	8.3	1.7	3.7	17.7	2.3	33	17+15	33	32	Complete	1
1404	24	N3	50.1	48.5	4.9	5	1.5	6.8	7.8	1.5	3.6	16.9	2.2	33	31	33	31	Complete	0
1299	24	N4	54.6	49.5	4.6	5.2	NA	NA	8.7	1.6	3.5	16.9	2.6	33	11+21	33	32	Complete	0
1424	24	N4	49.9	43.5	4.8	4.9	1.4	NA	8.1	1.5	3.5	16	2.3	33	NA	33	NA	Complete	0
1430	24	N4	48.8	44.6	4.3	4.5	1.3	6.3	7.8	1.4	3.6	16.1	2.2	33	32	33	32	Complete	1
1324	24	N5	50.1	45.8	3.6	NA	1.4	7.1	8.4	1.5	3.7	16.1	2	33	33	33	33	Complete	0
1325	24	N5	56.9	50.5	4.7	5.3	1.4	7.7	10.3	1.7	3.5	17.3	2.7	33	33	33	33	Complete	0
1454	25	N2	64.9	56.9	7.4	7.3	1.9	NA	7.5	2.4	4.6	22.7	3.6	33	33	33	33	Complete	0
1151	25	N3	63.8	56.9	6.1	6.1	2.8	7.9	8.3	1.8	4.1	18.8	2.8	33	33	33	33	Complete	0
1155	25	N3	62.5	55.4	4.9	5.5	1.8	7.8	7.4	1.7	3.5	19.2	2.5	21+12	18+11	33	29	Complete	0
645	26	N1	67	60.7	6	6.7	2.6	10.4	8.5	2.8	4.5	22.1	4.9	21+12	34	33	34	Complete	0
720	26	N1	63.4	55.9	5.3	6.3	NA	7.7	7.3	2.1	3.3	19.4	3	33	32	33	32	Complete	0
700	26	N2	49.8	44.5	4.6	4.3	1.9	6.3	5.4	2.1	3.2	18	3.2	33	32	33	32	Complete	0
708	26	N2	57.8	51.7	3.9	4.9	2.1	NA	6.8	2.3	3.5	18.4	2.5	33	33	33	33	Complete	0
625	26	T4	57.8	49.8	5.8	5.1	1.2	8.2	4.6	2.5	4.1	19.2	2.9	33	31	33	31	Complete	0
629	26	T4	51	45.1	5.5	4.4	1.8	6.3	6.6	2.3	3.5	17.7	2.8	33	32	33	32	Complete	1
1496	27	N1	69.7	61.1	5.3	5.8	1.4	8.5	8.3	1.9	4.4	21.4	3.1	33	33	33	33	Complete	0
596	27	N2	70.3	61.8	6.8	6.4	2.9	NA	7.8	2.6	4.6	21.3	2.5	33	33	33	33	Complete	0
1520	27	N2	51.5	46.3	4.4	4.6	1.3	7.1	6.5	1.5	3.4	16.6	2.4	33	13+1+5+10	33	29	Complete	0
1535	27	N3	60.9	54.7	5.8	6.2	2.1	7.7	9.2	1.8	4	19.3	2.6	33	20+11	33	31	Complete	1
1594	4	N1	64.7	56.6	5.4	6.4	2.3	8.5	8.8	1.7	4.1	19.3	3.4	34	33	34	33	Complete	0
1970	16	N1	54.9	48.8	4.7	4.9	1.4	7.1	6.8	1.5	3.6	16.3	2	34	33	34	33	Complete	1
2001	18	N1	66	57.8	6	6.7	1.7	9.2	6.9	1.6	4.4	22	3	34	31	34	31	Complete	0
1226	20	N3	64.9	56.8	NA	6.8	2.8	8.8	7.5	2	3.9	19.2	3.3	34	34	34	34	Complete	0
1286	24	N3	55.8	49.9	NA	NA	1.1	7.2	8.4	1.6	3.7	18.7	2.4	34	33	34	33	Complete	1
1294	24	N3	51.4	45.5	NA	5.2	1.5	7.6	5.8	1.5	3.6	16.7	2.2	34	34	34	34	Complete	0
1415	24	N3	50.3	44.3	4.3	4.5	1.4	6.8	7.1	1.5	3.4	15.6	2.6	34	32	34	32	Complete	0
1152	25	N3	68.9	60.8	NA	7.5	2.9	10	8.3	2.3	4.4	21.4	3.1	34	22+9	34	31	Complete	0
1878	10	N4	59.9	54.5	5.4	5.9	1.2	7.8	6.3	1.2	3.2	19.5	2.4	8	8	8	8	Low	0
936	18	N3	58.6	51.8	4.7	5.8	1.1	7.2	5.4	1.6	4.2	19.1	2.8	8	7	8	7	Low	0
337	5	N2	67	59.61	5.7	6.8	1.77	8.92	9.47	2.16	4.12	20.26	3.15	15+10	17+1+12	25	30	NA	NA
99	2	N2	61.71	53.12	5.3	6.27	1.8	7.55	6.75	1.93	4.57	20.19	3.51	18+8	18+11	26	29	NA	NA
496	9	N4	57	51.8	4.5	5.2	1.3	6.9	6.6	1.6	4	17.8	2.2	14+1+1+1+1+9	16+1+1+1+1+1+8	27	29	NA	0
98	2	N2	62.43	54.02	5.95	5.79	1.98	8.02	9.6	1.85	4.4	19.83	2.88	20+1+7	28	28	28	NA	NA
224	4	N3	62.5	54.23	5.18	6.18	1.95	8.06	6.25	2.04	3.86	18.45	3.13	18+10	19+11	28	30	NA	NA
414	6	T1	63.5	52.6	6.2	7.2	2.1	8.8	5.3	2.1	4.3	21.2	2.9	18+10	18+10	28	28	NA	0
460	9	N2	51.8	46.3	5.2	5.4	2	7.6	6.3	1.6	4.8	17.8	2.7	19+1+1+1+6	19+1+1+8	28	29	NA	0
463	9	N2	61.7	54.4	5.8	6.1	1.8	9	6.6	2.3	3.9	17.8	3.3	16+12	16+3+1+1+3	28	29	NA	0
27	1	N3	66.69	59.37	5.7	5.8	2.3	9.46	8.75	1.92	4.77	20.48	2.94	16+2+11	19+1+8	29	28	NA	NA
50	2	N1	60.19	52.45	5.82	6.33	1.94	9.21	8.05	1.97	4.14	17.97	3.7	19+10	16+3+11	29	30	NA	NA
114	2	N3	49.63	43.93	4.97	4.95	1.45	7.82	6.59	1.45	3.25	15.41	2.56	16+13	14+1+1+10	29	26	NA	NA
165	3	T1	59.61	52.66	4.94	6.26	2.53	8.27	6	1.74	4.26	17.9	2.75	19+10	29	29	29	NA	NA
187	3	T3	61.8	53.82	6.47	6.98	1.98	9.2	6.83	2.29	4.58	20.8	3.25	16+13	18+11	29	29	NA	NA
192	3	T4	61.22	52.65	5.29	6.49	2.47	8.1	6.99	2.09	4.34	19.88	2.91	15+14	17+11	29	28	NA	NA
388	6	N3	53.5	46.6	5.1	5.4	1.6	NA	5.7	2.4	3.9	17.9	2.6	20+1+8	21+1+8	29	30	NA	0
406	6	T5	56.8	50.6	5	5.9	1.8	8.6	6.9	2.5	3.6	18.5	3	16+13	18+11	29	29	NA	0
478	9	N3	63.2	54.5	4.3	4.9	1.1	7.9	6.7	1.8	3.9	19.3	2.5	19+10	16+2+11	29	29	NA	0
1915	17	N1	69.1	60.8	5.5	6.6	2.3	10.5	5.1	2.1	4.7	22	3.1	19+10	8+12	29	30	NA	0
245	4	N4	60.59	51.88	5.01	5.68	2.51	7.65	6.68	1.83	3.13	18.93	2.93	17+2+12	16+11	30	27	NA	NA
444	9	N1	57.2	51.4	5.9	6.2	2.1	7.9	7.1	2.1	4.3	19.8	3	17+13	15+1+9	30	25	NA	0
439	9	T5	63.9	56.4	6	7	2.1	9.2	7.7	2.2	4.3	20.2	2.9	20+10	16+3+1+8	30	28	NA	0
2063	20	N2	61.8	55.2	5.3	5.7	1.2	7.2	6.9	1.8	4.1	19.1	2.5	17+1+12	16+1+12	30	29	NA	0
381	6	N2	57.1	50.3	6.1	7.3	1.9	9	5.7	2.1	3.6	17.6	3.2	19+12	17+10	31	27	NA	1
454	9	N1	61.1	54.1	5.5	5.9	1.9	8.3	6.7	2.1	4.9	19.7	3.4	16+1+1+2+1+1+10	17+1+2+9	31	29	NA	0
1368	2	N5	NA	NA	4.5	4.3	1.6	6.6	NA	NA	3.5	15.5	2.7	NA	NA	NA	NA	NA	0
740	15	N1	NA	NA	3.3	NA	1.9	9.1	6.1	1.9	4.9	NA	2.6	NA	NA	NA	NA	NA	0
1963	17	N4	NA	NA	4.8	5.6	1.4	7.9	6.4	1.6	3.9	NA	2.9	NA	NA	NA	NA	NA	0
2076	20	N2	53.1	46.9	4.6	4.1	NA	NA	7.7	1.8	3.2	16.5	1.9	NA	32	NA	32	NA	0
1396	24	N2	NA	NA	4.3	NA	NA	NA	8.5	NA	3.6	16.5	2.5	NA	NA	NA	NA	NA	0
1488	NA	NA	NA	NA	NA	NA	NA	NA	NA	NA	NA	NA	NA	NA	NA	NA	NA	NA	0
862	17	N4	66.7	59.8	NA	5.9	1.5	8.5	8	1.8	4.5	20.7	3	6	8+2	6	10	Partial	0
1519	27	N2	60.7	54.5	5.5	5.8	1.4	8	7.9	1.8	4	19.5	2.7	8	6+1	8	7	Partial	0
1863	9	N2	63.5	56.6	5.5	6.2	1.7	7.9	8.3	1.7	4.2	19.1	2.6	7+2	7+3	9	10	Partial	0
1850	9	N5	62.4	54.8	6	NA	2	8.7	5.6	2	2.9	19.3	2.5	7+2	8+3	9	11	Partial	0
1978	16	N1	61.1	55.2	5	6.1	1.2	7.8	8.2	1.9	4.2	21.5	3	6+3	7+4	9	11	Partial	0
1937	17	N2	62.8	58.1	5.7	5.5	1.1	7.9	6.2	2	3.9	20.8	2.4	6+3	8+3	9	11	Partial	0
1957	17	N3	61.5	56	4.7	5.4	1.7	7.5	6.8	1.7	3.9	18.7	2.5	7+1+1	7+1	9	8	Partial	0
863	17	N4	62.3	55.4	6	7	1.9	9.9	6.8	2	4.5	20.1	2.9	6+3	6+3	9	9	Partial	0
1469	25	N3	58	52.5	4.8	4.6	NA	NA	8.4	2.2	4.2	19.6	3.1	6+3	7+3	9	10	Partial	1
47	2	N1	65.2	57.12	6.12	7.07	2.48	8.88	9.35	2.11	4.78	21.57	3.42	6+4	6+4	10	10	Partial	NA
1827	9	N4	54.3	47.8	4.4	5.7	0	7.4	6.4	1.7	2.9	17.3	2.4	7+3	7+3	10	10	Partial	0
512	9	N5	63.5	55.1	5.5	6.1	2.1	7.2	6.9	NA	4.3	19.6	2.4	7+3	7+2	10	9	Partial	1
430	9	T2	57.6	51	5	5.6	2.1	7.9	6.6	2.1	3.8	18.4	2.5	9+1	8+1	10	9	Partial	0
531	10	N4	50.5	43.9	4.3	5.1	1.3	6.6	5.2	1.2	3.3	14.6	2.1	6+4	6+4	10	10	Partial	1
1896	10	N5	50.8	45.8	4.5	5.1	1.3	7.6	6.7	NA	3.7	17.5	2.1	7+3	7+4	10	11	Partial	1
1927	17	N1	54.4	49.2	5.2	5.9	1	8.1	4.2	1.7	4.2	19	2.9	7+3	7+3	10	10	Partial	0
901	18	N1	59.3	53.2	5.1	5.2	1.2	7.9	7.1	1.6	4.2	18.6	2.7	6+4	7+5	10	12	Partial	0
1411	24	N3	46.3	40.9	4	4.5	1.5	5.9	8.4	1.3	2.9	14.3	2.2	8+2	8+2	10	10	Partial	1
1417	24	N4	54.4	48.3	4.6	4.9	1.1	6.5	7.5	1.7	4.1	18.7	2.1	7+3	8+3	10	11	Partial	0
1378	24	N5	50.8	45.8	4.4	4.5	1.3	5.9	9	1.5	3.9	15.8	2.3	7+3	7+3	10	10	Partial	0
576	27	N1	47.1	41.4	4.4	4.3	1.4	6.2	7.6	2	3	15.8	2.7	7+3	7+4	10	11	Partial	0
60	2	N1	62.56	54.42	5.5	6.1	1.98	7.75	8.46	1.85	3.53	18.25	3.55	9+2	8+3	11	11	Partial	NA
94	2	N2	55.64	48.03	4.01	5.31	1.46	7.08	6.36	2.04	4.08	18.1	2.98	8+3	9+3	11	12	Partial	NA
104	2	N3	60.97	53.6	5.16	6.21	2.17	8.23	7.68	1.83	4.34	18.1	2.38	8+3	8+3	11	11	Partial	NA
111	2	N3	60.84	53.95	NA	5.78	1.78	7.99	7.6	2.05	4.22	19.86	3.34	7+4	8+4	11	12	Partial	NA
128	2	N4	52.05	45.77	4.62	NA	1.8	7.89	6.92	2	3.77	16.36	2.43	7+4	6+3	11	9	Partial	NA
1350	2	N4	63	55.6	5.9	6.5	1.4	8.9	8.5	2	4.3	21.9	2.9	8+3	7+3	11	10	Partial	0
1357	2	N4	61.6	53.1	6.4	6.8	2	9.5	6	1.9	4.2	20	3.2	8+3	7+1+2	11	10	Partial	0
198	4	N1	60.21	52.71	5.91	6.21	2.57	8.45	7.15	1.91	3.49	18.14	2.96	7+4	7+4	11	11	Partial	NA
237	4	N3	58.67	51.02	5.9	6.47	2.33	8.34	5.51	1.86	4.08	16.96	2.7	7+4	7+6	11	13	Partial	NA
1620	4	N3	53.8	48.8	3.7	4.9	NA	7.3	5.3	1.6	3.5	18.3	2	6+5	6+4	11	10	Partial	0
240	4	N4	62.13	54.79	5.5	6.25	NA	9	9.35	2.18	3.85	18.93	3.62	8+3	9+2	11	11	Partial	NA
255	4	T1	53.91	46.79	4.54	4.7	1.88	8.22	5.77	1.94	3.77	16.62	2.78	11+0	12+6	11	18	Partial	NA
265	4	T2	64.42	56.47	5.19	6.01	2.23	7.41	8.41	2.14	4.04	18.56	3.07	8+3	9+4	11	13	Partial	NA
315	5	N1	65.59	56.84	NA	6.79	2.39	8.82	9.82	2.2	4.45	21.63	3.53	7+4	6+4	11	10	Partial	NA
1561	5	N2	56.1	49.4	4.1	5.5	1.4	7.3	4.6	1.8	3.6	18.4	2.5	7+4	8+5	11	13	Partial	0
1574	5	N3	59.9	52.9	5	6.4	1.9	9.5	5.5	2	4.2	19.9	3.1	7+4	7+4	11	11	Partial	0
1710	6	N2	54.5	47.6	4.5	NA	1.5	7.6	6.1	1.9	2.9	16.1	2.4	6+5	7+6	11	13	Partial	0
1724	6	N3	56	50.3	5.4	6.1	2.5	8.6	7.6	2	3.7	18.2	2.6	7+4	7+5	11	12	Partial	1
398	6	N3	57.7	50.3	3.5	5.6	1.6	6.4	5.5	1.7	3.1	16.9	2.5	7+4	7+4	11	11	Partial	1
1866	9	N2	NA	NA	4.6	4.9	1.7	6.6	8.1	1.5	NA	NA	2	9+2	10+1	11	11	Partial	0
744	15	N1	60.3	53.4	5.8	6.5	1.7	9	7	1.8	4	18.1	2.9	7+4	7+5	11	12	Partial	0
1945	17	N2	56.5	52.5	5.2	6.1	2.5	8.3	6.6	2.1	3.9	18.3	2.1	7+4	6+5	11	11	Partial	0
837	17	N3	65.3	56.5	6.3	7	1.9	9	7.6	1.9	4.4	20.3	3.4	7+4	7+5	11	12	Partial	0
1954	17	N3	58.3	51.6	4.7	5.4	1.5	7.1	7.4	1.6	3.7	17.7	2.4	7+4	7+5	11	12	Partial	0
2085	17	N4	62.1	54.2	6	5.7	2.2	7.8	6.5	NA	3.7	19.2	3.3	7+4	7+6	11	13	Partial	0
1063	19	T4	62	53.9	5.6	6.6	1.4	8.8	7.4	2	4.3	19.4	3	8+3	7+2	11	9	Partial	0
1064	19	T4	58	49.9	6	6.8	1.9	8.4	6.2	1.8	4	18.3	3.2	7+4	7+4	11	11	Partial	0
1217	20	N2	63.8	55	NA	6.1	2	8.5	8.8	1.9	3.7	19	2.9	7+1+3	9+1+3	11	13	Partial	0
1225	20	N3	66.2	57.8	6.2	6.8	NA	8.1	5.7	1.9	4.6	20.5	2.7	9+2	9+5	11	14	Partial	0
1176	23	N2	65.2	59.9	5.6	5.8	1.2	8.5	9.2	1.9	4.3	21.3	2.4	8+3	8+3	11	11	Partial	0
1184	23	N4	64.4	57.5	5	5.7	NA	7.1	7.5	1.8	4.3	21.1	2.7	6+5	7+6	11	13	Partial	0
1401	24	N2	47.1	42.5	3.8	3.6	1.1	NA	9	1.3	2.8	15.1	2.3	8+3	8+3	11	11	Partial	0
1319	24	N5	64.1	57.5	5	5.7	1.5	NA	9	1.8	3.9	19.8	2.3	7+4	7+3	11	10	Partial	0
1470	25	N3	66.7	58.2	5.4		2.1	8.1	8.5	2.1	4.1	21.6	3	8+3	8+3	11	11	Partial	0
1080	25	T1	64	57.6	6	6	1.6	8.2	7.5	2.4	3.8	19.4	3.2	8+3	7+3	11	10	Partial	0
663	26	N1	58	50.2	4.8	4.9	1.6	8	8	2.3	3.7	17.3	3.8	7+4	7+5	11	12	Partial	0
665	26	N1	59	51.4	5.5	5.9	2.1	8	8	2.3	3.7	17.3	3.8	7+4	7+5	11	12	Partial	0
2	1	N1	68.05	59.43	6.89	6.4	NA	9.4	8.33	1.98	4.22	20.8	2.73	7+5	8+5	12	13	Partial	NA
10	1	N1	58.58	52.37	NA	5.82	1.71	7.86	6.99	2.25	3.47	18.06	3.1	8+1+3	9+5	12	14	Partial	NA
21	1	N2	67.36	59.06	6.04	6.02	2.03	7.59	7.15	1.85	4.54	19.89	3.21	9+3	8+3	12	11	Partial	NA
31	1	N3	63.02	54.22	4.75	6.01	1.56	7.28	6.78	2.22	4.2	19.63	3.54	8+4	8+4	12	12	Partial	NA
32	1	N3	53.68	47.32	4.61	4.44	1.73	6.11	5.75	1.87	3.81	17.95	2.87	7+5	8+4	12	12	Partial	NA
48	2	N1	60.99	53.38	6.07	6.49	2.19	9.03	8.54	1.91	3.84	18.44	2.96	9+3	9+3	12	12	Partial	NA
65	2	N1	61.22	53.35	6.4	6.69	1.72	9.31	5.9	2.24	4.69	20.52	3.43	7+1+4	8+1+6	12	15	Partial	NA
102	2	N3	46.22	40.32	4.66	4.79	1.34	6.99	7.67	1.66	3.09	14.97	2.45	9+3	7+3	12	10	Partial	NA
1336	2	N3	60.8	52.1	6.6	6.6	1.9	9.7	7.6	2	4.3	20.5	3.1	8+4	7+3	12	10	Partial	0
126	2	N4	60.6	53.01	4.65	5.82	1.83	7.35	7.08	2.05	4.2	17.9	2.51	8+4	8+5	12	13	Partial	NA
1479	3	N1	69.1	60.9	6.5	8.1	2.1	9.8	9.2	2.1	4.3	21.9	3	8+4	8+4	12	12	Partial	0
1492	3	N1	53.4	47.2	4.9	5.7	2	7	6.1	1.7	3.1	15.9	2.6	7+5	6+6	12	12	Partial	0
160	3	N3	55.16	48.47	4.68	NA	1.59	7.05	6.48	1.95	3.62	17.99	2.38	8+4	7+5	12	12	Partial	NA
163	3	T1	53.34	46.05	4.91	5.58	1.84	7.7	5.17	NA	4.3	17.83	2.77	8+4	8+5	12	13	Partial	1
172	3	T1	60.74	52.81	5.03	5.57	1.41	8.46	7.6	2.04	3.74	18.92	3.24	10+2	11+2	12	13	Partial	NA
201	4	N1	69.91	61.17	5.87	7.78	1.9	8.78	8.11	2.19	4.08	20.34	3.12	8+4	8+5	12	13	Partial	NA
202	4	N1	66.68	58.09	6.13	7.02	2.62	NA	7.66	2.34	3.78	19.7	3.39	8+4	8+5	12	13	Partial	NA
210	4	N2	61.13	52.94	5.46	6.37	2.18	8.77	6.85	1.89	3.72	18.5	2.78	7+5	7+5	12	12	Partial	NA
212	4	N2	55.53	48.3	4.81	5.59	2.21	7.73	6.32	1.81	3.84	17.72	3.3	8+4	8+4	12	12	Partial	NA
231	4	N3	54.18	47.67	5.97	6.49	2.52	7.8	6.51	1.68	3.39	15.9	2.83	7+5	7+6	12	13	Partial	NA
295	4	T4	61.29	53.35	5.89	6.13	1.97	8.5	6.37	1.86	4.92	20.54	2.92	9+3	9+0	12	9	Partial	NA
1550	5	N1	60.5	53.9	4.7	4.7	1.8	7.7	6.7	2.2	4.4	20.1	3.4	8+4	8+1+3	12	12	Partial	0
1577	5	N3	55.2	49.8	5	5.5	1.8	NA	6.5	2.2	3.3	17.6	2.3	8+4	8+4	12	12	Partial	0
1696	6	N1	60.7	52.5	6.3	7.2	1.6	8.2	6.8	2.1	4.3	20.3	3.4	9+3	8+2	12	10	Partial	0
1706	6	N2	62.5	52.5	6.1	6.8	NA	NA	6.4	1.8	3.4	19.8	3.3	7+5	8+5	12	13	Partial	1
400	6	T5	58.8	49.6	5.4	5.5	1.8	7.9	4.8	2.8	3.8	19.7	2.6	7+5	7+5	12	12	Partial	0
402	6	T5	50.4	44.1	5.1	4.3	1.3	7.9	4	1.7	2.4	15.7	2.4	8+4	7+1+5	12	13	Partial	0
462	9	N2	64.9	58.4	5.2	5.9	1.2	9.2	8.3	2.2	4.4	19.1	3.6	8+4	7+3	12	10	Partial	0
1865	9	N2	57.9	52.1	4.7	5.3	1.8	7.2	6.8	1.6	4.1	18.2	2.3	8+4	8+4	12	12	Partial	0
1820	9	N3	63.3	55.5	5.1	5.9	2.4	7	8.8	1.9	4.2	19.1	2.9	7+5	7+5	12	12	Partial	0
1834	9	N4	57.3	50.9	5.1	6.2	1.9	8	5.5	1.5	3.2	19.5	2.9	9+3	8+5	12	13	Partial	0
1849	9	N5	61.5	53.8	6.5	6.8	2.1	9.6	5.6	2.2	3.4	18.3	2.7	7+5	1+4+6	12	11	Partial	0
431	9	T3	23.5	20.9	1.8	2.1	0.6	3.4	2.3	0.9	1.8	7.5	1.3	8+4	10+5	12	15	Partial	0
1883	10	N4	62.5	56.7	NA	NA	1.1	7.7	7.4	1.3	4.1	20.5	2.3	8+4	8+4	12	12	Partial	0
1982	16	N1	59.1	53.9	5.5	5.8	2	8.5	7.3	1.8	4.2	19	2.7	8+4	8+5	12	13	Partial	0
756	16	T2	57.4	50.1	5.7	5.9	1.7	8.8	6.3	1.7	4.5	19.5	2.8	7+5	8+6	12	14	Partial	0
1921	17	N1	64.6	58.9	7.4	7	1.8	9	6.1	2.1	4.2	20.3	3	8+4	7+1+6	12	14	Partial	0
1938	17	N2	66.6	58.3	7.7	7.2	3.5	10.6	6.5	1.9	3.6	20.8	2.9	8+4	7+6	12	14	Partial	0
1992	18	N1	62	55.5	5.4	5.7	1.6	8.9	7.1	1.8	4.3	20	2.8	7+5	5+5	12	10	Partial	0
955	18	N4	61.7	55.7	4.4	4.7	1	6.5	7.5	1.5	3.9	19.9	2.9	8+4	8+5	12	13	Partial	0
2045	18	N4	57.9	50.8	4.5	4.9	1.5	7.7	6.1	1.5	4.1	17.2	2.4	9+3	7+3	12	10	Partial	0
988	19	N3	69.6	60.7	6.2	5.8	2.2	8.8	7.4	2	4.1	21.2	3	8+4	8+3	12	11	Partial	0
1025	19	T1	61.3	52.6	6.1	6.3	1.9	8.5	6.7	1.9	4.4	20.1	3	9+3	10+4	12	14	Partial	0
1035	19	T3	56.3	47.8	6.1	6.3	2.2	9	5.8	1.8	4	18.3	3.2	8+4	8+6	12	14	Partial	0
1057	19	T4	60.7	52.5	5.6	6	1.7	9.2	6.1	1.7	4.6	19.1	2.9	8+4	9+4	12	13	Partial	0
1210	20	N2	65.3	57.8	5.1	7.3	2.2	10.5	7.9	2	3.8	20.2	3.6	8+4	8+2	12	10	Partial	0
2069	20	N2	54.4	49.1	4.5	5.3	1.4	7.9	6.9	1.4	3.7	17	2.5	8+4	8+4	12	12	Partial	0
1230	20	N3	50.5	43.8	NA	5.5	1.5	8.3	7.1	1.8	3.6	17	2.4	8+4	8+4	12	12	Partial	1
1243	20	T4	61	52.9	5.5	4.8	1.8	8.3	7.4	2	4.5	19.2	3.4	8+4	9+4	12	14	Partial	0
1175	23	N2	52	45.5	3.7	4.2	1.2	6.9	7.2	1.5	3.3	16.2	2	9+3	9+3	12	12	Partial	0
1180	23	N4	54.9	48.8	4.5	3.6	1.1	5.5	7.9	1.5	3.3	17.6	2.2	8+4	8+4	12	12	Partial	0
1403	24	N3	51.8	47.6	3.9	4.1	1.1	6.4	7.6	1.5	3.2	17.1	2.2	8+4	8+4	12	12	Partial	0
1406	24	N3	48.7	43.2	4.1	4.1	1	6.1	6.1	1.6	3.5	16.4	2.4	7+5	6+5	12	11	Partial	0
1418	24	N4	49.9	45.4	4.5	4.7	1.6	6.9	7.7	1.6	4.1	17.4	2.2	7+5	8+1+5	12	14	Partial	0
1426	24	N4	47.5	42.9	5.7	NA	1.1	6.8	8.4	1.6	3.5	17.5	2.3	8+4	8+1+1+4	12	14	Partial	1
1428	24	N4	50.8	45.9	4.9	5.3	NA	6.1	5.5	1.7	3.7	18.1	2.8	8+4	8+5	12	13	Partial	0
1441	25	N1	60.5	52.3	5.3	5.3	2.7	9.2	7.9	2.2	3.5	19.4	2.5	8+4	8+4	12	12	Partial	0
1459	25	N2	59.5	52.3	6.8	5.8	2.3	8.9	8.1	2.2	3.5	19.6	2.4	8+4	7+3	12	10	Partial	0
723	26	N1	62.6	55.2	5.9	6.7	1.9	7.1	5.4	2	4.3	20.1	2.7	8+4	8+4	12	12	Partial	0
693	26	N2	51	44	4	5.1	2.7	7.9	5.7	1.9	3.2	15	1.7	7+5	7+5	12	12	Partial	0
680	26	N3	51.5	45.3	5.3	5.6	1.2	7.9	6.5	2.1	3.5	16.5	2.5	7+5	7+5	12	12	Partial	1
686	26	N3	62.9	55.2	6.8	7.6	2.4	9.8	6.1	2.3	3.7	20.9	3.1	7+5	9+5	12	14	Partial	0
627	26	T4	44	38.9	4.7	4.6	1.4	6.6	5.6	1.7	3	14.6	2.7	7+5	8+5	12	13	Partial	1
1503	27	N1	53.8	47	4.9	5.1	1.4	7.6	6.7	1.3	3.7	15.7	2.3	8+4	9+4	12	13	Partial	0
591	27	N2	63.3	55	5	0	1.3	8.1	5.1	2.4	4.3	20	2.5	11+1	11+1+2	12	13	Partial	0
1524	27	N2	56.7	51.2	4.2	4.8	1.2	6.7	6.5	1.6	3.3	19.8	2.3	7+5	8+4	12	12	Partial	0
565	27	T3	48.3	43	4.2	4.4	1.7	6.7	5.7	1.7	3.6	16.1	2.8	8+4	6+4	12	10	Partial	0
40	2	N1	48.79	43.02	4.99	5.09	1.36	6.91	5.32	1.74	3.87	16.07	3.18	8+5	8+4	13	12	Partial	NA
49	2	N1	67.19	NA	6.69	7.32	2.22	8.96	8.89	2.05	4.42	20.45	3.07	8+5	8+6	13	14	Partial	NA
54	2	N1	60.1	51.33	4.39	5.6	2.74	7.26	7.71	1.77	3.72	19.25	2.61	7+1+5	7+1+5	13	13	Partial	NA
78	2	N2	60.44	52.68	5.62	6.43	1.95	8	6.82	1.86	4.36	18.83	2.54	8+5	9+5	13	14	Partial	NA
93	2	N2	59.25	52.19	4.43	4.67	1.46	8.49	7.47	1.89	3.32	17.26	2.96	8+5	7+5	13	12	Partial	NA
105	2	N3	66.49	58.96	5.66	6.57	1.98	7.41	8.12	1.97	4.26	19.57	3.58	7+6	8+5	13	13	Partial	NA
113	2	N3	59.06	52.59	5.25	5.29	NA	8.62	7.49	2.17	4.87	20.12	3.22	9+4	9+6	13	15	Partial	NA
1340	2	N3	65.5	57.3	5.2	6.4	1.4	8.5	7.5	2	4	19.7	3	7+6	6+6	13	12	Partial	1
119	2	N4	47.54	41.55	4.28	4.98	1.83	6.88	8.68	1.55	3.36	13.6	2.67	7+6	8+6	13	14	Partial	NA
1344	2	N4	69.2	55	5.8	6.3	NA	7.5	9.1	1.8	4.1	19.1	3.2	7+5	8+6	13	14	Partial	0
1364	2	N5	62	53.5	5.5	5.2	1	8.2	7.4	1.9	3.8	20.6	2.8	7+6	6+6	13	12	Partial	0
1366	2	N5	49.1	41.8	4.9	5.3	2	6.5	6.1	1.6	3.6	16.3	2.5	8+5	9+4	13	13	Partial	0
1371	2	N5	48	40.9	4.7	4.7	1.8	7.4	6.8	1.5	3.5	15.7	3.3	7+1+5	9+5	13	14	Partial	0
1372	2	N5	48.8	42.6	5.1	5.6	2.6	7.6	7	1.5	3.2	15.2	2.7	9+4	9+5	13	14	Partial	1
171	3	T1	56.38	48.32	4.98	5.77	1.49	7.78	6.96	1.99	3.96	18.2	2.48	8+1+4	9+6	13	15	Partial	NA
220	4	N2	59.25	51.9	6.39	6.48	2.54	9.04	7.02	1.85	3.33	17.49	3.17	7+1+1+4	8+2+6	13	16	Partial	NA
1612	4	N2	54.3	49.7	4.7	5.1	1.9	7.2	6.1	1.4	3.7	17.2	2.2	9+4	9+3	13	12	Partial	0
235	4	N3	70.52	62.64	6.38	6.75	2.43	8.65	7.83	2.27	3.96	20.92	3.09	9+4	9+4	13	13	Partial	NA
238	4	N3	66.23	58.36	6.1	7.73	2.84	9.18	6.63	2.29	4.29	22.94	3.39	8+5	7+5	13	12	Partial	NA
1617	4	N3	60.4	52.7	NA	5.8	1.5	7.8	6.7	1.6	4.3	19	2.6	9+4	8+1+4	13	13	Partial	0
1618	4	N3	56.2	50.7	4.1	4.5	1.3	7.4	8.1	1.5	3.5	17.9	2.1	9+4	8+4	13	12	Partial	0
1630	4	N3	66.1	58.1	5.1	NA	NA	7.8	6	1.5	4.1	19.9	2.5	6+7	7+6	13	13	Partial	0
254	4	T1	51	44.73	4.85	5	1.61	7.47	5.9	1.59	3.35	15.26	2.68	8+5	8+5	13	13	Partial	NA
259	4	T1	52.37	44.49	5.36	5.92	1.63	7.54	6.85	1.66	3.28	16.3	2.82	8+5	9+7	13	16	Partial	NA
331	5	N2	57.85	50.47	5.25	5.62	1.63	7.89	7.83	2.02	3.98	19.03	2.7	7+6	7+5	13	12	Partial	NA
1570	5	N2	NA	NA	5.4	5.5	1	7.5	6.4	1.8	NA	NA	2	8+5	9+6	13	15	Partial	0
365	6	N1	63.1	53.7	5.6	6	2.1	7.4	5.7	2.1	4.7	20.8	3.5	8+5	7+1+5	13	13	Partial	0
376	6	N2	63.4	55.2	6.8	6.1	1.3	8.3	7.2	2.4	4.2	21.3	3.5	8+5	8+5	13	13	Partial	0
377	6	N2	64.5	58.2	6.3	6.7	2.6	8.9	7.5	1.9	3.7	18.9	3.5	7+6	7+4	13	11	Partial	0
380	6	N2	69.6	59.9	5.8	7.2	2.6	NA	5.8	2.8	4.4	22	3.1	7+6	7+4	13	11	Partial	0
383	6	N2	59.9	50.7	5.9	6.1	2.2	8.4	6.3	2.8	3.6	20.6	3.9	8+5	8+5	13	13	Partial	0
1727	6	N3	62.9	53	6.6	6.6	2.6	8.8	5.8	2.2	3.8	18.8	2.6	9+4	7+1+4	13	12	Partial	0
408	6	T5	56.3	47.9	4.9	5	1.8	7.9	6.9	2.1	4.3	18.6	3.2	10+3	10+2	13	12	Partial	0
445	9	N1	62.9	54.8	6.6	6.4	2.3	8.4	6.9	2.5	4.8	20.2	3	9+4	9+4	13	13	Partial	0
1796	9	N1	63.1	55.8	5.9	5	2.2	8	7.7	1.6	3.4	20.5	2.9	7+1+5	8+6	13	14	Partial	1
1809	9	N1	51.7	45.4	5.2	5.7	1.7	7.3	7.1	1.5	3.9	16.4	2.2	8+5	8+6	13	14	Partial	0
1814	9	N3	61.3	54.6	5.5	5.5	1.4	7.5	7.4	2.4	4.5	20.2	3.2	7+6	7+6	13	13	Partial	0
1842	9	N4	55.3	49.3	5.2	5.2	0.8	7	7.1	1.6	4	17.2	2.1	8+5	8+6	13	14	Partial	0
503	9	N5	63.1	56	5.4	5.6	1.6	8.3	6.3	1.7	4.7	21.1	3.6	8+5	7+3	13	10	Partial	0
505	9	N5	56.8	51	6.2	6.4	1.7	8.8	4.8	1.7	4.2	18.8	2.4	8+5	8+5	13	13	Partial	0
509	9	N5	61.6	53.8	5.4	6.1	1.5	8.7	6.8	1.3	3.8	18.8	2.1	8+5	9+5	13	14	Partial	0
1843	9	N5	63.2	55.7	6.6	6.6	1.8	8.7	6.1	2.2	4.2	20	2.2	7+6	7+5	13	12	Partial	0
1909	9	N5	63.3	55.3	5.1	5.4	1.5	7.1	5.5	2.4	3.9	17.8	3.2	9+4	8+6	13	14	Partial	0
435	9	T3	23.6	21.9	2	2.3	0.2	3.5	2.9	0.6	1.2	7.5	1.1	8+5	9+5	13	14	Partial	0
526	10	N4	57.8	51.4	4.4	5.6	1	7.8	7.7	1.4	3.9	18.7	2.3	7+6	9+5	13	14	Partial	0
529	10	N4	57.5	49.7	4	4.9	1.3	7	6	1.2	3.9	17.4	2.5	8+5	9+6	13	15	Partial	0
537	10	N4	64.5	56	4.2	4.9	1.5	7.7	7.4	1.7	4.6	20.9	2.1	9+4	9+5	13	14	Partial	0
1899	10	N5	50.9	45.3	4.7	5	1	7.6	5.8	1.1	2.6	16.1	1.6	8+5	8+6	13	14	Partial	0
785	16	N3	65.9	58	5.6	6	1.5	8.6	7.1	2.1	4.6	22	3.6	9+4	9+4	13	13	Partial	0
814	17	N1	60.3	52.5	5.4	5.6	1.3	7.1	5.5	1.7	4.1	19.7	3.1	8+5	9+5	13	14	Partial	0
1922	17	N1	58.3	51.6	5.8	6.1	2.2	7.9	5.7	1.8	3.9	18.5	3.1	9+4	8+4	13	12	Partial	0
1944	17	N2	54.1	48.6	4.6	5	1.3	7.2	5.5	1.9	3.3	18.3	2.9	8+5	10+6	13	16	Partial	0
823	17	N2	68.4	60.4	5.5	6.3	1.4	7.9	7.5	1.6	4.2	19.9	2.4	8+5	8+5	13	13	Partial	1
840	17	N3	64.6	56.8	4.4	4.7	1.4	6.9	7.6	1.4	4.2	20.6	2.7	7+4+2	7+1+5	13	13	Partial	0
1959	17	N3	61.8	54.1	5.9	6.4	1.7	9.1	7.7	1.8	3.7	18.8	3.1	9+4	10+5	13	15	Partial	0
789	17	T1	58.1	50.8	NA	NA	1.6	7.1	5.7	1.6	4.2	19.2	2.8	8+5	7+5	13	12	Partial	0
797	17	T3	67.9	59.6	5.1	5.3	1.3	7.8	7.3	1.8	4.5	20.9	2.9	8+5	8+5	13	13	Partial	0
909	18	N1	58.2	52.8	4.9	5.2	1.4	7.8	7.5	1.6	4.7	19.2	2.9	8+5	8+4	13	12	Partial	0
910	18	N1	65.9	58.2	NA	5.7	1.8	8.2	7.7	2	4.6	21.1	3.3	7+6	7+6	13	13	Partial	0
2012	18	N2	59.1	52.7	5.2	5.5	NA	7.2	7.5	1.8	4.1	20	2.7	7+6	7+6	13	13	Partial	0
2018	18	N2	64.3	56.7	5.7	5.9	1.4	8.1	7.1	1.8	3.8	20.1	3.1	8+5	7+6	13	13	Partial	0
944	18	N4	72.3	64.2	4.7	5.8	0.9	8.7	8.7	2	4.6	22.9	2.6	8+1+4	8+1+4	13	13	Partial	0
2038	18	N4	66.6	59.2	5.7	6	1.4	9.2	7.3	1.7	4.4	21.3	2.7	9+4	8+4	13	12	Partial	0
873	18	T1	59.5	53.3	4.7	NA	1.2	7.5	6.7	1.7	4.2	20.8	3	7+1+5	7+1+1+6	13	15	Partial	1
887	18	T3	65.4	58.5	5.8	6.6	2	8.9	7.8	1.7	4.1	20.9	2.9	7+6	7+5	13	13	Partial	0
1773	19	N3	62.5	56.9	5.2	5.5	1.1	8.9	6.3	1.5	4	19.6	2.1	9+4	9+4	13	13	Partial	0
1004	19	N4	64.7	56	5.6	6.5	1.9	NA	6.4	2	3.7	20.7	2.9	8+5	8+5	13	13	Partial	0
1017	19	T1	66.8	58.3	6.3	7.1	2.4	9.8	7.1	2.2	4.1	20.4	3.7	8+5	8+6	13	14	Partial	0
1021	19	T1	70.2	60.8	7.6	7.6	2.5	10.2	7.1	2.2	4.5	22.5	3.6	8+5	9+1+6	13	16	Partial	0
1041	19	T3	63	55.2	6.6	6.5	1.9	9.3	6.3	2	4.5	20.6	3.4	9+4	8+3	13	11	Partial	0
1056	19	T4	64	54.4	6.9	7.3	1.9	9.8	8.1	2	4.6	20.6	3.2	8+5	10+6	13	16	Partial	0
1073	19	T5	66	57.6	4.6	6.3	2	9.4	7	1.7	3.9	19.4	3	8+5	8+5	13	13	Partial	0
1201	20	N1	66.3	57.7	7.2	7.2	1.5	NA	10.4	2.2	4.4	21	3.2	8+5	8+6	13	14	Partial	0
1178	23	N2	49.9	44.6	5.6	NA	1.2	NA	5.5	1.7	4	16.7	2	7+6	8+6	13	14	Partial	0
1190	23	N4	46.2	42.8	NA	NA	1	NA	6.5	2.2	3.1	15.9	2.5	7+6	8+7	13	15	Partial	0
1292	24	N3	53.1	46.9	4.6	4.8	1.3	6.8	6.7	1.6	3.5	17.5	2.5	7+6	8+6	13	14	Partial	0
1412	24	N3	49.9	43.8	5.2	5	1.3	7.2	6.4	1.5	3.3	17	2.6	8+5	8+4	13	12	Partial	0
1419	24	N4	44.7	40.1	3.9	NA	1.3	5.6	6.8	1.5	3.7	17.9	2.6	9+4	10+4	13	14	Partial	0
1248	24	T1	58.9	52.3	4.9	5.1	1.3	7.4	7.2	1.6	3.7	18.2	2.7	8+5	7+4	13	11	Partial	0
1257	24	T5	47.6	41.9	4.1	4.2	1.5	6.2	6	1.2	3.4	15.6	2.6	8+5	8+5	13	13	Partial	0
1149	25	N3	58	50.4	5.9	5	2.2	7.1	7.5	1.8	3.7	18.8	2	7+6	7+7	13	14	Partial	0
1087	25	T1	67	61.7	6.3	6.2	2.5	9.1	6.5	2.1	4.5	21.3	3.3	7+6	7+1+5	13	13	Partial	0
1091	25	T1	59.7	54.1	6.4	6.8	2	8.5	4.8	2.2	3.7	19.4	3.6	8+5	10+5	13	15	Partial	0
1094	25	T1	52.8	47.5	4.7	4.7	1.2	7.4	5.1	2.2	2.9	17.3	2.9	8+5	8+4	13	12	Partial	0
1099	25	T3	66.7	59.3	5.3	6	1.8	7.3	6	2.8	4.5	20.5	3.3	9+4	9+4	13	13	Partial	1
1104	25	T4	46.8	42.6	4.2	4.1	1.6	6.6	5.9	1.1	2.7	14	2.8	9+4	9+5	13	14	Partial	1
1105	25	T4	51.5	45.7	4.2	3.8	1.1	7	5.3	2	3.7	17.8	3.2	9+4	6+3	13	9	Partial	0
664	26	N1	65.8	56.5	5.8	7.1	2.9	8	7.3	2.5	4.1	21.2	3	7+6	8+6	13	14	Partial	0
713	26	N2	58.9	51.7	5	NA	2.1	8	8.7	2.2	3.9	19.3	2.3	8+5	7+1+4	13	12	Partial	0
652	26	N3	67.2	60.2	6	6.5	2.5	8.1	8.7	1.4	4.3	21.9	2.9	8+5	8+5	13	13	Partial	0
682	26	N3	49.8	43.9	3.5	4.7	1.3	5.7	7	2.1	3.1	15.6	2.1	8+5	8+5	13	13	Partial	0
683	26	N3	64	56.9	4.7	5.5	1.6	8.6	8.6	2.2	4.2	19.3	2.5	9+4	8+5	13	13	Partial	0
684	26	N3	64.3	58	6	6.5	1.9	8.2	9.7	2.1	4	19.4	2.8	8+5	9+6	13	15	Partial	0
618	26	T2	47.6	41.1	4.5	4.6	0.7	7	4.8	1.9	3.6	15.3	2.2	9+4	10+4	13	14	Partial	1
634	26	T4	64.8	56.8	6.1	6.3	2.7	9.9	5.9	1.7	4.3	20.7	3.4	15+8	15+9	13	14	Partial	0
579	27	N1	56.6	49.8	5.2	5.7	2.3	8.6	7.6	2.3	3.1	17.8	2.4	8+5	8+4	13	14	Partial	0
1510	27	N1	46.4	43.1	3.8	4.2		6.3	6.3	1.3	3.6	15.2	2.1	8+5	9+5	13	14	Partial	0
610	27	N3	59.8	51.1	5.4	6.2	1.9	8.1	5.8	2	3.8	18.5	2.6	9+4	9+4	13	13	Partial	0
1529	27	N3	55.1	48.5	4.5	5.3	1.5	7.1	7.6	1.6	3.4	18.3	2.5	8+5	9+5	13	14	Partial	0
33	1	N3	48.05	42.75	4.05	NA	1.16	5.7	6.05	1.71	3.54	15.46	2.7	9+5	10+4	14	14	Partial	NA
52	2	N1	67.47	58.24	4.3	6.69	2.13	8.47	7.71	2.15	3.86	19.12	3.12	9+5	9+6	14	15	Partial	NA
56	2	N1	53.92	46.32	5.66	6.55	1.86	7.97	7.4	1.86	4.44	16.72	2.79	7+7	9+7	14	16	Partial	NA
84	2	N2	56.22	48.14	4.72	5.5	1.9	8.24	6.13	1.75	3.65	17.45	2.96	8+6	8+6	14	14	Partial	NA
100	2	N3	67.95	59.95	5.22	6.5	1.92	9.33	8.43	1.98	4.21	19.63	3.44	8+6	8+7	14	15	Partial	NA
107	2	N3	47.99	42.2	3.79	4.13	0.9	6.63	5.83	1.63	3.79	15.23	2.81	8+6	8+5	14	13	Partial	NA
1328	2	N3	52.3	45.1	5.2	5	1.6	7.7	8.2	1.7	3.6	16.9	2.3	9+5	10+1+6	14	17	Partial	0
1352	2	N4	62.4	54.6	6.2	6.7	2.2	9.8	7.8	1.8	3.9	20	3.1	9+5	7+1+1+5	14	14	Partial	0
145	3	N1	65.15	56.92	6.35	6.86	1.96	9.09	7.61	2.6	4.2	21.87	3.17	11+3	9+4	14	13	Partial	NA
147	3	N1	59.03	50.92	5.71	5.79	2.06	8.19	7	2.04	4.32	19.35	2.72	10+4	8+5	14	13	Partial	NA
158	3	N1	50.47	44.26	5.53	5.8	1.49	7.65	6	1.83	3.13	17.34	2.69	8+6	8+6	14	14	Partial	NA
159	3	N1	64.34	57.46	5.68	6.3	2.03	7.58	7.78	2.33	4.99	21.75	3.03	9+5	8+4	14	12	Partial	NA
1478	3	N1	61.5	54.8	5.1	6.4	1.7	8.4	10.4	1.9	3.5	19.6	2.8	8+1+5	8+6	14	14	Partial	1
1486	3	N1	59.8	52.6	NA	5.6	1.8	NA	6.2	2.1	4.2	19.9	3	8+6	8+5	14	13	Partial	0
179	3	T2	59.26	50.96	5.21	5.55	1.57	7.55	7.18	1.91	4.69	18.28	2.65	10+4	11+3	14	14	Partial	NA
183	3	T2	51.16	44.28	4.79	6.1	1.96	8.27	7.69	2.04	3.75	16.5	2.47	8+1+5	11+5	14	16	Partial	NA
195	4	N1	68.83	59.58	6.99	6.83	2.51	9.59	8.36	2.11	3.83	19.98	3.53	8+6	9+7	14	16	Partial	NA
1604	4	N2	60.2	53.9	5	5.2	1.3	7.2	7.9	1.8	4.1	19.7	2.5	7+7	8+7	14	15	Partial	0
1629	4	N3	63.4	57.4	5.4	5.5	1.3	7.8	6.7	1.9	4.6	20.1	2.6	8+1+5	10+6	14	16	Partial	0
274	4	T3	61.35	52.8	5.4	6.42	2.91	8.02	6.9	1.82	3.64	17.58	3.04	7+2+5	9+5	14	14	Partial	NA
277	4	T3	33.94	29.59	3.11	4.11	1.13	6	3.47	1	2.28	10.06	1.93	9+5	11+5	14	16	Partial	NA
1861	4	T4	53.3	46.9	5.4	5.7	1.4	8.1	7	1.4	NA	NA	2.5	8+6	9+7	14	16	Partial	0
313	5	N1	62.01	54.48	5.53	6.15	2.12	8.82	7.86	1.86	3.7	18.99	2.96	9+5	10+7	14	17	Partial	NA
316	5	N1	55.82	48.99	5.64	6.12	2.2	9.64	6.48	2.07	4.03	17.56	2.83	9+1+4	8+1+1+3	14	13	Partial	NA
321	5	N1	58.27	51.57	4.63	5.37	2.16	7.84	7.31	1.76	3.49	17.24	2.95	7+7	7+6	14	13	Partial	NA
1542	5	N1	61.1	54.5	5.9	6.5	1.2	8.8	6	1.9	3.6	20	3.4	7+1+1+5	11+3	14	15	Partial	0
1546	5	N1	64	55.7	6.1	6.4	1.7	NA	6.5	2.3	4.4	21.3	3.4	8+6	8+5	14	13	Partial	0
1559	5	N2	66.5	58.2	5.6	4.8	1.8	9.1	8.6	1.6	3.9	20.7	2.7	7+7	7+6	14	13	Partial	0
341	5	N3	59.5	49.73	6.41	5.93	2.19	7.85	7.41	2.6	4.72	18.81	3.28	8+6	9+5	14	14	Partial	0
342	5	N3	57.67	49.33	5.41	4.88	1.68	7.6	5.16	1.92	3.91	14.71	3.54	9+5	8+5	14	13	Partial	0
355	6	N1	68.5	60	4.6	6.1	1.4	7.6	7.6	2.4	4.6	21.8	3.7	7+1+1+6	9+7	14	16	Partial	0
361	6	N1	66.6	58.7	6.7	6.5	2.8	10.3	6.1	2.8	4.3	21.6	3.2	10+4	8+4	14	12	Partial	0
1691	6	N1	61.2	53.6	5.6	6.5	1.6	8.7	8.6	2	3.4	18.8	3.3	10+4	10+4	14	14	Partial	0
373	6	N2	54.6	47.4	5.2	4.9	1.3	7	5.9	2.2	3	16.1	3	8+6	9+5	14	14	Partial	0
386	6	N3	46.6	40.1	4.6	4.6	1.3	7.3	5.4	1.9	2.5	14.3	2.3	8+6	10+7	14	17	Partial	0
1807	9	N1	54.8	49	5.7	6.4	NA	7.6	7.5	2	4.7	18.1	2.5	9+5	8+5	14	13	Partial	0
465	9	N2	60.2	54.5	NA	5.7	2.2	7.3	7.5	2	4.1	18.4	2.8	8+1+5	8+5	14	13	Partial	0
1877	9	N2	48.6	45	3.9	4.1	1.3	6.3	6.8	1.4	3.2	15.9	2.3	8+6	8+6	14	14	Partial	0
475	9	N3	65	58.3	6.6	6.9	1.4	9.2	6.6	1.6	4.8	21.3	2.5	9+5	11+5	14	16	Partial	0
1813	9	N3	59.5	53	NA	6.1	1.9	NA	6.2	2.4	3.4	19.8	2.6	10+4	9+5	14	14	Partial	0
1822	9	N3	56.8	52.9	4.2	5.5	2	6.3	8.4	2	4.5	NA	1.6	9+5	9+7	14	16	Partial	0
1823	9	N3	59.4	51.1	NA	6	1.6	8.4	6.1	1.8	3.7	18.6	2	7+1+1+5	6+5	14	11	Partial	0
1839	9	N4	55.9	50	5	5.3	1.3	7.4	8.4	1.7	3.7	16.2	3.2	9+5	7+5	14	12	Partial	0
502	9	N5	65.6	58.8	5.3	6.1	1.9	7.9	8.1	1.6	4.5	20	3.1	8+6	8+5	14	13	Partial	0
508	9	N5	66	59.4	5.5	5.9	2.2	8.5	8.9	1.5	4.4	20.3	2.1	8+6	9+6	14	15	Partial	1
514	9	N5	64.8	58.5	6.2	6.5	2	NA	7.8	1.7	4.3	21.7	3.1	9+5	9+5	14	14	Partial	0
1847	9	N5	57.6	50.6	5.4	6.2	1.9	8	6.2	1.8	4.2	18.7	2.6	7+7	8+6	14	14	Partial	0
432	9	T3	55.2	47.6	4.9	5.2	1.9	7.6	6.3	2.2	4.5	18.9	2.3	7+1+6	8+6	14	14	Partial	0
564	14	N3	51.5	45.8	4.3	4.5	2	5.5	6.1	1.4	3.5	16.6	2.3	7+7	8+5	14	13	Partial	0
739	15	N1	66.1	54.6	5.1	5.6	2.1	9.1	6.1	1.9	4.1	19.1	2.7	9+5	9+5	14	14	Partial	0
734	15	T3	62.4	53.5	5.2	6.2	1.7	8	7.8	1.8	4.3	19.6	2.9	9+5	10+5	14	15	Partial	1
1973	16	N1	64.5	59	6.6	7.8	2	10	9.4	2	4.3	21.3	3.3	8+6	8+7	14	15	Partial	0
1981	16	N1	65.3	57	5.3	6.2	1.6	8.7	7	2.1	3.7	21	2.6	9+5	8+5	14	13	Partial	0
761	16	T3	60.7	52.5	5.1	5.8	1.8	8.8	5.6	NA	4.9	20.7	2.8	8+6	NA	14	NA	Partial	1
819	17	N1	62.1	54.8	5.2	6.3	1.3	8.2	6.9	1.7	4.2	19.5	3	7+1+6	7+5	14	12	Partial	0
1929	17	N1	54.1	48.4	4.2	5	2.3	6.9	6.5	1.7	3.2	18	2.6	9+5	7+7	14	14	Partial	0
1942	17	N2	57.4	50.3	5.1	5.3	1.6	7.6	5.1	1.7	3.8	17.1	3.8	8+6	8+5	14	13	Partial	0
824	17	N2	62.3	54.5	5.5	5.5	2	8.3	8	1.6	4.4	19.5	3.3	8+6	10+6	14	16	Partial	0
832	17	N2	63.1	55.4	5	5.3	1.4	8.5	7.7	1.6	3.8	18.3	3	9+5	7+5	14	12	Partial	0
1950	17	N3	62.6	55.9	5.2	5.9	1.6	8.6	5.9	1.6	4.1	21.2	2.8	10+4	11+4	14	15	Partial	0
1952	17	N3	62.3	57.9	5.8	6	1.9	10.2	6.6	1.9	4.3	20.7	3	8+1+5	9+5	14	14	Partial	0
1960	17	N3	64.3	58.2	NA	5.2	1.2	7.5	7	1.7	3.7	20.6	2.7	9+5	9+5	14	14	Partial	0
1961	17	N3	63	56.6	6.1	6.4	2	8.4	7.7	1.8	4.2	20	2.6	10+4	9+4	14	13	Partial	0
2081	17	N4	61.5	55.5	5.3	5.5	1.4	8.1	5.1	1.9	4.7	20.6	2.8	7+1+6	8+6	14	14	Partial	0
798	17	T3	55.4	48.4	4.5	4.5	1.3	7.1	6.7	1.5	4	18.1	2.3	8+6	9+6	14	15	Partial	0
800	17	T4	62.5	54.7	5.1	5.4	1.2	7.7	6.9	1.7	5.1	21.6	2.6	8+1+5	8+6	14	14	Partial	0
2019	18	N3	59.3	52.9	NA	NA	NA	NA	5.6	1.7	4.1	20.1	2.9	8+6	8+6	14	14	Partial	0
875	18	T1	66.5	60.8	4.8	6.2	1.7	8.9	7.6	1.7	4.6	21.3	3.1	9+5	8+1+6	14	15	Partial	0
969	19	N1	63.6	54.6	6.7	7.3	2.5	10.5	7.7	1.9	3.7	19.3	2.9	8+6	9+5	14	14	Partial	0
980	19	N2	67.9	59.8	5.3	6.1	NA	8.6	7.5	1.9	4.3	20.7	3.2	8+6	9+7	14	16	Partial	0
985	19	N2	59.3	52.8	6.2	7.3	2.5	9.8	6.9	1.7	4	17.3	2.9	8+6	1+5+7	14	13	Partial	0
1751	19	N2	70.1	61.1	5.3	NA	2	NA	10.9	2.5	4.5	21.6	3	9+5	9+4	14	13	Partial	0
991	19	N3	67.3	58.1	6.4	6.9	2.4	9.1	7.7	2.2	4.3	20.6	3	8+6	8+4	14	12	Partial	0
1772	19	N3	57.5	51	4.3	4.8	0.9	8.1	6.6	1.5	3.9	18.5	2.2	9+5	7+5	14	12	Partial	0
1791	19	N4	51.2	45.4	4.2	4.4	1	NA	7.6	1.5	3.6	17.4	2.3	8+6	8+8	14	16	Partial	0
1027	19	T1	67.9	58.8	6.8	7.3	2.1	9.9	7.4	2	5.1	21.4	3.7	9+5	10+5	14	15	Partial	0
1042	19	T3	65.1	56.9	6	6.1	2.3	9.8	7.5	2	4.3	21.5	3.2	9+5	11+5	14	16	Partial	1
1052	19	T4	55.5	47.5	6.1	6.4	2.1	8.8	5.4	1.8	4	18.6	2.7	10+4	11+6	14	17	Partial	0
1059	19	T4	66.5	58	6.1	6.1	1.7	8.2	7.8	2	4.8	22	3.5	8+6	9+7	14	16	Partial	0
1672	19	T4	51.4	45.6	4.1	4.5	1.3	7.5	6.5	1.5	3.7	15.7	2.6	9+5	8+7	14	15	Partial	0
1740	19	T5	65	58.3	6	6	1.4	8.7	7.3	1.8	4	19.8	3.2	7+1+6	9+6	14	15	Partial	0
1233	20	N4	67.9	58.6	6.3	7	2.1	8.8	7.3	2	4.1	21.3	3.4	8+6	8+7	14	15	Partial	0
1182	23	N4	49.9	44.2	NA	3.7	1.2	6	7	1.5	3.6	17	2.4	7+7	8+6	14	14	Partial	0
1264	24	N1	45.5	40.9	4	4.2	1.5	6.9	6.2	1.4	3.4	14.7	2.3	9+5	8+5	14	13	Partial	0
1273	24	N2	44.2	40.8	NA	NA	NA	NA	5.8	1.55	3.6	15.6	1.9	10+4	12+3	14	15	Partial	0
1277	24	N2	46.1	40.7	3.8	3.8	1	6.3	5.9	1.3	2.8	14.3	1.7	10+4	9+4	14	13	Partial	0
1392	24	N2	50.9	45.8	4.1	4.3	1.3	6.9	6.3	1.3	3.1	16.1	2	8+6	9+5	14	14	Partial	0
1397	24	N2	51.5	46	4.8	5.2	1.5	7.7	6.8	1.6	3.8	16.7	2.6	8+1+5	7+5	14	12	Partial	0
1410	24	N3	54.9	48.9	4.8	5.6	1.4	7.1	7.5	1.6	3.7	17.6	2.8	9+5	10+5	14	15	Partial	0
1314	24	N5	55.7	49.3	4.2	4.8	1.2	NA	7.6	1.7	3.3	17.6	2.3	8+6	7+6	14	13	Partial	0
1375	24	N5	NA	NA	4.6	4.7	1.4	7.3	6.8	1.4	NA	NA	2.1	8+6	9+6	14	15	Partial	0
1376	24	N5	61.3	56.4	5.1	5.3	1.8	8.4	8.8	1.8	4.2	20.1	2.3	9+5	9+5	14	14	Partial	0
1129	25	N1	62.9	55.3	5.4	6.4	2.6	9.3	6.7	2	4.9	19.4	3.2	9+5	9+6	14	15	Partial	0
1432	25	N1	63.9	58.5	5.5	5.8	1.7	8	9.7	1.8	3.4	19.7	2.9	8+6	8+7	14	15	Partial	0
1442	25	N1	62.4	55.8	5.6	5.8	NA	8.5	8.2	2	4	18.7	2.6	8+6	8+5	14	13	Partial	0
1445	25	N1	60.1	52.9	6.3	7	2.2	9.1	7.1	2.1	3.1	19.2	3.3	10+4	9+5	14	14	Partial	0
1450	25	N2	56	48.2	4.3	4.1	1.9	6.9	6.9	1.8	3.5	17.1	3	7+1+6	7+6	14	13	Partial	0
1456	25	N2	66.7	59.7	6.9	6.1	1.1	8.6	7.7	2.4	4.7	21.7	3.6	8+6	9+7	14	16	Partial	0
1150	25	N3	58.9	52	5.4	6.3	1.9	8	7.3	2.5	4.4	19.6	2.4	9+5	8+7	14	15	Partial	0
1467	25	N3	64.7	56	5.8	6	2.3	9.4	7.2	1.9	4.3	20.6	2.5	8+6	8+1+6	14	15	Partial	1
1098	25	T3	56.6	49	4.9	5.4	1.7	7.1	6.4	1.8	3.6	18.3	2.9	9+1+4	8+4	14	12	Partial	0
1110	25	T5	NA	50.2	3.9	4.8	1.5	6.8	4.9	2.6	3.5	19	2.7	9+5	9+5	14	14	Partial	0
1115	25	T5	48.5	41.9	4.3	5	1.6	7.7	5.2	1.8	3.5	15.6	2.4	10+1	10+1	14	14	Partial	0
1117	25	T5	54.2	46.9	4.8	5.8	1.8	8.2	4	1.7	4.3	18.4	3.7	8+6	8+4	14	12	Partial	0
657	26	N1	60.2	52.7	4.6	6.5	2.8	7.8	7	2.5	3.8	20	3	8+6	8+6	14	14	Partial	0
725	26	N1	59.3	52.3	5.1	5.6	1.5	7.1	6.4	2.2	3.9	18.7	2.9	8+6	6+6	14	12	Partial	0
647	26	N2	73.5	64.6	6.3	8.1	2	11.3	7.9	2.3	5.1	23.1	2.6	8+6	7+2+6	14	15	Partial	0
707	26	N2	57.6	50.3	4.2	4.3	1.6	7.2	8.3	1.8	3	17.4	1.8	9+1+5	8+6	14	14	Partial	0
673	26	N3	65.2	55.9	7	7	2.3	10.1	7.5	2.3	4.2	20.5	2.8	8+6	8+5	14	13	Partial	0
624	26	T4	57.1	50	4.4	5.6	1.9	6.6	7	1.9	3.9	17	3.1	9+5	8+4	14	12	Partial	0
1504	27	N1	54.5	49.8	4.6	4.9	1	6.9	6	1.6	3.7	17.6	2.5	10+4	10+3	14	13	Partial	0
1506	27	N1	59	53.1	4.6	5	1.4	7.3	6.9	1.7	4.1	18.6	2.3	9+5	11+5	14	16	Partial	1
612	27	N3	59.8	52.7	5.1	5.7	2	7.2	6.2	2.4	3.9	19.4	2.7	7+7	7+7	14	14	Partial	0
616	27	N3	56	49.3	5.9	5.5	2	6.8	8.3	2.2	3.7	17.2	3.1	8+6	7+5	14	12	Partial	0
597	27	T1	60	52.9	5	5.5	1.3	7.6	4.4	2.3	3.9	20.8	3.3	9+5	10+5	14	15	Partial	0
599	27	T1	46.6	59.6	4	3.9	1.6	6	5	2	3.7	12.9	2.5	9+5	8+5	14	13	Partial	1
25	1	N2	60.27	52.61	6.91	6.47	1.8	9.61	7.73	2.21	4.11	19.64	3.26	10+5	10+5	15	15	Partial	NA
41	2	N1	62.86	55.54	5.43	6.16	1.82	7.99	7.56	1.87	3.67	18.5	3.21	11+4	10+6	15	16	Partial	NA
59	2	N1	59.88	53.35	5.56	5.72	2.16	8.01	8.37	1.63	3.6	17.59	2.48	10+5	11+6	15	17	Partial	NA
64	2	N1	59.09	52.15	5.67	6.92	1.78	9.17	7.14	2.06	4.45	20.28	3.7	9+6	8+5	15	13	Partial	NA
81	2	N2	60.24	52.16	6.13	6.05	2.22	7.98	7.5	2.16	3.88	19.82	2.76	10+5	9+6	15	15	Partial	NA
90	2	N2	69.53	59.36	6.49	7.43	2.19	9.87	7.9	2	4.06	20.23	3.05	9+6	10+6	15	16	Partial	NA
1326	2	N2	64.8	56.1	5.2	5.8	1.8	8.3	7.3	1.9	3.6	19.6	3.2	8+7	9+1+7	15	17	Partial	1
1337	2	N3	62.7	54.9	4.9	5.9	2.3	9	7.9	1.9	4.2	19.5	3.4	9+6	8+6	15	14	Partial	1
117	2	N4	68.24	59.24	NA	6.96	2.03	9.19	8.79	2.15	4.6	20.33	3.19	8+7	8+7	15	15	Partial	NA
132	2	N5	49.57	43.22	4.56	4.59	1.7	7.49	8.01	1.77	3.6	16.06	2.37	11+4	9+2	15	11	Partial	NA
136	2	N5	66.47	58.15	5.17	6.22	2.18	8.62	8.23	2.11	4.05	19.48	3.11	10+5	10+6	15	16	Partial	NA
1367	2	N5	56.9	50.7	NA	6.3	2	8.8	6	1.6	3.4	16.7	2.7	9+6	9+5	15	14	Partial	0
1374	2	N5	53.7	47.6	NA	5.7	NA	7.3	7.1	1.5	3.6	16.5	2.6	9+6	10+6	15	16	Partial	0
1491	3	N1	56.5	49.3	5.4	5.7	1.8	7.8	6.9	1.6	3.8	18	3.1	8+7	8+7	15	15	Partial	0
161	3	T1	63.5	54.16	6.17	6.51	1.9	8.67	6.07	2.11	4.32	21.4	3.4	9+6	9+6	15	15	Partial	NA
175	3	T1	49.93	43.12	4.3	NA	1.29	6.57	6.22	1.83	4	15.09	2.87	9+6	9+5	15	14	Partial	NA
176	3	T2	61.59	53.29	6.47	6.34	2.11	8.1	6.3	2.17	4.19	19.72	3.01	9+6	10+6	15	16	Partial	NA
185	3	T2	60.19	52.57	5.95	6.24	1.81	8.4	7.53	1.9	3.85	19.24	2.84	11+4	13+5	15	18	Partial	NA
206	4	N1	72.59	63.23	6.42	7.31	2.18	10.05	8.15	2.2	4.28	21.13	2.99	8+1+1+1+4	8+1+7	15	16	Partial	NA
216	4	N2	69.55	60.45	5.04	5.51	1.98	7.57	6.79	1.96	3.98	18.78	3.53	9+6	8+3+2	15	13	Partial	NA
1605	4	N2	51.4	45.4	4.2	4.8	1.3	NA	6.2	1.2	3.3	17.6	2.5	8+2+5	8+1+6	15	15	Partial	0
1622	4	N3	51.9	45.8	5.2	5.9	1.7	6.9	7.8	1.4	3	16.2	2.1	9+6	9+5	15	14	Partial	0
241	4	N4	56.31	49.23	5.03	5.84	1.44	7.73	6.48	2.01	3.81	17.72	2.96	8+1+6	9+6	15	15	Partial	NA
1632	4	N4	62.5	54.6	5.3	5.4	1.7	8.2	6.8	1.4	3.6	19.2	2.5	9+1+5	11+1+6	15	18	Partial	0
1637	4	N4	65.3	57.9	5	5.5	1.3	7.7	7.2	1.5	3.7	19.3	2.7	8+7	8+6	15	14	Partial	0
257	4	T1	57.6	49.84	5.76	7.14	3.01	8.82	8.03	1.9	4.52	19.02	3.01	10+5	11+5	15	16	Partial	NA
272	4	T3	49.52	43.27	5.41	5.57	1.66	7.83	6.26	1.83	3.52	15.69	2.57	9+6	8+7	15	15	Partial	NA
278	4	T3	59.44	52.47	5.21	6.16	2.09	NA	6.28	1.77	4.12	18.63	2.79	9+6	10+6	15	16	Partial	NA
285	4	T4	63.93	54.82	6.69	6.96	2.37	9.64	7	2.21	4.28	21.08	3.41	9+6	10+7	15	17	Partial	NA
298	4	T5	55.49	48.41	5.55	5.75	2.22	8.15	5.54	1.78	3.9	18.34	2.9	9+6	8+5	15	13	Partial	NA
299	4	T5	54.18	47.15	4.68	5.29	1.62	7.33	6.2	1.72	3.34	15.87	2.73	8+1+6	8+6	15	14	Partial	NA
301	4	T5	52.04	46.17	4.76	5.19	1.4	7.04	6.09	1.59	2.85	15.31	2.65	10+5	10+6	15	16	Partial	NA
311	5	N1	69.6	61.01	6.88	7.76	2.56	10.76	7.79	2.15	3.73	21.03	2.9	10+1+4	10+6	15	16	Partial	NA
1544	5	N1	65.5	59.2	NA	5.6	2	7.2	6.8	1.8	3.6	20.4	3.3	8+7	8+1+7	15	16	Partial	0
1555	5	N1	52.7	47.1	5.3	5.2	1.7	8	5.9	2.1	3.5	17	3.4	9+6	9+5	15	14	Partial	0
324	5	N2	67.62	59.52	6.38	6.93	2.19	NA	7.69	2.15	4.09	19.86	3.65	8+7	8+6	15	14	Partial	NA
332	5	N2	63.38	55.81	5.81	6.42	2.01	7.92	7.56	2.04	4.6	20.3	2.83	9+6	10+6	15	16	Partial	NA
1571	5	N2	63.5	56.6	5.8	6.9	1.5	8.9	6.6	2.1	4.9	21.3	3.7	9+6	8+5	15	13	Partial	0
347	5	N3	51.6	45.3	5.3	NA	1.5	7.5	6.4	1.8	3.4	16.9	2.6	9+6	9+5	15	14	Partial	0
1583	5	N3	58.8	51.8	4.9	5.3	2.1	7.4	7.3	1.4	3.6	18.2	2.9	9+6	10+6	15	16	Partial	0
1689	6	N1	61.5	53.1	5.1	5.5	2.7	7.7	6.2	1.9	3.8	19.1	2.7	9+6	9+5	15	14	Partial	0
382	6	N2	65.7	56.1	5.3	7	2.3	8.9	6.8	2.5	4	20.3	3.1	10+5	9+5	15	14	Partial	0
1711	6	N2	66	59.4	5.7	7.5	3	9.8	7	1.9	4.1	21	2.2	9+6	10+7	15	17	Partial	0
1719	6	N3	64.7	56.4	4.7	6.3	2.9	7.5	5.7	1.9	3.9	21.1	2.3	9+6	7+7	15	14	Partial	0
394	6	N3	74.9	64	5.1	5.8	1.3	8.1	9.8	2.5	4.5	24.3	3.1	11+4	9+4	15	13	Partial	0
396	6	N3	52.6	44.2	4.8	5.4	1.3	7.1	5.6	2	3.5	16.9	3.2	9+1+6	10+6	15	16	Partial	0
403	6	T5	58	51.8	4.7	5.3	1.5	7.9	5.4	1.9	3.7	18.1	3	10+5	11+6	15	17	Partial	0
443	9	N1	60.1	53.4	5	5.1	1.3	9.1	7.8	1.9	3.8	17.6	3.2	9+6	10+5	15	15	Partial	0
449	9	N1	59.8	54.3	5.3	5.8	1.7	7.3	8.6	2.4	3.5	18.7	3.1	10+1+4	9+3	15	12	Partial	0
455	9	N1	51.8	44.7	5.1	5.6	1.7	8.4	7.1	1.8	4.2	18.6	2.8	8+7	8+7	15	15	Partial	0
457	9	N2	65.2	59.2	5.9	6.5	2	7.9	8	2.1	4.4	20.6	3.3	10+5	10+6	15	16	Partial	0
458	9	N2	61.8	55.3	6.1	6.6	1.5	9.4	7.4	1.9	4.4	20.1	3.5	9+6	9+6	15	15	Partial	0
468	9	N2	56.7	49.3	5.7	6	1.9	8.6	7.3	1.6	4.2	18.6	2.9	10+5	13+5	15	18	Partial	0
1874	9	N2	51.6	46.1	5.1	5.6	1.3	8.4	6.7	1.5	3.9	16.6	2	8+7	10+8	15	18	Partial	0
1875	9	N2	52.3	46.9	4.7	4.9	1.4	7.2	6.6	1.5	3.7	17.8	2.1	10+5	9+5	15	14	Partial	1
479	9	N3	72.4	64.5	5.9	6.1	1.1	8.8	8.3	2.1	4.5	23.5	3	11+4	10+6	15	16	Partial	0
513	9	N5	62.2	54.4	5.4	5.5	1.5	8.5	8.1	1.9	4.4	20.5	3	8+7	9+7	15	16	Partial	0
547	10	N5	58.5	50.3	4.9	5.2	1.4	7.7	6.5	1.7	4.6	19.8	3	8+7	8+7	15	15	Partial	0
562	14	N3	67.8	61.5	5.6	6.8	2	9.2	8	2	5.1	23.5	2.9	8+1+6	8+1+5	15	14	Partial	0
746	15	N1	58.2	52.1	4.3	4.6	1.9	NA	6.4	1.9	3.8	18.7	2.6	11+1+1+1+1	10+1+1+1+1	15	14	Partial	0
753	15	N2	53.5	47.2	NA	5.1	1.3	7.1	5.2	1.7	4.1	18.5	2.8	10+5	10+5	15	15	Partial	0
729	15	T1	59.5	53.3	5.4	5.8	2.1	8.5	8.1	1.8	4.8	19.9	3.2	8+7	9+5	15	14	Partial	0
767	16	N1	62.3	57	6.1	6.5	2	9.5	7.6	1.9	4.5	20.4	2.7	10+1+4	10+5	15	15	Partial	0
1979	16	N1	62.9	55.2	5.7	6	1.5	8	9	1.7	4.3	20	3.4	8+7	8+5	15	13	Partial	0
783	16	N3	65	58.2	5	5.5	1.7	7.5	7.4	2	4.8	21.1	2.8	10+5	9+7	15	16	Partial	0
784	16	N3	51.1	44.3	4.2	5.1	1.2	7.6	5.6	1.8	3.8	17	2.1	9+6	10+6	15	16	Partial	0
1914	17	N1	64.6	56.4	6	6.1	1.5	8.8	6.6	2.3	3.5	20.3	3	9+6	7+7	15	14	Partial	0
1917	17	N1	59.6	50.3	4.8	5.9	1.9	8.1	5	1.4	3.7	18.2	1.9	10+5	8+5	15	13	Partial	0
835	17	N3	62.3	57.1	NA	4.7	1.9	6.7	8.6	1.7	4.7	22	2.9	9+6	8+6	15	14	Partial	0
839	17	N3	63.6	56.2	5.6	6.5	1.8	8.1	8	1.9	4.2	19.9	2.9	9+6	10+7	15	17	Partial	0
856	17	N4	56.4	50.1	4.2	5.5	1.1	8.2	8.1	1.4	3.7	17.9	2.7	8+7	10+7	15	17	Partial	0
861	17	N4	60.6	53.2	5	5.2	1.1	7.6	7.4	1.8	4.4	18.7	3.2	9+6	10+5	15	15	Partial	0
2080	17	N4	60.9	54.1	4.8	5.3	1.8	7.7	5.1	1.9	4.3	20.8	2	9+6	10+1+5	15	16	Partial	0
2084	17	N4	64.8	56.8	6	6.2	1.7	7.8	5.4	2.4	4.2	20.6	3	11+4	12+6	15	18	Partial	0
899	18	N1	64.5	57	5.2	5.4	1.8	8.3	7.2	1.7	4.2	18.7	2.7	9+6	9+6	15	15	Partial	0
925	18	N2	57.9	52.8	4	4.8	1.2	6.5	6.4	1.4	3.8	17.6	2.5	8+1+6	7+1+5	15	13	Partial	0
2007	18	N2	62.5	56.8	4.4	NA	1.7	6.6	7.7	1.6	3.9	19.1	2.5	9+6	9+6	15	15	Partial	0
927	18	N3	60.3	52.5	4.2	5.3	NA	7.6	7.1	1.7	4.6	20.6	2.9	9+6	10+5	15	15	Partial	0
2023	18	N3	64.3	56.7	4.6	5.7	NA	NA	7.7	1.7	4	20.2	2.6	10+5	10+5	15	15	Partial	0
2036	18	N4	62.8	56.3	5.5	5.9	1.8	8.1	7.6	1.6	4	20.1	2.5	8+1+6	8+1+7	15	16	Partial	0
966	19	N1	65.9	58.2	5.9	6.7	2.6	9	6.9	2.2	4.2	20.3	3.4	8+7	9+1+9	15	19	Partial	1
2060	19	N1	59.1	53.5	5.5	5.9	1.6	8.6	7.2	1.8	3.8	19.4	3	10+5	9+5	15	14	Partial	0
972	19	N2	60.9	54.3	5.4	6.7	2.6	9.2	7.3	2	3.6	19.1	3.1	9+6	10+7	15	17	Partial	0
1761	19	N3	60.7	56.9	5.2	5.8	1.2	8.3	8.2	1.8	4.4	19.7	2.9	9+6	10+6	15	16	Partial	0
1770	19	N3	64.2	57.8	4.7	4.8	1	6.8	8.7	1.5	4	21.7	2.8	9+1+5	8+2+6	15	16	Partial	0
1005	19	N4	62.8	53.7	6.4	7	2.5	8.3	6.9	2.3	3.9	20.4	3.1	9+1+5	11+6	15	17	Partial	0
1008	19	N4	66.2	57.6	6.8	7.7	2.8	10.1	8.4	2	4	20.9	3.5	10+1+1+3	11+8	15	19	Partial	0
1010	19	N4	54.2	47	5	5.1	1.8	8.7	6.2	1.8	3.6	17.1	3.1	9+6	10+6	15	16	Partial	0
1661	19	T1	59.1	53.4	5.2	5.5	1.7	7.9	5.7	1.6	3.5	18.3	2.6	8+7	9+6	15	15	Partial	0
1665	19	T1	67.3	58.8	5.7	6.2	1.4	8.4	8	1.8	4.1	20.3	2.8	8+7	8+6	15	14	Partial	0
1047	19	T3	61.1	52.7	4.7	5.7	NA	7.6	5.9	1.8	3.8	18.1	2.9	10+5	8+5	15	13	Partial	0
1668	19	T3	63.5	56.8	5.3	5.4	1.1	7.9	6.5	1.8	4.6	21.1	3	10+5	11+7	15	18	Partial	0
1051	19	T4	61.8	53.8	6.4	6.7	1.8	8.6	6.1	2.2	4.6	20	3.6	9+6	9+7	15	16	Partial	1
1053	19	T4	64.2	55.1	5.9	6.7	1.7	8.6	7.9	1.9	4.6	20.9	3.1	10+5	9+5	15	14	Partial	0
1681	19	T4	60.4	54.5	5.3	5.6	1.4	8.2	7.5	1.6	3.6	18.5	2.7	8+7	8+7	15	15	Partial	1
1075	19	T5	53.3	47.2	4	4.7	1.5	7.2	6.9	1.6	3	15.6	2.4	9+6	9+6	15	15	Partial	0
1738	19	T5	63.7	55	6.8	6.5	1.7	9.2	7.3	1.3	4	19.7	3.1	8+7	10+6	15	16	Partial	0
1199	20	N1	64.5	56.2	6.6	7.2	NA	9.7	9.2	2	3.8	19.8	2.9	9+6	8+7	15	15	Partial	0
1216	20	N2	69.1	61.1	5	5.8	2	8	8.9	2	4.7	20.5	2.7	8+7	10+7	15	17	Partial	0
2064	20	N2	62.8	57.1	4.9	5.3	NA	8.5	8.5	1.8	3.6	19.9	2.8	8+7	8+7	15	15	Partial	0
2065	20	N2	64.1	57.7	5.9	6.1	2	8	9.5	1.9	4.4	20.5	2.7	9+6	8+5	15	13	Partial	0
1278	24	N2	54.8	48.1	4.6	5.1	1.6	6.8	6.2	1.8	4.2	18.8	2.3	8+7	9+6	15	15	Partial	0
1279	24	N2	52.6	46.4	4.8	5.1	1.1	8.1	5.8	1.5	3.6	16.6	2	8+7	8+6	15	14	Partial	0
1394	24	N2	NA	NA	3.7	NA	1.3	7	7.6	1.3	3.2	NA	2.1	8+7	8+7	15	15	Partial	0
1291	24	N3	53.7	47.1	3.3	4.8	1	5.8	5.8	1.4	3.7	17.7	2.6	7+2+6	8+1+6	15	15	Partial	0
1413	24	N3	49.1	45	NA	4.7	1.1	6.7	6.8	1.6	3.9	17.1	2.5	8+7	10+6	15	16	Partial	0
1304	24	N4	56.5	50.8	4.7	5.3	1.6	7.3	5.9	1.7	3.9	18.7	2.8	8+7	8+7	15	15	Partial	0
1310	24	N4	53.8	47.8	4.9	NA	1.1	8	7.1	1.7	4.3	19.2	2.7	11+4	9+1+6	15	16	Partial	0
1118	25	N1	64	56.6	5.8	6.7	2.3	8.3	6.5	2.4	4.1	20.6	3.3	9+6	9+7	15	16	Partial	0
1120	25	N1	54.7	48	4.2	5.3	2.2	NA	8.7	2	4	18.3	2.6	8+1+6	8+6	15	14	Partial	0
1123	25	N1	50.1	44.5	NA	5.7	1.6	7.1	4.9	1.9	3.6	18.4	2.7	19+5	11+6	15	17	Partial	0
1124	25	N1	64.1	59.3	4.5	NA	2.6	NA	7.9	2	4.5	21.5	2.8	10+5	11+1+5	15	17	Partial	0
1446	25	N1	56.3	49.9	5.1	5.9	2.1	7.4	6.8	2.3	3.5	18.9	2.5	10+5	8+5	15	13	Partial	0
1137	25	N2	61.1	53.2	6.7	NA	1.9	8.8	9.5	2.5	4.3	19.1	2.3	9+6	8+2+6	15	16	Partial	0
1159	25	N3	62.8	55.7	5.4	6.1	2.6	8	9.1	2.2	3.6	18.5	3.2	10+5	11+6	15	17	Partial	0
1163	25	N3	62.7	56.3	4.8	5.4	1	6.8	7.3	1.7	3.5	NA	1.1	9+6	9+5	15	14	Partial	0
1466	25	N3	62.8	53	5.8	5.2	1	7.1	9.1	2	4	18.8	2.9	11+4	11+5	15	16	Partial	0
1114	25	T5	NA	52.6	4.7	5.8	1.8	7.6	8	1.7	4.2	20.5	2.5	9+6	8+6	15	14	Partial	0
653	26	N3	66.5	59	4.4	6.4	1.1	7.1	8.6	2.3	4.4	20.1	2.4	10+5	10+4	15	14	Partial	0
569	27	N1	63.5	55.9	5.9	6.5	3.1	9.1	4.8	2.1	4.4	21.7	3	9+6	9+7	15	16	Partial	0
571	27	N1	62.1	55.9	4.8	5.7	1.9	7.7	6.6	2.2	3.7	20.7	NA	9+6	8+6	15	14	Partial	0
1505	27	N1	62.1	55.3	4.7	5.3	1.9	7.2	8.3	1.7	4.3	19.6	2.6	8+7	8+7	15	15	Partial	0
1513	27	N2	58.8	53.4	4.2	4.3	1	5.9	7.9	1.6	4	17.8	2.8	9+6	8+6	15	14	Partial	0
1539	27	N3	61.9	54.9	4.3	5.5	NA	7.1	8.7	1.7	3.3	18.1	2	10+5	9+1+4	15	14	Partial	0
3	1	N1	64.09	55.38	5.97	7.31	1.85	7.75	10.62	1.71	3.99	19.34	3.83	11+5	11+7	16	18	Partial	NA
8	1	N1	70.64	61.93	4.74	5.64	1	6.76	9.39	2.18	4.67	20.98	3.51	10+6	10+4	16	14	Partial	NA
13	1	N1	45.47	39.84	3.48	3.96	NA	6	6.4	1.33	2.79	13.57	2.44	10+6	11+6	16	17	Partial	NA
18	1	N2	65.28	55.91	5.48	5.74	NA	7.74	7.36	1.84	4.11	20.22	3.15	10+6	12+5	16	17	Partial	NA
19	1	N2	61.43	53.14	4.69	5.49	1.51	6.59	6.67	1.96	4.07	18.06	3.11	11+5	11+6	16	17	Partial	NA
22	1	N2	63.07	55.24	5.95	6.22	2.7	8.3	8.16	1.87	3.97	19.18	3.44	11+5	13+4	16	17	Partial	NA
29	1	N3	57.66	49.9	4.77	5.83	1.81	7.76	7.37	1.92	4.19	18.93	2.8	10+1+5	10+6	16	16	Partial	NA
35	1	N3	53.83	46.33	5.22	6.01	1.61	7.32	6.36	1.75	3.4	16.48	2.75	12+4	9+1+5	16	15	Partial	NA
72	2	N2	69.96	61.84	5.95	6.52	2.16	8.77	8.85	1.81	4.9	21.05	3.09	7+1+8	10+8	16	18	Partial	NA
85	2	N2	49.81	44.46	5.89	5.9	1.46	7.35	5.73	2.02	4.71	17.17	2.96	10+1+5	9+1+5	16	15	Partial	NA
96	2	N2	50.87	43.96	4.88	5.11	2.66	7.73	5.89	1.71	4.06	16.37	2.8	10+6	11+7	16	18	Partial	NA
106	2	N3	67.65	58.82	6.52	6.29	1.98	8.61	8.01	1.99	4.28	20.04	2.96	9+7	10+7	16	17	Partial	NA
1330	2	N3	65.9	58	7.4	7.4	2.3	10	7.9	2.1	4.3	20.3	3	8+1+7	9+8	16	17	Partial	0
1339	2	N3	66.4	58.2	6.3	7.5	2.1	9.3	10.1	1.9	4.2	19.8	3.4	9+7	10+6	16	16	Partial	0
1365	2	N5	48.2	41.6	NA	4.1	NA	6.1	7.9	1.6	3.1	15.8	2	8+2+6	9+6	16	15	Partial	0
1369	2	N5	43.3	37.8	3.7	4.9	1.5	6.7	6.4	1.3	3.2	13.5	2.3	11+5	10+5	16	15	Partial	0
149	3	N1	68.31	59.67	6.28	6.08	2.22	8.63	9.81	2.42	4.79	22.46	3.26	10+6	8+6	16	14	Partial	NA
150	3	N1	53.99	45.94	5.39	5.9	1.72	8.06	5.96	1.94	4.05	17.57	2.74	11+5	12+5	16	17	Partial	NA
1493	3	T1	53.4	46.8	NA	NA	1.4	8.8	7.1	1.8	4	16.8	2.9	10+6	10+6	16	16	Partial	0
188	3	T3	54.98	48.12	5.62	6.17	2.07	8.78	7.03	1.83	4.15	16.69	2.93	10+6	7+5	16	12	Partial	NA
191	3	T4	57.23	49.47	5.06	5.25	1.98	7.5	6.42	2.06	3.96	18.63	3.19	12+4	13+6	16	19	Partial	NA
1589	4	N1	71	62.2	4.8	5.8	2.1	8..7	9.2	1.9	4.7	21.8	3.5	10+6	9+1+6	16	16	Partial	0
1607	4	N2	53.1	46.8	3.9	4.2	1.3	6.1	6.6	1.3	3.7	16.3	2	8+1+7	11+1+1+1+8	16	22	Partial	0
1614	4	N2	56.1	49	4.6	5	1.4	7.6	8.5	1.6	3.8	17.7	2.4	11+5	12+5	16	17	Partial	0
1616	4	N2	49.3	44.4	3.6	4.2	1	6.7	6.6	1.2	3.3	16.9	2.3	10+6	9+7	16	16	Partial	0
1625	4	N3	58.8	53.9	4.9	5.4	1.5	6.9	6.5	1.5	3.9	18	2.8	9+7	8+6	16	14	Partial	0
1643	4	N4	52.9	47.7	3.6	4.2	1.2	6.5	5.8	1.4	3.7	16.6	3	11+5	10+1+6	16	17	Partial	0
258	4	T1	57.91	51.11	5	5.55	1.58	7.38	6.33	2.02	4.36	19.82	3.22	11+5	11+6	16	17	Partial	NA
275	4	T3	57.01	49.87	5.34	5.77	2.09	6.92	6.43	1.71	3.46	18.02	3.25	11+5	13+4	16	17	Partial	NA
1649	4	T3	54.1	47.9	3.7	4.1	1.1	5.7	4.4	1.5	4	18.3	2.5	10+6	9+1+6	16	16	Partial	0
283	4	T4	54.11	47.1	4.62	4.96	1.57	6.94	6.52	1.61	3.7	16.42	3.31	9+7	9+7	16	16	Partial	NA
286	4	T4	57.71	50.86	5.25	5.36	2.13	7.93	7.32	1.74	3.52	16.94	3.04	10+6	11+7	16	18	Partial	NA
289	4	T4	62.73	56.55	5.79	NA	2.56	8.41	8.57	1.8	3.8	17.71	2.64	8+1+7	10+6	16	16	Partial	NA
312	5	N1	60.29	52.36	5.93	7.54	2.38	8.34	6.54	2.03	4.32	19.85	3.6	10+6	10+7	16	17	Partial	NA
1545	5	N1	52.5	46.3	6	6	NA	7.1	6.6	1.7	3.5	16.6	3	17+9	16+8	16	24	Partial	0
346	5	N3	54.58	45.72	4.6	6.03	2.19	9.63	6.74	2.28	2.56	16.29	2.82	11+5	13+5	16	18	Partial	0
1576	5	N3	54.3	49.5	4.9	6.1	1.5	7.5	5.9	1.7	3.6	18.4	2.3	9+7	8+7	16	15	Partial	0
1705	6	N2	60.2	54	5.5	6.9	2.1	NA	7	2	3.4	19.4	3.4	10+6	11+5	16	16	Partial	1
1714	6	N2	60.5	54	6.7	7.6	2.2	8.9	7	2.1	4.5	21.1	2.4	9+7	9+1+7	16	17	Partial	0
1728	6	N3	62.3	54.5	6.4	6.9	2.3	8.8	6	2.2	3.9	18.5	3	11+5	11+6	16	17	Partial	0
387	6	N3	59.6	49.6	4.5	4.4	1.6	8	5.3	1.8	4.8	20	2.9	10+6	10+6	16	16	Partial	0
392	6	N3	72	61.3	6.2	6.6	1.7	7.5	7.5	2.4	4.1	22	3.1	9+7	7+2+8	16	17	Partial	0
418	6	T4	60.4	52.7	5.1	5.9	2.1	9.6	7.1	2.3	2.2	19.7	2.9	9+7	9+8	16	17	Partial	0
399	6	T5	58.8	50.8	4.2	5.9	0.9	7.1	5.8	1.8	3.4	17.9	2.9	7+1+1+7	12+7	16	19	Partial	0
401	6	T5	65.2	56.9	6.2	7.2	1.8	9.3	4.9	2.7	4.3	21.5	3.4	10+6	10+6	16	16	Partial	0
411	6	T5	62.4	53.5	5.3	5.7	1.6	7.1	6.1	1.8	4.6	20.6	2.9	11+5	10+1+5+4	16	20	Partial	1
427	7	N3	47.7	42.2	3.9	4.5	1.9	6.1	7.2	1.9	4	16.2	3	9+7	8+6	16	14	Partial	0
453	9	N1	57	49.7	5.8	6.5	1.9	7.4	7.4	1.9	3.6	17.8	2.7	8+1+7	10+6	16	16	Partial	0
469	9	N2	60.6	55	5	5.5	2	7.3	7.9	1.9	3.6	19.7	2.7	9+7	10+1+7	16	18	Partial	0
1871	9	N2	53.7	48.7	5.1	5.3	1.1	7.5	9	1.7	4.1	19.1	2.1	9+7	10+7	16	17	Partial	0
1818	9	N3	53.2	47.2	5.2	5.7	2	7.4	6.6	2	3.5	18.7	2.8	10+6	9+5	16	14	Partial	0
486	9	N4	67.2	57.9	5.3	6.2	1.6	NA	6.7	1.8	4.2	20.1	2.7	12+4	11+5	16	16	Partial	0
1829	9	N4	54.2	47.2	4	4.9	1.7	NA	6.1	2.5	3.5	15.8	2.5	10+6	10+7	16	17	Partial	0
507	9	N5	62.8	56.7	5.3	5.5	1.6	7.7	7.2	1.7	4.1	19.3	2.9	9+7	10+7	16	17	Partial	0
1848	9	N5	53.6	48	5.4	6	2.3	8.1	5.7	2.2	3.9	19.7	2.7	8+8	9+1+5	16	15	Partial	0
1854	9	N5	64.7	57.8	6.9	7.4	2.6	8.6	6.9	2.3	3.9	20.7	3	9+7	11+7	16	18	Partial	0
530	10	N4	59	51.9	4.3	4.7	1.1	7.4	5.8	1.5	4.8	18.6	2	9+7	8+7	16	15	Partial	0
534	10	N4	61.5	54.1	3.8	4.8	1.6	7.3	7	1.5	4.2	20	2.2	10+6	9+5	16	14	Partial	0
1884	10	N4	63.5	55.1	4.7	5.1	1.4	7.3	7.2	1.3	3.6	20.7	2.3	9+7	10+1+7	16	18	Partial	0
542	10	N5	60.1	52.3	4.3	4.8	1.4	7.3	7.1	1.5	4	19.6	2.2	11+5	10+6	16	16	Partial	0
550	10	N5	62.4	55.8	5.1	6	1.7	8.9	7.5	1.6	5	20.5	3.2	11+5	10+1+6	16	17	Partial	0
1893	10	N5	56.6	51.1	4.5	4.6	1.1	6.7	6.4	1.3	4	19	2.3	9+7	9+1+6	16	16	Partial	0
1894	10	N5	49.8	44.5	4	4.2	NA	7	6.3	1.2	3	16.5	2.3	11+5	12+4	16	16	Partial	0
1903	10	N5	61.7	53.4	4.9	5.2	1.2	7.5	7.4	1.4	4.3	20.1	2.6	9+7	8+6	16	14	Partial	0
1904	10	N5	59	52.2	4.8	5.7	1.6	8.2	6.5	1.5	4.1	18.6	2.6	10+6	8+6	16	14	Partial	0
1905	10	N5	58.2	51	5.5	5.6	1.5	7.6	6.5	1.7	4.3	20	2.8	9+7	8+7	16	15	Partial	0
741	15	N1	68	60.5	5.7	7.1	2.4	10	8.3	1.9	4.8	22.1	2.9	8+8	8+7	16	15	Partial	0
750	15	N1	41.1	35.9	3.2	3.8	1.1	4.6	6.3	1.2	3	13.2	2.1	10+6	11+5	16	16	Partial	0
735	15	T3	61.5	53.6	5.1	5.8	NA	8.7	6.6	1.8	4.5	19.8	2.9	9+7	10+7	16	17	Partial	0
770	16	N1	66.8	59.9	5.3	6.3	1.6	8.2	8.1	1.7	4.3	20.8	2.3	10+6	12+5	16	17	Partial	0
758	16	T2	63.1	54.6	5.7	6.5	2	9.2	6.8	1.8	4.2	19.9	3.1	10+6	13+7	16	20	Partial	0
1933	17	N2	59.9	51.3	5.9	NA	1.3	8.9	6.3	2	4.4	20	2.5	9+7	8+7	16	15	Partial	0
1946	17	N2	63.6	57.8	5.6	6	1.6	9.5	6.1	1.9	4.3	21	2.5	10+6	10+5	16	15	Partial	0
825	17	N2	59.7	52.8	5.9	6.2	1.9	7.9	6	1.9	4.7	20.1	3.3	10+6	10+7	16	17	Partial	0
847	17	N3	65.8	58	5.6	5.9	1.6	8.8	7.8	1.8	4.2	21.3	3.2	9+7	9+7	16	16	Partial	0
1958	17	N3	57.4	50.7	3.6	3.8	1.2	6.1	6.9	1.5	3.3	17.9	3.3	8+1+7	8+8	16	16	Partial	0
851	17	N4	63.2	54.9	5	5.4	1.4	7.4	6.9	1.5	4.4	19.9	2.5	10+1+5	11+5	16	16	Partial	0
853	17	N4	50.1	44.9	3.7	4.1	1	6.3	6.6	1.5	3.7	16	2.6	9+1+6	9+1+6	16	16	Partial	1
902	18	N1	57.2	50.8	5.2	5.4	1.2	7.6	5	1.7	4.6	18.4	3	11+5	11+4	16	15	Partial	0
907	18	N1	59.9	51.8	NA	5.8	NA	7.7	6.7	1.8	4.5	19.6	2.7	10+6	11+7	16	18	Partial	0
1991	18	N1	69.1	62	NA	5.9	1.6	NA	6.9	1.9	4.2	21.4	3.6	10+6	10+6	16	16	Partial	0
919	18	N2	65.4	57.5	4.7	6.4	1.5	8.7	8.1	1.8	4.3	20.9	2.4	13+3	11+4	16	15	Partial	0
2009	18	N2	64.8	57.7	5.2	5.8	1.7	7.9	6.7	1.7	4.1	20.8	3.1	9+7	8+2+6	16	16	Partial	0
2020	18	N3	61.9	54.1	4.8	5	1.1	7.6	5.3	1.6	4.1	19.7	3	11+5	11+4	16	15	Partial	0
947	18	N4	63.7	57.5	4.7	5.5	1.5	7.6	7.8	1.3	3.9	19.5	2.9	11+5	10+6	16	16	Partial	0
953	18	N4	59.2	52.5	5.2	4.8	1.3	7.4	7.8	1.5	4.5	20.1	2.8	9+7	8+7	16	15	Partial	0
2037	18	N4	55.3	48.3	5.3	5.5	1.1	8.2	4.5	1.6	3.5	19.2	2.3	10+6	10+6	16	16	Partial	0
872	18	T1	61.5	55.1	5.1	5.8	1.8	7.7	6.5	1.7	4.5	20	2.3	10+6	11+6	16	17	Partial	0
877	18	T1	58.2	53.3	5.9	6	1.9	8.6	6.7	1.8	4.8	20.3	2.8	8+8	7+7	16	14	Partial	0
974	19	N2	53.6	46.5	6.4	6.5	1.9	8.6	6.2	1.8	3.5	16.4	3	9+7	8+6	16	14	Partial	0
978	19	N2	54.1	46.9	5.2	NA	1.2	8.2	6.5	1.6	3.1	16.2	2.8	9+7	9+7	16	16	Partial	0
1758	19	N2	56.5	50.2	5.4	5.6	1.6	7.5	7.3	1.6	4.6	19.8	2.5	9+7	10+7	16	17	Partial	0
986	19	N3	68.8	60.7	6.7	7.5	2	10.5	9.9	2	4	21	3.6	9+7	9+7	16	16	Partial	0
995	19	N3	71.1	61.6	6.2	7.3	2.8	9.7	7.8	2.2	4.7	20.2	3.3	10+6	11+1+5	16	17	Partial	0
1774	19	N3	62.3	55.8	4.5	4.6	NA	6.9	5.9	1.3	3.8	19.5	2.2	8+2+6	12+7	16	19	Partial	0
1030	19	T1	61.3	53.7	6.9	7.9	2.2	10.4	6.9	1.7	4	19.1	2.9	9+7	9+6	16	15	Partial	0
1655	19	T1	60.6	54.6	6.5	6.9	1.8	8.6	6.8	1.5	4.1	19.7	2.7	11+5	10+6	16	16	Partial	1
1060	19	T4	63.9	55.2	6.3	6.1	2.5	9.5	6.9	2	3.6	18.8	3.4	9+7	10+8	16	18	Partial	1
1682	19	T4	59.3	52.4	5.2	5.8	1.7	8.6	5.2	2	4.1	18.4	2.8	9+7	8+7	16	15	Partial	0
1074	19	T5	53.1	46.6	5.9	5.7	1.9	7.9	6.4	1.7	4	17.4	3.1	9+7	10+7	16	17	Partial	1
1732	19	T5	53.9	47.2	4.8	5.5	1.4	7.7	7.3	1.9	3.4	16.1	2.6	10+6	10+7	16	17	Partial	1
1205	20	N2	69.1	60.4	6.7	7	2.5	9.3	9.2	2.2	3.5	21.8	2.8	10+6	11+6	16	17	Partial	0
1215	20	N2	74.6	65.7	7.7	7.9	2.1	9.5	9.8	2.2	4.6	21.6	3.7	8+8	8+7	16	15	Partial	0
2070	20	N2	67.8	60.3	5.6	6	1.4	8.4	8.9	2.1	4.1	21.4	2.6	8+8	11+9	16	20	Partial	0
1224	20	N3	68.5	59.2	6	6.5	2	9.8	10.5	2.1	4.1	20.7	3	10+6	7+1+5	16	13	Partial	0
1237	20	N4	69.4	61.4	7.1	7.5	2.5	10	8.8	2.2	4.7	20.9	3.4	10+6	10+6	16	16	Partial	1
1174	23	N2	53.3	46.8	4.9	4.3	1.4	7.8	6	1.5	3.6	16.7	2.7	10+6	11+6	16	17	Partial	0
1179	23	N4	58.3	52.7	4.9	5.4	1	NA	7	2	3.8	18.1	2.6	9+7	7+6	16	13	Partial	0
1186	23	N4	46	40.5	3.7	3.8	1.2	6.9	5.4	1.5	3.3	15.3	2.1	11+5	10+5	16	15	Partial	0
1193	23	N4	49.6	44.6	4.8	4.3	1.6	6.6	6.7	1.6	3.5	16.4	2	10+6	8+1+5	16	14	Partial	0
1262	24	N1	50.6	45.6	4.1	4.2	1.5	6.2	6.2	1.5	3.5	16.7	2.7	10+6	10+1+6	16	17	Partial	1
1398	24	N2	43.7	38.8	3.5	3.7	NA	5.8	6.4	1.5	3	15.2	2.3	9+7	9+6	16	15	Partial	0
1400	24	N2	50.6	45.4	4.5	4.6	1.1	6.4	6.5	1.5	3.2	16.6	2.5	10+6	8+1+7	16	16	Partial	0
1282	24	N3	51.2	45.4	4.6	4.8	1.6	6.6	6	1.2	3.3	16.3	2.5	9+1+6	10+6	16	16	Partial	1
1295	24	N3	55.4	47.4	5.7	5.9	1.7	8.2	6.3	1.9	4	18.2	2.9	10+6	12+6	16	18	Partial	0
1407	24	N3	49.3	44.2	4.9	5.1	1	7	9.5	1.7	3.4	16.6	2.8	11+5	13+6	16	19	Partial	0
1308	24	N4	55.7	49.6	4.1	5.2	1.7	6.6	8.6	1.6	3.6	16.8	2.7	10+6	12+8	16	20	Partial	0
1320	24	N5	45.5	42.3	4	4.3	1.4	6.3	6.1	1.5	3.3	16.3	2.1	11+5	12+6	16	18	Partial	0
1387	24	N5	54.9	48.6	4.4	4.9	1.1	6.6	9.5	1.6	3	17.7	2	9+7	8+6	16	14	Partial	0
1388	24	N5	50.7	46.8	4	4.5	1	6.7	7.7	1.6	3.6	16.6	2	8+8	9+7	16	16	Partial	0
1251	24	T1	46.2	39.9	4.8	5.1	1.8	7.2	6.6	1.3	3.1	15.1	2.1	10+6	10+6	16	16	Partial	0
1121	25	N1	67.5	59.8	5.9	6.5	2.2	9.2	7.6	2.5	4.1	19.9	2.8	10+6	10+7	16	17	Partial	0
1126	25	N1	60.5	53	5.4	6.7	2.2	8.8	8.1	2.1	3.3	19.2	2.9	10+6	10+6	16	16	Partial	0
1128	25	N1	55	49.1	4.8	6.3	1.9	NA	5.8	2.3	4.1	19.5	2.9	11+5	12+6	16	18	Partial	0
1443	25	N1	59.9	55	5.2	3	2.4	8.9	8.5	2.2	3.7	19.8	2.8	9+7	11+1+6	16	18	Partial	0
1160	25	N3	71.6	64.2	5	6.7	2.7	9.4	10.5	2.4	4	21.9	2.9	10+6	8+6	16	14	Partial	0
1462	25	N3	50.5	44.9	4.9	5	2.2	6.9	6.7	2.4	3.3	15.1	2.3	10+6	6+2+6	16	14	Partial	0
1085	25	T1	61.2	54.6	5.1	5.5	1.9	7.7	6	2.4	4.2	19.8	3.8	10+6	9+6	16	15	Partial	0
1090	25	T1	60.5	52.2	5.2	5.9	1.7	8.3	4.8	2.1	3.5	18.3	3.5	12+4	12+5	16	17	Partial	0
1097	25	T2	57	50.4	4	4.6	1.1	6.3	7	3.3	3.7	18.3	3.3	9+7	9+7	16	16	Partial	0
1107	25	T5	53.1	47.9	4.8	5.5	1.3	7.6	5.5	2.4	4.1	18.2	3.3	10+6	10+5	16	15	Partial	0
644	26	N1	67.3	59.1	5.9	7.3	2.1	NA	7.7	2.3	4.9	21.9	2.7	9+7	10+7	16	17	Partial	0
646	26	N1	69.9	60.5	6.6	7	3.4	9.3	7.7	2.8	4.5	22.5	2.9	9+7	10+7	16	17	Partial	0
654	26	N1	61.3	52.2	5.2	6.3	2.7	8.2	8.1	2.2	4.2	18.5	2.6	10+6	12+7	16	19	Partial	0
718	26	N1	56.7	50.1	5.2	5.5	1.1	7.5	5.3	2.4	3.9	16.9	2.5	10+6	10+6	16	16	Partial	0
704	26	N2	56.2	49.8	5.5	6.3	2.2	8.6	6.4	2	3.8	18.2	2.7	9+7	10+7	16	17	Partial	0
641	26	N3	65.2	55.8	5.4	5.3	2.5	8.5	6.1	2.2	4.9	21.1	2.8	10+6	8+8	16	16	Partial	1
626	26	T4	59.2	52.3	5.7	5.1	1.7	8.5	7.2	1.8	3.4	18.5	3.1	10+6	10+5	16	15	Partial	0
568	27	N1	57.7	49.2	4.8	5.3	1.9	7.6	8.3	2.2	3.7	17.3	2.8	10+6	11+7	16	18	Partial	0
583	27	N2	66.2	56.8	6.5	6.7	2.6	8.6	8.6	2.3	4.3	20.6	2.6	9+7	9+7	16	16	Partial	0
1515	27	N2	67.6	61.6	5.1	5.8	1.1	8.6	8.4	1.8	4.4	21.2	2.8	10+6	8+1+6	16	15	Partial	0
1525	27	N2	64.4	56.8	NA	6	1.3	8.2	8.1	1.9	4.6	21.4	2.2	10+6	10+6	16	16	Partial	0
607	27	N3	63.8	54.1	4.2	5.2	1.6	7	8.5	2	3.8	19.7	2	9+7	8+7	16	15	Partial	0
1534	27	N3	61	56.4	5	5.5	1.4	7.3	7.3	1.9	3.9	20.3	2.6	10+6	10+6	16	16	Partial	0
12	1	N1	51.08	44.25	5.03	5.83	1.75	7.04	6.57	1.65	3.58	16.01	2.77	11+6	10+6	17	16	Partial	NA
38	1	N4	53.31	46.02	5.21	5.18	1.83	7.19	7.19	1.87	3.71	17.23	2.54	11+6	13+6	17	19	Partial	NA
39	1	N5	56.91	49.93	5.88	6.5	2.03	8.03	5.74	1.75	3.58	18.59	3.58	13+4	13+6	17	19	Partial	NA
79	2	N2	47.97	41.53	4.03	4.83	1.12	5.97	5.5	1.56	3.46	14.94	2.66	10+7	11+7	17	18	Partial	NA
108	2	N3	57.05	49.34	5.75	6.3	1.81	8.38	7.52	2.3	4.65	18.59	3.31	10+7	9+7	17	16	Partial	NA
1334	2	N3	58.6	51.3	5.6	6.4	2.2	8.6	7.1	1.8	3.9	17	3	11+6	9+6	17	15	Partial	1
1341	2	N3	62.8	55	6.1	6.9	2.2	8.7	8.7	1.7	4	19.6	2.9	11+1+5	8+1+5	17	15	Partial	0
120	2	N4	67.21	59.01	NA	7.42	2.65	NA	8.46	2.03	3.81	20.07	3.03	10+7	11+6	17	17	Partial	NA
127	2	N4	63.14	55.2	5.96	6.46	2.1	8.63	8.02	2.13	4.37	20.09	2.97	12+5	12+6	17	18	Partial	NA
133	2	N5	63.04	56.12	4.97	5.53	1.53	8.04	7.61	1.92	4.23	19.36	2.79	11+6	12+6	17	18	Partial	NA
134	2	N5	62.26	54.18	NA	6.16	1.98	6.72	8.38	2.25	4.36	17.69	2.44	9+8	10+8	17	18	Partial	NA
137	2	N5	57.62	49.72	NA	5.77	1.98	8.26	6.19	1.92	3.57	17.96	2.66	10+7	10+1+6	17	17	Partial	NA
138	2	N5	48.85	42.22	4.45	5.03	1.44	6.72	7.27	1.57	3.78	16.01	2.32	11+6	10+6	17	16	Partial	NA
166	3	T1	67.68	59.15	6.17	6.63	2.24	NA	7.79	2.04	4.14	19.86	3.04	10+7	8+7	17	15	Partial	NA
1494	3	T1	60.4	53	4.2	5.2	1.3	6.2	6.6	1.5	3.2	18.1	2.6	10+1+6	12+7	17	19	Partial	0
177	3	T2	47.38	41.08	4	4.55	1.35	6.68	5.86	1.81	3.39	14.75	2.58	11+6	10+7	17	17	Partial	NA
184	3	T2	58.39	50.78	4.74	5.38	1.66	7.8	7.2	1.96	3.41	17.77	2.78	10+7	10+8	17	18	Partial	NA
194	4	N1	63.02	54.85	5.33	6.18	2.51	8.26	6.85	2.04	3.94	20.04	3.11	11+6	12+7	17	19	Partial	NA
208	4	N1	64.74	56.43	4.58	5.13	1.65	7.77	7.06	1.97	3.74	19.51	3.52	11+6	10+6	17	16	Partial	NA
1595	4	N1	66.1	57.7	4.8	5.8	1.3	8.2	7.3	2	4	20.1	2.8	11+6	12+6	17	18	Partial	0
209	4	N2	67.41	59	6.71	7.45	2.48	8.98	8.3	1.87	3.81	19.87	3.24	11+1+5	10+7	17	17	Partial	NA
211	4	N2	53.38	46.59	5.88	6.16	2.49	9.38	6.18	1.73	4.25	17.27	2.76	11+6	11+1+6	17	18	Partial	NA
1603	4	N2	62.2	55	4.7	5.3	1.3	7.9	7.5	2	4.2	20.2	3	10+7	10+7	17	17	Partial	0
1613	4	N2	62	54.6	5.6	6.3	1.5	7.7	7.3	1.6	3.9	18.5	2.4	12+5	12+5	17	17	Partial	0
1644	4	N4	52.8	46.7	4.7	5.3	1.7	7.5	5.9	1.5	3.4	17.3	2.5	9+8	8+7	17	15	Partial	0
263	4	T2	53.5	49.51	4.36	5.72	2.14	7.38	5.64	2.23	4.24	18.6	2.98	10+7	10+6	17	16	Partial	NA
1862	4	T4	46.8	40.5	3.9	4.2	1.2	6.3	5.1	1.3	3.4	15.8	2.7	10+7	8+1+7	17	16	Partial	0
1549	5	N1	56.2	48.1	6	6.6	1.9	8.1	5.8	2	4	19.5	2.5	10+7	9+7	17	16	Partial	0
1557	5	N2	57.7	51.9	5	6	1.3	8.5	5.4	1.8	4.5	19.4	3.1	12+5	14+1+5	17	20	Partial	0
1558	5	N2	65.3	57.8	5.8	6	2	9.1	7.8	2.1	4.6	19.4	3.1	12+5	14+1+5	17	20	Partial	0
1564	5	N2	58.4	51.4	5.2	6	2.3	10.1	6.8	2.1	4	18.8	2.8	11+1+8	11+7	17	18	Partial	0
348	5	N3	57.67	49.64	4.72	5.13	1.45	5.89	5.12	1.64	3.71	18.15	2.89	13+4	12+7	17	19	Partial	0
350	5	N3	56.7	51	5.3	5.7	2.5	8	8.1	2.8	3.9	19.4	2.8	9+8	9+6	17	15	Partial	0
1579	5	N3	54.4	47.6	5.7	6.1	1.8	8.5	6.1	1.7	4.1	17.9	2.7	10+7	10+8	17	18	Partial	0
1580	5	N3	60	52.5	4.3	5.3	2.1	7.4	8	1.5	3	18.2	2.9	11+6	11+8	17	19	Partial	0
357	6	N1	59.3	51.5	NA	5.3	2	8.4	4.6	2.1	4.1	20.3	3.3	10+7	9+6	17	15	Partial	0
1686	6	N1	68.9	61.2	6.5	7.3	2.4	8.5	7.9	1.8	3.9	21.2	2.7	10+7	9+8	17	17	Partial	1
1692	6	N1	65.8	56.7	4.1	5	0.4	8.3	5.5	NA	4.5	19.8	3	11+6	10+6	17	16	Partial	0
369	6	N2	61.7	52.9	5.6	5.8	2.2	7.2	6.3	2.7	3.5	18.7	3.1	11+6	12+8	17	20	Partial	0
375	6	N2	62.1	53.4	6.5	5.1	1.7	8	6	2	4.3	21.3	3.3	11+6	12+6	17	18	Partial	0
378	6	N2	64.4	55	2.7	4.2	1.9	9.5	6.6	2.1	4.3	21.5	3.5	11+6	NA	17	NA	Partial	0
1703	6	N2	64	56.7	6.2	7.1	NA	8.9	6.8	2.2	4.9	20.9	2.5	11+6	11+6	17	17	Partial	0
1723	6	N3	67.5	61	5.5	6.5	3.1	9.1	6.8	2.8	4.7	22.1	3.2	10+1+6	12+7	17	19	Partial	0
1725	6	N3	62.3	55	6.3	6.9	1.5	8.9	6.2	2.2	4.8	21.4	2.8	11+6	13+6	17	19	Partial	0
410	6	T5	61.2	53.3	4.9	6.1	1.8	8.2	5.1	1.9	3.8	19.4	3.5	7+3+7	11+1+7	17	18	Partial	0
442	9	N1	60.4	52.8	5	5.6	1.7	NA	6.8	2.6	3.9	19.4	2.5	12+5	13+7	17	20	Partial	0
1797	9	N1	59.6	51.8	4.7	5.8	1.5	7.9	5.9	2.8	4.5	18.3	2.8	10+7	10+6	17	16	Partial	1
1799	9	N1	62.1	54.6	6.4	7.1	2.2	8.2	6.7	2.2	4.4	20.3	2.8	9+8	10+7	17	17	Partial	0
1802	9	N1	54	47.3	5.3	5.1	2	7.5	6	1.9	3.3	18	2.2	11+1+5	10+5	17	15	Partial	0
1869	9	N2	62.4	55.4	5.7	6.7	1.7	9.7	7.2	1.5	4.1	20.5	3	10+7	10+6	17	16	Partial	0
1810	9	N3	62.6	58.2	NA	6.2	2.3	8.1	8.8	2.1	4.5	19.4	2.7	11+6	10+8	17	18	Partial	0
1817	9	N3	60.7	53.6	5.2	5.2	1.5	7	5.6	1.4	3.6	18.4	2.1	10+7	10+6	17	16	Partial	0
1821	9	N3	73.6	65.2	5.6	7.1	2.1	7.8	6.7	2.3	4.5	21.5	2.6	11+6	10+6	17	16	Partial	0
1832	9	N4	60.7	52.3	5.7	5.9	1.9	8.7	6	1.7	3.4	18.7	2.3	11+1+5	11+7	17	18	Partial	0
433	9	T3	58.1	51.6	5.4	5.7	1.6	7.7	6.5	1.8	4.6	20.1	3.2	10+7	10+6	17	16	Partial	0
535	10	N4	68.8	61.7	5.1	5.8	2	8.6	9	1.7	4.5	21.2	2.7	11+6	11+1+7	17	19	Partial	0
1881	10	N4	63.7	56.4	5.1	5.8	1	8.4	6.7	1.4	3.2	19.5	2.7	10+1+6	13+5	17	18	Partial	1
1886	10	N4	66.8	59.4	5.1	5.9	1.4	8.7	7.7	1.6	4	21.5	2.4	9+1+7	10+6	17	16	Partial	0
1890	10	N4	53.1	47.1	4.6	4.7	1.5	6.3	5.8	1.1	3.8	17.2	2.2	8+2+1+6	8+1+1+6	17	16	Partial	0
539	10	N5	64.2	57.1	5.1	5.5	1.2	8.5	7.8	1.8	4.2	19	2.4	10+1+1+5	10+5	17	15	Partial	0
541	10	N5	62.7	56.4	5.2	5.8	1.8	8.1	6.4	1.9	4	19.4	2.5	8+1+8	8+8	17	16	Partial	0
1895	10	N5	57.9	52.1	4.9	5.2	1.3	7.2	8	1.2	3.5	18.9	2.1	11+6	10+7	17	17	Partial	0
751	15	N1	39.8	34.6	3.4	3.5	0.9	4.9	5.8	1.1	2.8	12	2.1	11+6	11+6	17	17	Partial	0
732	15	T2	60.7	53.4	4.9	5.3	1.6	7.1	5.7	1.7	4	18.4	2.3	8+1+8	9+7	17	16	Partial	0
781	16	N1	64.9	60	6.5	7.3	1.8	8.9	8.3	2	4.5	21	2.6	11+6	10+5	17	15	Partial	0
1911	17	N1	63.7	56.1	5.3	6.3	2.2	8.3	4.9	1.8	3.9	21.5	2.5	11+6	11+1+1+1+1+1+5	17	21	Partial	0
1925	17	N1	63.1	56.6	5.4	6.2	1.3	8.3	5.6	2	4.1	20.5	3.3	11+6	11+6	17	17	Partial	0
1935	17	N2	62.1	54.1	5.8	6.8	1.7	8.4	5.4	1.8	4	20.9	2.8	11+6	12+5	17	17	Partial	0
829	17	N2	64.4	57.5	4.6	4.7	1.4	7.7	6.3	1.8	4.6	21.4	2.9	11+6	11+5	17	16	Partial	0
830	17	N2	61.3	53.5	5	5.3	1.3	NA	6.8	1.8	4.8	20.6	3.2	12+5	12+4	17	16	Partial	0
836	17	N3	62.1	54.8	5	5.4	1.3	8.7	8.1	1.7	4.8	20.4	3.4	9+8	9+7	17	16	Partial	0
842	17	N3	59.2	52.7	4.9	5.2	1.6	8.1	6.7	1.8	4.3	19.7	2.6	9+8	9+8	17	17	Partial	0
858	17	N4	64.8	59.2	6.4	6.7	1.5	8.4	8.8	1.9	4.5	20.9	3.4	11+6	11+7	17	18	Partial	0
1962	17	N4	40.1	35.4	3.3	3.5	1.3	5.9	5.4	1	2.4	12.9	1.9	11+1+5	8+1+1+6	17	16	Partial	0
1967	17	N4	61	53.7	4.4	NA	1.1	NA	7.2	1.9	4.3	20.1	3.2	10+7	9+1+8	17	18	Partial	0
792	17	T3	65.9	59.2	5.7	6.1	1.7	9.5	9.2	1.7	4.4	20.9	2.6	10+7	7+7	17	14	Partial	0
905	18	N1	56.2	48.9	4.3	5	1.3	6	8.1	1.4	3.8	17.3	2.1	10+7	10+8	17	18	Partial	0
906	18	N1	49.3	43.5	3.9	4.3	1.1	6.3	5.6	1.6	3.5	15.3	2.6	9+1+7	8+2+7	17	17	Partial	0
930	18	N3	64.9	57.7	5.7	6.3	1.5	7.7	8.8	1.9	4.2	20.1	2.6	10+7	8+1+5	17	14	Partial	0
941	18	N4	65.7	58.3	4.8	5	1.3	7.1	9	1.7	4.5	21.2	3	11+6	11+1+5	17	17	Partial	0
952	18	N4	61.4	56.4	4.8	5.1	1.1	7.6	6.8	1.5	4.8	20.5	2.7	10+7	8+1+8	17	17	Partial	0
2039	18	N4	68	59.8	4.9	NA	1.8	7.1	6.6	1.7	4.6	21.1	2.8	11+6	11+7	17	18	Partial	0
879	18	T1	60.5	52.1	4.5	5.2	1.2	7.8	7.7	1.9	4.7	20.2	3	12+5	11+7	17	18	Partial	0
888	18	T3	60.9	53.7	5.3	5.7	2.3	8.2	6.6	1.7	3.9	18.3	2.6	10+7	8+7	17	15	Partial	0
889	18	T3	52.8	45.5	4.6	4.9	1.5	6.8	7.1	1.5	4.1	17.3	2.5	12+5	12+1+7	17	20	Partial	0
892	18	T4	52.6	45.5	4.9	4.8	0.9	7.2	6	1.6	3.6	17.6	2.4	9+8	8+1+8	17	17	Partial	0
2055	19	N1	58.2	52.8	4.7	5.1	1.2	7.7	5.5	1.9	4.2	19	2.8	13+4	14+6	17	20	Partial	0
2058	19	N1	62.7	54	5.2	6.2	1.9	8.1	5.5	1.8	4	20.3	2.5	10+7	12+6	17	18	Partial	0
2061	19	N1	48.5	42.9	3.6	4.3	1	5.8	4.8	1.6	3.9	17	2.1	10+7	10+7	17	17	Partial	1
979	19	N2	66.3	58.7	6.3	7.1	2.4	9.1	6.9	2.1	4.4	21.4	3.1	10+7	9+6	17	15	Partial	0
993	19	N3	69	59.9	6.5	6.6	2.2	8.9	8.2	2	4.4	20.4	2.9	10+7	13+5+1	17	19	Partial	0
1777	19	N4	57.1	51	5.7	5.9	1.1	8.2	8.2	1.5	4.2	17.7	2.2	10+7	10+8	17	18	Partial	0
1779	19	N4	59.7	52.3	4.3	4.6	NA	NA	10.2	1.3	4.3	19.2	2.5	11+6	10+7	17	17	Partial	0
1790	19	N4	49.9	44.5	4.5	4.7	1.4	7.6	6.6	1.4	3.3	16	2	10+7	11+9	17	20	Partial	0
1022	19	T1	50.9	44.5	4.5	5.7	1.6	6.8	6	1.8	4	16.4	2.8	12+5	12+4	17	16	Partial	1
1032	19	T2	50.5	44.3	4.8	5.3	1.5	7.7	5.9	1.8	3.6	16.7	2.4	11+6	13+6	17	19	Partial	1
1033	19	T2	63.1	56.7	6.6	7.2	2.7	9.1	7.7	1.6	4.3	20.2	2.6	11+6	11+1+5	17	17	Partial	0
1046	19	T3	54.3	47.2	5	5.4	1.9	7.5	7.3	1.6	3.4	16.4	3	12+5	13+6	17	19	Partial	1
1055	19	T4	61.8	54.6	6.1	6.4	1.7	8.7	7.1	2	3.9	19.4	3.3	9+1+7	9+7	17	16	Partial	0
1070	19	T5	70.6	61.3	7.4	8.4	2.4	10.3	8	2.1	4.2	21.4	3.5	11+6	11+6	17	17	Partial	0
1231	20	N3	69	61.7	NA	7.7	2.7	10	7.1	2.2	4.5	22.9	2.9	10+7	2+7+7	17	16	Partial	0
1173	23	N2	61.8	54.6	4.2	4.6	1.5	7.1	9.2	1.8	4	19.8	2.8	9+8	8+1+7	17	16	Partial	0
1263	24	N1	54.4	48.9	4.6	5	1.3	7.7	5.9	1.7	3.9	18.4	3.3	10+7	11+7	17	18	Partial	0
1266	24	N2	62.2	55.9	3.9	4.5	1.5	7	7.5	1.7	3.4	20	2.4	11+6	10+6	17	16	Partial	0
1271	24	N2	54.1	48.2	4.7	5.1	1.1	7.7	6.1	1.7	3.9	18.1	2.2	10+7	9+1+7	17	17	Partial	0
1393	24	N2	48.2	42	3.8	4.3	1	6.8	6.3	1.4	3	15.7	2.1	10+7	10+6	17	16	Partial	0
1408	24	N3	55.8	48.4	4.4	4.5	1.4	7.1	6.7	1.6	3.6	18.1	2.4	11+6	11+6	17	17	Partial	0
1309	24	N4	51.9	48.1	4.5	5.4	1.6	7.1	6.4	1.7	3.2	17	2.6	10+7	10+6	17	16	Partial	0
1311	24	N5	61.8	55.4	5.5	6.2	1.5	8.3	7.8	1.7	3.8	20.1	2.7	12+5	13+5	17	18	Partial	0
1377	24	N5	53.2	47.5	3.8	4.9	1.5	6.5	7.3	1.4	3.2	16.7	2.4	10+7	9+6	17	15	Partial	1
1249	24	T1	55.4	48.6	4.8	5.4	1.3	7.7	5.7	1.5	3.9	18.5	2.8	9+1+7	9+1+7	17	17	Partial	0
1119	25	N1	59.1	52.1	4.6	5.7	1.9	7.5	5.7	2.4	4.4	18.9	2.8	12+5	11+7	17	18	Partial	0
1439	25	N1	58.3	53.2	6.1	6.6	2.4	7.8	7.3	1.7	3.4	18	2.9	11+6	11+6	17	17	Partial	0
1138	25	N2	59.5	52.1	5	5.9	1.9	7	7.9	1.9	4.3	19.2	2.8	11+6	10+6	17	16	Partial	0
1157	25	N3	58.3	53.4	6.2	6.6	3	7.5	NA	NA	4.1	18.5	2.2	10+7	9+5	17	14	Partial	0
1472	25	N3	67.2	59.4	5.2	6	2.2	9	7.9	1.6	4.6	21.4	3.6	10+7	9+7	17	16	Partial	1
1474	25	N3	55	48.7	4.2	4.2	2.2	6.5	8.3	2.1	3.9	17.3	3.1	11+6	13+5	17	18	Partial	0
1101	25	T4	58.4	52.3	5.8	5.8	1.5	6.7	NA	1.9	4.1	19.3	2.6	11+6	11+7	17	18	Partial	0
1102	25	T4	59.1	53.1	5.1	5.6	1.4	8.4	4.4	1.9	4.1	20	3.3	11+6	11+6	17	17	Partial	0
1112	25	T5	59.5	53.5	4.7	3.9	1.3	7.4	6.6	1.8	4.2	19.2	2.8	12+5	8+2+6	17	16	Partial	0
1116	25	T5	45.8	41.6	4.1	4.7	1.5	6.3	3.6	2.4	3.5	15.9	2.5	11+6	12+7	17	19	Partial	1
719	26	N1	58.8	53	4.5	5.8	2	7.4	5.4	1.9	3.4	18.4	2.6	10+7	9+7	17	16	Partial	0
711	26	N2	57.9	49.7	4.6	4.9	1.4	6.8	8.4	2.3	4	18.5	2.1	10+1+6	10+1+7	17	18	Partial	0
649	26	N3	59.9	51.7	4.1	5.5	1.9	7.3	7.1	2.3	3.7	18.7	2.6	12+5	11+6	17	17	Partial	0
670	26	N3	48.3	43.1	3.9	3.8	1.6	6.3	5.8	1.6	2.8	14.7	2.3	10+7	11+7	17	18	Partial	0
676	26	N3	66.8	57.3	5.4	5.8	1.6	7.6	6.1	2.1	3.7	20.5	2.9	11+6	11+1+6	17	18	Partial	0
578	27	N1	67	59.7	5.3	6	2.4	8.9	10	2.3	4.4	21.3	3.1	8+3+6	11+1+7	17	19	Partial	0
582	27	N2	65.6	57.1	6.1	5.5	2.6	9.5	8.6	2.4	4.4	20.8	3.3	11+6	11+6	17	17	Partial	0
584	27	N2	63	54.9	5.5	6.1	2.2	7.3	6.5	2.5	5.4	NA	2.5	10+1+6	9+4	17	13	Partial	0
1530	27	N3	56.3	50.2	5.7	6.7	1.6	9.2	6.3	1.6	3.8	18.8	2.6	11+6	11+6	17	17	Partial	0
5	1	N1	59.84	52.71	4.8	NA	1.72	6.85	7.36	1.68	3.19	18.41	2.49	12+6	12+8	18	20	Partial	NA
43	2	N1	59.28	51.88	4.84	5.66	NA	7.06	9.54	1.91	4.26	18.98	2.87	12+6	10+7	18	17	Partial	NA
61	2	N1	57.74	50.31	6.27	6.78	2.14	8.4	6.92	1.87	3.88	16.94	3.1	11+7	10+8	18	18	Partial	NA
70	2	N2	53.39	46.38	3.9	5.53	1.72	7.09	5.44	1.54	4.08	17.2	2.75	15+3	15+4	18	19	Partial	NA
71	2	N2	48	41.68	4.43	5.26	1.64	6.64	6.04	2.2	3.67	15.67	2.48	13+5	13+6	18	19	Partial	NA
73	2	N2	63.61	55.76	5.81	6.18	1.95	7.89	7.38	2.12	4.64	20.21	3.36	10+1+7	10+7	18	17	Partial	NA
1331	2	N3	60.3	53.1	5.3	5.2	NA	7.7	8	1.7	3.4	18.2	3.1	11+7	11+6	18	17	Partial	1
1338	2	N3	60.3	52.7	5.6	6	2.5	NA	7.8	1.7	3.4	18.9	2.7	11+1+6	12+8	18	20	Partial	0
1346	2	N4	62.8	54.5	5.5	5.7	1.8	NA	6.3	1.9	4.6	20.3	3	10+8	11+1+1+8	18	21	Partial	0
1351	2	N4	66.2	58.2	5.1	5.5	1.5	6.7	7.4	2.1	3.9	19.7	3.3	12+6	13+7	18	20	Partial	0
1358	2	N4	52.6	46	4.9	5.3	2.5	7	6.4	1.4	3.3	15.6	2.8	12+6	13+6	18	19	Partial	0
153	3	N1	68.28	60.3	5.93	NA	2.28	0	8.04	2.07	3.8	19.12	3.06	12+6	10+2+6	18	18	Partial	NA
190	3	T3	49.39	42.61	4.35	4.88	1.44	7.03	5	1.73	3.53	15.44	2.64	11+7	12+8	18	20	Partial	NA
1599	4	N1	59.9	52.6	5.2	5.9	1.7	8.7	7.6	1.5	4.1	19.5	2.5	12+8	13+8	18	21	Partial	0
221	4	N2	56.81	50.11	4.99	6.21	1.83	7.8	6.38	1.86	3.52	17.12	2.64	12+6	13+7	18	20	Partial	NA
225	4	N3	56.88	49.99	5.56	6.27	1.71	8.65	7.06	1.8	3.5	17.98	2.67	11+7	11+6	18	17	Partial	NA
246	4	N4	68.85	60.96	6.35	6.76	1.99	NA	8.26	2.38	3.87	20.12	3.21	12+6	12+6	18	18	Partial	NA
1642	4	N4	44.1	39	3.5	3.9	1	5.8	5.7	1.2	2.8	13.5	2	10+8	9+7	18	16	Partial	0
261	4	T1	60.81	52.9	4.96	5.98	1.56	7.33	6.65	1.74	3.96	18.07	3.07	12+6	12+6	18	18	Partial	NA
273	4	T3	60.24	52.06	5.67	7.16	2.65	8.72	7.03	1.89	3.76	18.49	2.97	10+8	12+7	18	19	Partial	NA
279	4	T3	53.43	48.1	4.69	4.62	2.17	6.41	7.45	1.58	3.45	15.35	3.2	11+7	12+7	18	19	Partial	NA
281	4	T4	61.04	53.56	4.7	5.63	1.77	7.92	7.4	2.24	4.64	19.45	3.06	12+1+5	11+6	18	17	Partial	NA
1652	4	T4	64.6	56.9	4.8	5.3	1.2	7.9	6.8	1.8	4.3	20.7	2.4	10+2+6	8+2+6	18	16	Partial	0
305	4	T5	62.33	54.36	5.92	7.07	1.81	7.77	5.27	1.96	4.07	19.04	3.18	11+7	11+7	18	18	Partial	NA
307	4	T5	52.08	45.82	4.43	5.32	1.96	7.26	5.38	1.73	3.34	17.03	2.75	11+7	11+7	18	18	Partial	NA
308	5	N1	66.98	58.66	6.55	7.5	2.26	10.82	7.46	2.28	4.77	21.42	3.29	12+6	12+7	18	19	Partial	NA
310	5	N1	51.17	44.62	5.05	5.5	1.95	8.02	6.24	1.89	3.42	16.93	2.4	11+7	10+8	18	18	Partial	NA
363	6	N1	68.5	60.3	5	6.1	1.6	8.4	7.1	2.7	4.7	20.9	3.8	11+7	10+7	18	17	Partial	0
1694	6	N1	58.4	49.5	5.1	5.2	1.9	7.6	7.4	1.7	3.6	17.7	2.7	12+6	11+5	18	16	Partial	0
1695	6	N1	61.7	54.2	6	5	2.4	7.4	6.6	1.8	4.1	20.9	2.2	11+7	12+8	18	20	Partial	0
370	6	N2	62	53	4.2	4.5	1	9.7	7.2	2.2	4.3	21.6	3.3	12+6	12+6	18	18	Partial	0
1709	6	N2	58.4	53.3	5.5	7	NA	9.2	6.4	2.4	4.1	20.9	3.5	11+7	9+6	18	15	Partial	0
1715	6	N2	61.8	54.7	NA	4.6	2.2	NA	6.2	1.6	3	18.4	2.7	12+6	12+7	18	19	Partial	0
1722	6	N3	69	61.5	NA	6.4	2	8.2	8.3	2.1	3.8	21.4	3.6	12+6	11+8	18	19	Partial	0
397	6	N3	51.9	44.2	3.6	4.8	1.7	8.4	4.6	2.3	2.6	15.9	2.4	11+7	11+1+6	18	18	Partial	0
417	6	T3	66.6	58.9	6.9	8.1	1.6	8.6	8.4	2.8	4.7	21	3.2	9+1+8	10+1+1+1+9	18	22	Partial	1
423	7	N3	65.4	58	5.5	6.1	1.5	8.7	6.9	2.2	4.4	23.9	3.3	13+5	13+6	18	19	Partial	0
459	9	N2	70.6	60.8	6.1	6.6	1.9	9.5	7.5	2.5	4.8	22.5	3.7	9+9	11+9	18	20	Partial	0
473	9	N3	63.2	56.2	5.3	6	1.5	8.2	7.3	1.8	4.3	20.1	2.9	11+7	11+7	18	18	Partial	1
477	9	N3	57.2	50.5	5.4	5.9	1.4	5.9	6	1.7	3.9	19.7	2.1	12+6	13+6	18	19	Partial	0
483	9	N3	61.9	56.9	5.2	5.7	1.6	8.2	6.3	1.8	4	19.7	2.9	11+1+6	14+4	18	18	Partial	0
485	9	N3	71.5	65.3	5.9	6.9	3	9	8.2	2.5	4.9	21.9	2.7	12+6	12+6	18	18	Partial	0
1815	9	N3	62.6	55.5	5.9	5.4	2.5	8.5	8.1	2.1	3.7	20.9	3.3	12+6	12+1+13	18	20	Partial	0
1816	9	N3	66	57.7	5.7	4.9	1.8	7.5	4.7	2	4.6	20.9	3.2	12+6	12+7	18	19	Partial	0
1819	9	N3	64	54.4	6	6.3	2.2	8.8	9.3	1.8	4.1	20	2.1	13+5	12+6	18	18	Partial	0
488	9	N4	58.9	51.4	4.6	5.5	1.7	7.3	6.8	1.8	3.7	17.7	2.2	11+1+6	12+6	18	18	Partial	0
489	9	N4	54.9	49.3	3.4	4.5	1.1	6	6.6	1.6	3.6	16	2.3	8+3+1+6	10+1+4	18	15	Partial	0
1831	9	N4	54.4	46.7	4.3	4.9	1.7	7.8	6.3	1.7	4.1	16.5	2.7	11+7	9+6	18	15	Partial	0
1844	9	N5	58.2	52	4.9	5.2	2.3	7.3	4.9	2	3.3	18.1	2.7	10+8	10+1+8	18	19	Partial	0
436	9	T4	62.1	51.9	5.9	6.3	2.3	8.6	5.4	3.2	5.3	21.1	2.6	11+7	11+6	18	17	Partial	0
1879	10	N4	62.3	55.4	4.5	4.9	1	7.3	7.3	1.7	4.3	21.2	2.7	12+6	13+7	18	20	Partial	0
538	10	N5	62.3	55.1	4.6	5	0.8	7.1	5.5	1.3	3.9	19.3	2.4	10+8	11+7	18	18	Partial	0
1898	10	N5	54.7	48.6	4.3	4.8	1.1	6.6	6.3	1	3.3	17.4	1.9	10+8	10+6	18	16	Partial	0
752	15	N2	66.9	58.1	5.9	6.1	2.1	8.2	10	2	4.9	20.8	3.2	11+7	12+8	18	20	Partial	0
728	15	T1	63.2	55.5	5.6	6.4	1.3	9.1	5.9	1.9	4.7	21.7	3.4	11+7	9+7	18	16	Partial	0
733	15	T3	70	62	5.7	5.9	1.7	8.2	7.9	2	5.1	22.4	2.8	11+1+6	10+5	18	15	Partial	0
776	16	N1	68.1	60.6	5.5	6.6	1.9	9.1	8.2	1.9	4.1	20.3	2.5	9+9	10+9	18	19	Partial	0
1975	16	N1	62.2	54.3	6.1	6.8	1.5	9.1	8.1	2.1	4.3	20.8	2.4	11+7	12+5	18	17	Partial	0
754	16	T1	62.1	55	4.7	4.9	1.8	7.9	8	1.9	4.6	20.4	3.1	11+1+6	8+8	18	16	Partial	0
755	16	T1	60.5	52.2	5.7	5.8	1.8	8.1	6.4	1.8	5	19.8	3.9	11+7	12+7	18	19	Partial	0
759	16	T2	56.7	51.1	3.9	4.7	1.6	7.9	6.5	1.7	4.1	19	3.1	10+8	11+8	18	19	Partial	0
1919	17	N1	64.3	56.3	NA	5.8	2.1	8.9	6	2.2	3.8	19.2	3.3	12+6	12+8	18	20	Partial	0
1932	17	N2	70.2	55.2	5.7	6.3	1.6	8.7	6.2	1.9	3.9	20.6	3.5	10+8	11+6	18	16	Partial	0
864	17	N4	66.2	57.6	5.3	6.1	1.4	9.3	6.7	1.9	4.7	21.2	3.1	11+7	10+7	18	17	Partial	0
898	18	N1	66.3	58.4	6.5	7	1.4	8.4	8.7	2	4.4	20.7	3	10+8	10+7	18	17	Partial	0
1989	18	N1	64.3	57.6	4.9	5.6	1.4	7.7	6.5	1.8	4.4	22.4	3	10+8	10+7	18	17	Partial	0
1993	18	N1	60.4	53.4	4	5	1.5	8	6.3	1.6	4.1	18.6	2.4	10+8	10+7	18	17	Partial	0
1995	18	N1	63.8	56.1	5.2	5.6	1.8	7.9	6.4	1.6	4	19.8	2.6	11+7	9+6	18	15	Partial	0
911	18	N2	65.1	57.6	5.2	6.2	1.7	8.1	8.1	1.8	4.9	21.6	3.1	11+7	11+7	18	18	Partial	0
2006	18	N2	69.8	61.1	5.3	5.9	1.7	8.5	9.2	1.8	4.3	20.5	2.8	10+8	10+8	18	18	Partial	0
2008	18	N2	67.1	60	4.2	4.7	1.5	6.2	6.9	2.2	4.4	21.5	2.5	9+9	10+9	18	19	Partial	0
2024	18	N3	61.7	55	4.9	5.2	1.1	7.9	7.4	1.9	4.7	21.1	2.8	11+7	11+7	18	18	Partial	0
2027	18	N3	60.5	53.6	5	5.7	1.2	8.3	6.2	1.6	4.3	20.7	3	10+8	11+8	18	19	Partial	0
891	18	T3	59.4	52	4.8	4.5	NA	6.8	8.3	1.8	4.6	20.5	2.8	12+6	14+5	18	19	Partial	0
962	19	N1	61.3	53.9	6.1	6.2	1.8	8	7.5	2	4.4	18.3	3.7	10+8	10+7	18	17	Partial	0
967	19	N1	67.4	57.9	6.7	7.7	2.3	10.1	7.9	2	4	20.6	3.2	10+8	12+8	18	20	Partial	0
2047	19	N1	61.1	54.5	NA	5.4	1.2	8.3	7.7	1.8	4.3	21.2	2.6	11+7	11+7	18	18	Partial	0
2054	19	N1	66.6	60.4	6.8	7.1	2.1	10.7	8.2	2	4.3	21.2	2.8	10+1+7	10+6	18	16	Partial	0
1757	19	N2	51.7	45.7	4.9	NA	1.8	7.6	6.3	1.4	3.4	16.3	2.1	10+8	8+1+9	18	18	Partial	0
989	19	N3	45.7	40.6	4.1	5.1	1.6	6.5	7.8	1.6	2.9	14.1	2.9	10+8	12+9	18	21	Partial	1
994	19	N3	66.8	58.9	7.3	6.8	1.9	9.1	7.7	2.4	4.5	23.2	3.4	11+7	11+7	18	18	Partial	0
997	19	N3	64.6	56.5	5.8	5.8	1.6	7.6	8.1	2	4	18.7	3.1	11+7	12+8	18	20	Partial	0
1771	19	N3	59.9	54.3	5	5.8	1.9	8.9	7.7	1.3	3.4	20	2.1	11+7	10+8	18	18	Partial	0
1009	19	N4	53.6	46.4	4.9	5.8	2	7.7	6.3	1.7	3.2	15.1	3.1	12+6	12+6	18	18	Partial	0
1787	19	N4	51.9	46.7	4.5	4.6	1	7	8.7	1.6	3.7	17.4	2.4	11+7	13+7	18	20	Partial	0
1020	19	T1	68	59.3	6.3	7.7	2.1	10	6.6	2.1	4.3	20.5	3.4	12+6	13+6	18	19	Partial	0
1662	19	T1	55.3	48.9	3.8	4.4	NA	7.4	5.9	1.5	4.4	18.3	2.8	11+7	12+8	18	20	Partial	0
1663	19	T1	55.3	49.8	4.4	4.9	1.1	6.8	8.4	1.5	3.9	19.8	2.4	12+6	13+2+7	18	22	Partial	0
1034	19	T2	65.8	57.2	7.4	7.4	2.2	9.6	7	1.9	4.1	19.4	3.4	11+7	10+5	18	15	Partial	1
1039	19	T3	65.3	57.3	6.7	7	2	8.6	6.9	1.8	4.1	18.1	2.9	12+6	11+7	18	18	Partial	0
1677	19	T4	64.4	56.2	4.9	5.4	1.9	8	7.8	1.5	4.8	19.7	3.3	10+8	9+8	18	17	Partial	1
1731	19	T5	65.6	58.2	5.4	5.8	1.8	7.7	7.6	2.1	4.3	21	3.8	11+7	12+6	18	18	Partial	0
1734	19	T5	59.9	52.7	4.8	5.4	1.3	7.1	6	1.7	4.1	18.8	2.7	8+1+9	12+10	18	22	Partial	0
1739	19	T5	51.8	46	4.5	4.7	1.6	8.3	6.9	1.2	3	15.5	2.1	9+9	11+7	18	18	Partial	0
1195	20	N1	71.9	62.2	6.9	8	2.3	10.7	8.5	2.1	3.9	21.7	3.6	11+7	11+6	18	17	Partial	0
1203	20	N1	62.4	53.8	6.9	6.8	2.1	9.8	7.1	2	4	19.5	3.1	10+8	8+7	18	15	Partial	0
1211	20	N2	57.2	50.4	6.2	6.7	2	9.2	8.2	1.7	NA	16.7	3.2	12+6	11+7	18	18	Partial	0
1241	20	N4	53.3	46.6	4.6	NA	1.6	7.8	7.8	1.8	3.7	17.2	2.7	11+7	11+6	18	17	Partial	0
1167	23	N1	51.3	45.9	3.8	4.1	1.4	6.5	6.5	1.6	3.8	18.3	3	11+7	11+7	18	18	Partial	0
1187	23	N4	47.8	42.7	3.7	3.4	1.5	5.9	6.5	1.7	3.3	16.5	2.2	11+7	10+1+7	18	18	Partial	0
1274	24	N2	60.4	54.2	5.5	5.8	1.9	8	7.3	2	4.4	20.9	3	9+9	10+8	18	18	Partial	0
1425	24	N4	46.9	41.8	3.7	NA	1.1	5.6	6.5	1.4	3.4	15.3	2.3	10+1+7	11+7	18	18	Partial	0
1313	24	N5	51.3	44.8	4.1	4.4	1.3	NA	7.3	1.7	4.2	17.8	2.1	12+6	13+6	18	19	Partial	0
1389	24	N5	48.5	43.3	4.2	4.1	1.5	6.7	8.6	1.6	3.2	16.3	2.1	13+5	14+7	18	21	Partial	1
1136	25	N2	64	57.1	5.5	5.8	2.1	8	10.6	2	3.9	19.7	3.1	11+7	11+1+8	18	20	Partial	0
1141	25	N2	63.4	57.3	5.8	5.6	3	9.3	10.1	2.3	3.8	20.6	3.6	9+9	9+6	18	15	Partial	0
1455	25	N2	66	59.9	6.1	6.6	2.1	9.9	7.6	1.4	3.9	21.5	2.8	13+5	12+6	18	18	Partial	0
1460	25	N2	51.6	45.1	5.6	6.3	1.9	8.3	5.9	2.3	3.9	16.5	3.5	11+7	11+6	18	17	Partial	0
1158	25	N3	63.8	56.1	4.6	5.3	2.3	7.5	7.4	1.7	4.7	19.8	2.3	13+5	14+6	18	20	Partial	0
1461	25	N3	63.3	54.1	5	5.3	1.1	7.8	3.9	2	3.8	18.8	3.8	12+6	11+1+7	18	19	Partial	0
1475	25	N3	55.4	49.2	4.6	5.2	2.2	7.3	8.3	1.3	3.8	16.5	2.1	12+1+5	12+8	18	20	Partial	1
1093	25	T1	64.9	58.5	5	6	1.2	7.5	6.6	2	4.2	20.4	3.2	11+1+6	11+6	18	17	Partial	0
1108	25	T5	49.8	44.7	4.4	4.8	1.2	6.5	5.8	2	3.8	17.5	2.9	13+5	13+5	18	18	Partial	1
668	26	N1	58	51.3	4.6	5.3	1.5	7.1	7.3	1.8	3.9	19	2.8	13+5	11+6	18	17	Partial	0
722	26	N1	62.7	55.4	6.3	6.4	2.4	9	6.2	2.4	3.9	20.6	3.4	11+7	16+6	18	24	Partial	0
726	26	N1	59.5	51.8	5.3	6	1	7.6	7	2.1	3.2	18.7	2.8	11+7	14+8	18	22	Partial	0
705	26	N2	57.7	53.2	5.2	5.6	1.6	7.8	8.2	2	4.4	18.2	2.8	11+1+6	13+5	18	18	Partial	0
710	26	N2	61.2	53.4	4	5.3	3.7	NA	8.1	2.4	4.2	21	2.8	11+7	12+8	18	20	Partial	0
715	26	N2	56.1	50.8	4.3	5.4	1.3	8	6.1	2	4.3	17.2	2.7	11+1+6	13+6	18	19	Partial	1
671	26	N3	66.7	59.4	6	6.8	2.1	9.7	9.4	2.6	4.5	21.2	2.6	11+1+6	12+7	18	19	Partial	0
678	26	N3	47.5	43.2	4.7	4.7	1.7	7.4	7.1	2.1	2.3	15.6	2.4	11+7	10+6	18	16	Partial	0
630	26	T4	57.5	52.1	5.5	6.6	2.1	6.9	6.9	2	3.7	18.3	3.3	12+6	11+6	18	17	Partial	0
635	26	T4	49.7	43.8	3.9	4	1.6	6.6	5.3	1.6	4	15.5	2.4	13+5	12+7	18	19	Partial	1
572	27	N1	51.3	43.8	3.3	4.8	1.5	7	6.9	2.5	3.7	17.1	3.1	11+7	10+8	18	18	Partial	0
581	27	N1	56.4	49.9	5	6	2.7	7.9	6.6	1.9	4.3	17.9	3.2	11+7	13+8	18	21	Partial	0
585	27	N2	63.8	56.6	6.4	7.1	3.1	8.9	7.8	2.1	4.1	19.1	2.9	12+6	12+8	18	20	Partial	0
1514	27	N2	61.8	55.9	4.6	4.9	1.1	6.6	7.5	1.6	4.5	19.6	2.9	10+8	9+8	18	17	Partial	0
613	27	N3	55.6	49	5.1	5.7	1.2	7.5	6.9	2.1	3.4	16.6	3.7	12+1+5	12+5	18	17	Partial	0
1527	27	N3	61.6	56.4	5.1	5.6	1.5	8.4	7.3	1.9	4.3	19.9	2.7	11+7	10+7	18	17	Partial	0
1528	27	N3	58.1	52.2	5.1	5.3	1.5	7.2	7.1	1.7	3.6	18.3	2.6	13+5	15+6	18	21	Partial	0
1532	27	N3	58.9	52.6	5.7	5.8	1.8	NA	7.5	1.9	4.2	20.8	2.2	10+1+7	10+7	18	17	Partial	0
1536	27	N3	59.1	52.9	4.3	5.1	1.2	7.4	9.1	1.6	4.3	18.8	2.5	10+8	10+8	18	18	Partial	0
1	1	N1	60.1	54.24	5.91	6.15	2.54	8.19	7.24	1.76	3.6	18.7	2.81	13+6	13+7	19	20	Partial	NA
14	1	N1	54.71	47.29	5.49	5.72	2.91	9.21	6.5	1.92	3.46	17.54	3.08	14+5	14+6	19	20	Partial	NA
15	1	N1	63.04	55.75	NA	NA	NA	NA	8.55	2.09	4.1	18.81	2.65	13+6	13+4	19	17	Partial	NA
16	1	N2	64.39	55.48	4.46	5.13	1.73	6.8	10.37	2.11	3.23	19.34	3.34	12+1+6	13+6	19	19	Partial	NA
24	1	N2	62.54	54.46	NA	6.12	1.81	8.13	7.01	2.36	4.2	21.34	3.06	14+5	17+6	19	23	Partial	NA
69	2	N1	68.88	59.55	5.84	6.72	1.91	9.74	7.7	2.14	4.48	21.27	3.06	12+7	12+5	19	17	Partial	NA
82	2	N2	53.04	46.95	3.77	5.56	2.07	7.3	7.46	1.96	2.17	16.98	2.59	12+7	11+8	19	19	Partial	NA
95	2	N2	55.57	47.77	4.49	4.96	1.81	7.18	5.36	1.8	4.21	17.76	2.64	13+6	14+7	19	21	Partial	NA
1327	2	N2	57.9	50.8	6.7	6.9	1.8	9.1	6	1.9	4.4	19.8	2.9	12+7	12+7	19	19	Partial	0
110	2	N3	51.73	45.01	4.91	5.59	NA	7.63	7.12	1.38	2.85	15.4	2.78	12+7	11+7	19	18	Partial	NA
1335	2	N3	58.7	51.3	5.4	6.3	2.2	7.8	6.5	1.8	4	20	2.8	10+1+8	12+8	19	20	Partial	0
122	2	N4	60.97	53.46	5.63	5.81	2.05	7.76	7.23	2.18	3.76	18.64	3.19	11+8	11+8	19	19	Partial	NA
1343	2	N4	65.2	57.2	5.6	6.1	2	8.3	7.2	2	3.7	19.7	3.5	12+7	11+1+6	19	18	Partial	0
152	3	N1	61.6	54.01	5.59	5.88	2.08	7.43	7.76	1.88	2.93	17.5	2.97	12+7	13+1+4	19	18	Partial	NA
1489	3	N1	63	55.7	4.6	5.5	1.3	7.4	8	1.8	3.9	19.5	2.6	12+7	12+1+6	19	19	Partial	1
168	3	T1	52.09	45.53	5.19	5.37	1.59	7.39	6.41	1.98	4.18	16.58	2.78	12+7	13+6	19	19	Partial	NA
169	3	T1	58.65	50.62	NA	5.84	1.49	8.68	7.08	1.81	3.69	17.33	2.54	12+7	11+7	19	18	Partial	NA
170	3	T1	52.95	45.86	3.99	4.45	1.55	NA	5.85	1.84	3.61	16.76	2.84	14+5	13+1+6	19	20	Partial	NA
1590	4	N1	53.2	46.9	4	5.7	1.6	7.5	6.9	1.3	3.2	15.3	3.3	11+8	11+8	19	19	Partial	0
1606	4	N2	51.2	44.5	4.9	5.8	1.4	7.9	6	1.3	3.4	17.2	2.8	12+7	13+7	19	20	Partial	0
1608	4	N2	64.7	58.7	5.3	5.8	1.8	9	8.6	1.3	4.6	21.2	2.1	11+8	11+1+8	19	20	Partial	0
1609	4	N2	57.1	51.4	4.5	4.6	1.2	6.9	6.9	1.6	4	18.3	2.7	11+8	12+8	19	20	Partial	0
1623	4	N3	65.3	57.6	5.3	6.5	1.4	7.7	7.7	1.8	4.1	20.7	2.1	12+7	11+6	19	17	Partial	0
1626	4	N3	60.8	56.1	6.4	7.1	1.7	9.4	6.5	1.7	3.6	20	3	12+7	13+7	19	20	Partial	0
1628	4	N3	53.9	47.9	4.1	4.5	1.2	6.4	6.5	1.4	3.2	16.6	2.5	13+6	9+1+6	19	16	Partial	0
1633	4	N4	59.6	54.3	5.3	5.9	1.3	8.1	6.4	1.7	3.7	18.6	2.3	11+8	12+7	19	19	Partial	0
1639	4	N4	58.1	51.4	4.3	5	1.3	6.8	8.1	1.8	3.9	18.7	2.6	13+6	11+1+5	19	17	Partial	0
262	4	T2	62.53	54.69	5.89	6.92	2.88	8.96	7.81	1.9	4.15	19.41	3.41	12+7	13+7	19	20	Partial	NA
264	4	T2	58.8	51.4	5.51	6.05	1.81	7.62	7.21	1.9	3.8	18.18	3.26	11+8	11+7	19	18	Partial	1
269	4	T3	59.07	51.04	5.42	6.3	1.76	8.47	7.38	1.83	3.78	17.66	2.55	11+1+7	13+6	19	19	Partial	NA
280	4	T3	52.91	46.04	5.2	5.25	2.34	7.99	5.8	1.86	4.45	17.05	2.88	11+8	10+7	19	17	Partial	NA
1650	4	T3	52.5	45.6	4.5	4.7	1.5	6.6	6	1	3	16.3	2.3	13+6	12+6	19	18	Partial	0
1651	4	T3	56.3	48.5	4.2	4.9	1.1	6.7	5.8	1.4	3.5	17.3	2.6	13+6	13+7	19	20	Partial	0
282	4	T4	62.01	54.62	5.76	5.9	1.6	7.63	7.21	1.9	4.39	18.65	2.52	10+9	12+10	19	22	Partial	NA
296	4	T5	59.14	50.88	5.84	7.11	2.08	8.61	7.23	1.93	4.02	18.78	3.03	11+8	12+1+7	19	20	Partial	NA
322	5	N1	68.96	60.96	6.99	7.34	3.03	9.4	7.89	2.34	4.43	21.15	2.84	12+7	13+7	19	20	Partial	NA
1551	5	N1	54.2	48.5	4.5	5	1.3	5.9	6.3	1.7	3.9	18	1.8	11+8	11+7	19	18	Partial	0
327	5	N2	62.62	55.32	5.1	6.07	1.71	8.03	7.24	2.11	4.58	20.1	2.85	11+8	13+7	19	20	Partial	NA
329	5	N2	66.2	57.87	NA	7.24	1.95	9.27	7.14	2.11	4.46	20.19	3.66	12+7	13+7	19	20	Partial	NA
330	5	N2	64.42	56.31	6.06	6.93	2.6	9.17	7.73	2.1	4.01	19.95	3.31	11+8	11+8	19	19	Partial	NA
1565	5	N2	60.9	53.5	5.9	5.7	1.9	7	4.4	2	4.5	20.4	3.3	11+7	10+8	19	18	Partial	0
1566	5	N2	59	51.8	5.7	5.6	1.4	8.4	6.3	1.8	3.6	20.1	2.5	9+10	9+9	19	18	Partial	0
345	5	N3	60.1	50.8	5.5	5.6	1.4	8.3	4.8	2.8	3.6	17.8	3.7	12+7	12+7	19	19	Partial	0
1573	5	N3	58	52.5	5.3	3	1.9	7.8	6.4	2.1	3.4	18.9	2.8	12+7	11+6	19	17	Partial	0
1582	5	N3	55.5	48.2	5.5	6.2	2.3	8	6.5	1.7	3.6	17	3	12+1+6	4+3	19	17	Partial	0
358	6	N1	68	59.4	5.4	6.9	1.9	8.8	7.8	2.6	4.5	21.8	3.7	13+6	13+6	19	19	Partial	0
1701	6	N2	62.7	55.5	5.6	6.8	2.1	8.2	5.7	1.8	4.2	20.4	3.1	13+6	12+7	19	19	Partial	0
1729	6	N3	57.3	50.1	6.2	6.9	2.3	7.3	7.4	1.7	3.1	18.5	3.4	12+7	12+7	19	19	Partial	0
413	6	T5	58	51.1	5.4	5.8	1.4	9.4	5.7	1.8	4	20.3	3	12+7	11+8	19	19	Partial	0
451	9	N1	57.8	50.2	5.7	6.4	2.9	8.5	7.4	2.6	4.6	19.4	3.3	12+1+6	11+1+1+6	19	19	Partial	1
1808	9	N1	51.9	46	5.7	7.1	2	8.6	5.7	2	3.6	18.4	2.1	13+6	11+1+6	19	18	Partial	0
484	9	N3	60	54.5	5.2	5.5	1.3	7.7	9.1	1.8	4.1	18.5	2.6	10+1+8	13+8	19	21	Partial	0
1811	9	N3	61.9	54.9	4.6	5.6	1.6	7.1	8.2	2.1	4.3	20.3	2.5	13+6	12+7	19	19	Partial	0
1824	9	N3	65.6	60.2	6.5	6.6	2.6	9	7.7	2.2	4.3	20.3	2.5	14+5	15+5	19	20	Partial	0
490	9	N4	48.2	41.5	4.4	4.5	1	5.5	4.9	1.5	3.7	15.6	2.2	11+8	12+9	19	21	Partial	0
500	9	N4	61.7	54.4	4	5.4	1.3	7.6	7.2	1.5	3.8	19.1	2.5	14+5	15+6	19	21	Partial	0
1837	9	N4	58.5	48.9	5.6	5.7	1.9	8.6	6.6	2	3.8	18.2	3	11+2+6	12+1+7	19	20	Partial	0
1840	9	N4	53.3	48.2	4.1	4.9	1.9	6.9	5.2	1.8	3.5	15.9	3	15+4	11+4	19	15	Partial	0
511	9	N5	57.9	50.1	NA	4.7	1.6	6.8	6.4	1.6	3.7	18.3	2.2	12+2+5	13+5	19	18	Partial	0
1852	9	N5	60.4	52.9	5.6	5.8	1.8	9.4	6.9	NA	3.3	18.3	2.6	12+7	11+1+6	19	18	Partial	0
437	9	T4	27.1	22.9	2.2	2.8	0.7	4.1	2.4	0.7	2.3	8.6	1.4	14+5	15+9	19	24	Partial	0
1891	10	N4	59.3	51.5	4	4.7	1	7.4	7.4	1.5	3.7	18.2	2.3	9+1+1+8	12+6	19	18	Partial	0
546	10	N5	66.3	57.8	5.2	5.6	1.3	8.1	7.2	1.8	4.6	21.1	2.9	11+8	10+9	19	19	Partial	0
1902	10	N5	58.7	52.7	4.6	5.4	1.3	7.6	6.1	1.4	3.8	19.5	2.8	11+1+7	12+8	19	20	Partial	1
553	13	N1	61.6	54	5	5.5	1.5	NA	6	1.7	4.3	19.2	2.2	12+1+6	13+7	19	20	Partial	0
748	15	N1	56.3	50.1	NA	5	1.7	7.6	6.5	1.5	3.6	17.8	2.7	10+9	8+1+9	19	18	Partial	0
731	15	T2	64.1	56.5	5.7	5.9	1.3	8.6	6.1	1.9	5	20.6	2.4	13+6	15+6	19	21	Partial	0
768	16	N1	65.8	57.7	6.6	NA	2.3	9.4	8.1	1.9	4.4	20.6	2.9	10+9	11+9	19	20	Partial	0
762	16	T3	64.8	57.2	5.7	5.9	1.3	8.8	6.9	1.9	5.1	21.1	2.8	12+7	12+8	19	20	Partial	0
763	16	T4	60.3	52.5	4.9	5.4	1.5	8.2	6.2	1.7	4.2	18.9	2.8	10+9	11+9	19	20	Partial	0
1916	17	N1	64.1	58.7	4.2	6.2	1.6	8.3	6.5	2	3.4	19.9	4.2	11+8	12+7	19	19	Partial	0
1930	17	N1	63.8	57.5	5.5	6.1	1.5	9.4	4.6	2.6	4.9	21.5	3.6	10+2+7	12+1+7	19	20	Partial	0
1934	17	N2	57.4	51.7	4.9	5.7	1.6	7.2	6.2	1.5	3.4	18.2	2.3	12+7	12+8	19	20	Partial	0
820	17	N2	63.8	55.4	5.9	6.1	1.6	8.7	6.8	1.8	4.9	20.6	3.3	11+8	11+8	19	19	Partial	0
828	17	N2	63.6	55	NA	5.1	1.5	7.7	7.1	1.8	NA	20.1	3.4	13+6	13+1+7	19	21	Partial	0
1953	17	N3	65.4	58.3	6.2	6.7	2.4	9	7.2	1.7	3.8	20.1	2.6	11+8	12+8	19	20	Partial	0
854	17	N4	62.9	55.8	4.5	5.1	1.4	7.1	8	1.7	3.6	18.7	2.7	12+7	12+7	19	19	Partial	0
1965	17	N4	60.9	52.9	5.8	5.9	1.6	8.7	5.9	1.8	4.4	21.2	2.9	13+6	14+7	19	21	Partial	0
795	17	T3	60.5	52.5	4.9	5.4	1.6	9	7	1.7	4.6	20.1	2.3	11+8	11+6	19	17	Partial	0
915	18	N2	60.5	53.7	5.5	5.8	1.6	8.7	7.6	2.1	4.6	19.7	2.9	10+1+8	12+7	19	19	Partial	0
924	18	N2	62.2	54.7	5.4	5.2	1.2	6.8	7	2	4.8	21.2	2.5	13+6	12+6	19	18	Partial	0
2010	18	N2	65.3	57.1	NA	5.6	1.4	8	6.6	1.7	4	21.4	2.7	13+6	12+7	19	19	Partial	0
2015	18	N2	60	53.5	5.2	5.4	1.3	8	6	1.8	4.1	20.6	3	13+6	13+6	19	19	Partial	0
934	18	N3	62.1	55.1	5.1	5.4	1.8	6.2	6.6	2	4.5	18.6	2.9	11+8	13+8	19	21	Partial	0
937	18	N3	65.6	56.7	5.4	5.7	1.6	8.2	8	1.8	4.7	19.7	2.6	11+8	12+8	19	20	Partial	0
939	18	N3	63.5	55.7	4.9	5.5	1.5	7	7	1.9	4.5	21.3	2.7	14+5	11+6	19	17	Partial	0
2025	18	N3	60	53.7	4.2	4.8	1	6.8	6.8	1.5	4.2	19.2	2.8	11+8	10+6	19	16	Partial	0
2035	18	N4	60.7	53.5	4.8	5	1.2	NA	6.8	1.7	4	19.5	2.7	15+4	15+1+3	19	19	Partial	0
2040	18	N4	70.6	63.1	5.4	5.7	2	9	7.7	2	4.9	22.3	3	12+7	11+7	19	18	Partial	0
2042	18	N4	61.1	56.1	5.2	5.6	1.9	8.8	6.6	1.7	4.4	21.1	2.6	12+7	12+7	19	19	Partial	0
2046	18	N4	62.7	55.7	5.3	5.4	1.4	7.8	8.2	1.7	4	18.7	2.3	12+7	11+7	19	18	Partial	0
868	18	T1	52.3	46.5	4.5	5.1	1.4	5.8	6.8	1.5	4.2	17	2.1	12+7	13+6	19	19	Partial	0
869	18	T1	71	65.3	6	6.5	2.5	10	8.4	2	4.6	23	3.4	12+7	13+8	19	21	Partial	0
878	18	T1	60.4	52	4.7	4.6	1.1	8.7	6.2	1.8	4.1	17.8	2.6	13+6	12+1+6	19	19	Partial	0
882	18	T2	54.4	48.5	5.1	5.7	1.5	7.5	6.5	1.6	4.3	18.7	2.4	11+8	11+9	19	20	Partial	0
968	19	N1	64.1	56.3	6.8	6.7	2.5	9.7	7.7	2	4.1	20.3	3.4	12+7	11+7	19	18	Partial	1
2059	19	N1	64.3	57.9	5.1	6.1	1.8	7.4	7.1	1.6	3.7	19.6	2.4	10+9	9+1+9	19	19	Partial	0
971	19	N2	57.7	50.4	4.9	6.1	2	8.3	7.2	1.6	3.4	17.4	2.7	12+7	12+7	19	19	Partial	1
983	19	N2	63	55.7	5.7	5.8	2.1	NA	7.7	1.7	3.6	18.7	2.6	10+9	10+8	19	18	Partial	0
1746	19	N2	63.5	56.1	5.1	5.6	1.6	8.1	8.5	2.2	4.7	21.4	3.3	11+8	13+7	19	20	Partial	0
1752	19	N2	63.9	59.8	5.4	5.6	1.1	9.6	9.6	1.7	4.3	20.5	2.3	12+7	10+1+6	19	17	Partial	0
1756	19	N2	65.7	57.6	5.5	6.2	1.7	9	8.7	1.8	4.7	21.7	2.9	12+7	11+7	19	18	Partial	0
1012	19	N4	65.2	57.4	6.2	7.1	1.8	9.1	8	1.8	4.1	20.2	3.5	12+7	14+9	19	23	Partial	0
1781	19	N4	52	45.7	NA	5.4	1.1	7.1	6.9	1.5	3.5	17	2.6	14+5	13+5	19	18	Partial	0
1782	19	N4	47.5	41.3	5.1	4.8	NA	NA	7.1	1.5	3.9	16.8	2	11+8	12+9	19	21	Partial	0
1653	19	T1	60.4	55	5.6	5.7	1.5	8.6	6.6	1.6	4.4	19.4	3.2	13+6	14+7	19	21	Partial	0
1660	19	T1	61.7	53.4	5.4	NA	1.5	8.4	6.7	2	4.4	19.9	3.2	11+8	12+10	19	22	Partial	0
1666	19	T1	59.9	53.9	4.3	4.5	1.3	7.1	7.2	1.6	3.8	17.8	2.9	13+6	13+6	19	19	Partial	0
1670	19	T4	63.4	56.8	5.4	6	1.4	9.2	7.3	1.9	3.9	19.4	2.6	10+1+1+7	11+1+7	19	19	Partial	1
1683	19	T4	62.7	56.6	5	5.4	1.3	7.4	7	1.6	4.1	19.3	3	13+6	11+7	19	18	Partial	0
1066	19	T5	62.3	54.2	6.4	6.6	2.4	9.6	7.5	2	4.6	20.5	3.2	11+8	10+8	19	18	Partial	0
1204	20	N1	70.4	61.5	7.1	7.1	2.2	10.4	9	2.1	3.8	20.6	2.9	10+9	10+7	19	17	Partial	0
2066	20	N2	55.6	50.3	4.5	5	1.5	7.3	8.8	1.5	3.8	16.4	2.6	11+8	10+8	19	18	Partial	0
2068	20	N2	62.3	55.1	4.2	5	NA	7.2	8.6	1.8	3.4	20.3	2.6	14+1+4	15+7	19	22	Partial	0
1221	20	N3	71	62.4	6.9	NA	2.3	NA	7.5	2.4	4.2	21.4	3.2	10+9	10+9	19	19	Partial	0
1260	24	N1	52.2	45.9	3.5	4.3	NA	6.3	7.7	1.5	3.8	15.9	2.3	13+6	11+7	19	18	Partial	0
1268	24	N2	71.3	64.2	6	6.4	1.9	9.5	9.5	2	4.5	22.4	3.2	11+8	10+8	19	18	Partial	0
1269	24	N2	64.2	58.2	4.3	5.6	1.6	6.7	7.6	1.9	4.1	20.5	2.6	13+6	13+6	19	19	Partial	0
1414	24	N3	52.5	47.8	4.1	5.1	1.4	7.1	6.7	1.6	3.6	17.4	2.4	12+7	13+7	19	20	Partial	0
1297	24	N4	66.5	60.2	4.7	NA	1.1	8.2	10.3	2	4.9	22.5	2.9	11+8	10+1+1+7	19	19	Partial	0
1306	24	N4	40.9	43.6	5	4.8	1.1	7.1	5.7	1.5	3.2	16.2	2.2	13+6	13+7	19	20	Partial	0
1476	24	N4	41.8	38.5	3.8	3.9	1.1	6.4	5.9	1.4	3.3	15.1	2.3	13+6	13+6	19	19	Partial	0
1316	24	N5	52.7	47	4.2	4.5	1.5	6.8	7.9	1.4	3.1	16.2	2	8+2+1+8	12+8	19	20	Partial	0
1384	24	N5	49.3	43.4	3.6	4.8	1.2	NA	7.9	1.4	3	16.3	2.6	10+9	10+7	19	17	Partial	0
1433	25	N1	54.9	48.5	NA	5.6	1.9	8.2	7.2	1.7	3.6	17.7	2.7	11+8	12+7	19	19	Partial	0
1444	25	N1	63.8	58	5.8	3.1	2	8.4	8.3	2.1	4	20.9	1.9	12+7	9+2+7	19	18	Partial	0
1133	25	N2	65.9	58.7	5.4	5.5	1.6	8.5	10.2	2.2	4.2	19.9	2.8	11+8	10+7	19	17	Partial	0
1447	25	N2	61.6	53.9	5.5	6.2	2.7	7.8	6	2.5	4.6	19.5	2.8	12+7	13+8	19	21	Partial	0
1153	25	N3	61.6	54.7	5.4	6.5	2	7.8	7.4	1.9	4.1	18.9	2.9	13+6	16+8	19	24	Partial	0
1162	25	N3	49.6	42.9	4.9	5.2	1.7	7.2	6.5	1.6	3.3	15.5	2.6	12+1+6	14+8	19	22	Partial	0
1471	25	N3	49.8	45.7	4.8	5.6	1.7	6.9	6.4	2.1	4.3	17.5	2.1	10+6	10+5	19	18	Partial	0
1081	25	T1	47.7	42.9	4.2	4.9	1.3	6.3	4.5	1.4	3	14.6	2.5	12+7	12+1+1+3	19	17	Partial	0
1082	25	T1	63.2	55.8	4.2	5.1	1.4	7.2	5.7	1.7	4.2	19.4	3.1	10+9	10+8	19	18	Partial	0
659	26	N1	45.5	38.7	4.2	4.9	1.5	6.5	5.5	1.9	3	14.7	2.6	11+5	11+6	19	18	Partial	0
660	26	N1	49.2	42.2	5.1	5.4	1.8	7.7	7.2	2.1	3.7	16.6	2.4	12+7	12+6	19	18	Partial	0
721	26	N1	59.9	53.3	5.4	5.5	NA	7.9	7.2	2.3	3.2	18.9	2.6	11+8	10+1+9	19	20	Partial	0
648	26	N3	67.3	59	5.2	6.1	2.8	9.3	8.6	2.4	4.2	21.6	3	11+1+7	10+8	19	18	Partial	0
674	26	N3	67.1	60.2	5.6	5.9	1.9	9.2	8.2	2	4.4	20.3	2.6	10+9	10+8	19	18	Partial	0
685	26	N3	58	52.4	5.7	6.6	3	9.6	4.6	2.1	3.4	19	2.7	12+7	11+8	19	19	Partial	0
690	26	N3	52.1	46.4	4.4	5.1	2.1	8.2	6.4	2.2	2.8	16.3	3	13+6	12+1+9	19	21	Partial	0
622	26	T1	63.3	55.7	5.7	6.5	1.6	8.8	8.1	2.4	4.8	20.5	3.4	13+6	13+8	19	21	Partial	0
1498	27	N1	67.1	60.6	5.8	6.8	2	7.4	6.9	NA	4.9	22.1	3.1	12+7	10+1+8	19	19	Partial	1
1502	27	N1	63.1	57.3	5	5.2	1.1	7.5	6.9	1.8	4.7	21	2.9	12+7	13+9	19	22	Partial	0
589	27	N2	60	53.9	5.6	NA	2.3	6.7	6.3	2.2	3.6	20.3	2.6	9+1+9	17+7	19	24	Partial	1
606	27	N3	68.6	60.4	4.9	5.7	1.6	7.7	7.7	1.9	4.5	20.3	2.1	11+8	10+8	19	18	Partial	0
609	27	N3	65.9	59	6.4	7.4	2.6	8.7	9.6	2.6	4.1	20.4	3	13+6	11+6	19	17	Partial	0
26	1	N3	64.82	56.36	5.45	5.84	2.03	NA	9.38	2.36	4.95	20.9	3.21	14+6	13+5	20	18	Partial	NA
30	1	N3	51.39	44.38	4.7	4.99	NA	7.79	7.78	1.63	3.48	16.36	2.94	14+6	13+5	20	18	Partial	NA
46	2	N1	62.48	54.78	6.43	6.65	2.08	7.69	9.44	1.92	4.22	20.26	3.04	13+7	13+7	20	20	Partial	NA
68	2	N1	63.28	54.75	6.33	6.91	2.17	NA	6.88	1.93	4.15	19.41	3.28	14+6	14+6	20	20	Partial	NA
74	2	N2	70.59	62.91	6.08	6.86	2.46	8.58	8.32	2.16	4.67	20.52	3.46	14+6	12+5	20	17	Partial	NA
97	2	N2	63.62	55.94	5.88	6.21	2.55	7.9	7.78	2.04	4.15	18.9	3.58	13+7	12+8	20	20	Partial	NA
1333	2	N3	54.5	48.2	6.1	6.8	2	7.6	9.1	1.7	3.5	15.8	3.1	12+1+7	14+7	20	21	Partial	0
118	2	N4	56.09	48.93	5.82	5.7	1.99	8.22	6.52	2.19	3.8	19.61	2.96	14+6	13+5	20	18	Partial	NA
1345	2	N4	62.7	55	5	6.2	2.1	8.1	7.2	1.9	3.7	17.5	2.9	12+8	12+8	20	20	Partial	0
1348	2	N4	56.5	50.8	5	5.2	1.1	7.3	7.6	1.9	3.4	18.5	2.2	13+7	12+6	20	18	Partial	1
135	2	N5	58.23	52.59	5.58	6.43	NA	7.63	6.14	2.15	4.75	20.21	2.22	14+6	15+7	20	22	Partial	NA
141	2	N5	67.88	58.91	6.97	NA	2.13	9.68	7.77	2.39	4.36	19.71	3.66	12+1+7	14+8	20	22	Partial	NA
146	3	N1	65.67	56.88	6.1	6.77	2.42	8.97	8.13	2.5	3.84	20.03	3.03	14+6	14+7	20	21	Partial	NA
157	3	N1	61.04	52.81	5.98	6.54	1.95	8.7	6.62	1.94	3.52	18.78	2.77	15+5	13+6	20	19	Partial	NA
162	3	T1	48.24	41.04	5.15	4.96	2.01	7.12	4.94	1.85	3.08	15.81	2.49	15+5	15+7	20	22	Partial	NA
207	4	N1	59.86	53.14	5.09	6.26	1.94	8.41	9.09	2	3.33	18.2	3.01	14+6	12+1+6	20	19	Partial	NA
1587	4	N1	70.2	61.7	6	7.7	2	9.7	8.2	1.9	4.3	21.3	3.3	11+1+8	12+8	20	20	Partial	0
1591	4	N1	66.5	59.1	4.8	5.7	2.5	8.4	8.2	2	3.4	19.6	2.9	15+5	15+5	20	20	Partial	0
1593	4	N1	60.6	53.3	5.5	5.7	2.1	8.4	7.4	1.8	4.2	18.5	2.8	13+1+6	11+3+6	20	20	Partial	0
1596	4	N1	63.9	56.5	4.9	5.4	1.3	7.4	6.9	1.9	4.1	20.6	2.5	12+8	9+10	20	19	Partial	0
1611	4	N2	56.7	53.4	5.2	5.3	1.1	6.9	6.9	1.7	4.5	19.5	2.7	12+8	13+8	20	21	Partial	0
1615	4	N2	47.2	43.1	3.8	4.3	1.1	6.3	5.7	1.2	3	13.6	2	13+7	12+7	20	19	Partial	0
229	4	N3	69.15	60.71	5.62	6.59	1.7	9.23	9.26	1.98	4.43	20.08	3.02	14+6	15+5	20	20	Partial	NA
1627	4	N3	60.4	54.2	4.3	4.8	NA	7.2	7.6	1.8	3.8	18.1	2.3	13+7	10+8	20	18	Partial	0
250	4	N4	57.95	49.95	5.68	6.2	2.28	8.24	6.49	2.31	3.76	19.18	2.63	14+6	14+8	20	22	Partial	NA
252	4	N4	57.93	51.37	5.62	5.99	1.65	7.88	7.08	2.06	4.39	18.91	3.02	13+7	11+7	20	18	Partial	NA
1638	4	N4	56.8	49.5	4.4	5	NA	7.1	6.5	1.5	3.5	17.8	2	12+8	12+8	20	20	Partial	0
1646	4	N4	52	45.8	4.5	4.6	1.4	NA	6.4	1.3	3.2	16.3	2.2	12+8	12+1+8	20	21	Partial	0
268	4	T3	60.74	54.09	6.24	7.03	2.03	8.77	7.18	2.08	4.29	19.96	3.13	13+7	13+7	20	20	Partial	NA
291	4	T4	58.03	51.61	4.11	4.54	2.07	7.92	6.86	1.82	3.31	17.18	2.67	13+7	15+7	20	22	Partial	NA
1860	4	T4	62.5	55.4	4.4	5.5	1.9	7.8	6.2	1.7	3.9	19.7	3	12+8	10+3+8	20	21	Partial	0
297	4	T5	47.79	41.3	4.18	4.65	1.34	6.28	4.03	1.58	3.31	14.01	2.44	12+8	13+1+9	20	23	Partial	NA
303	4	T5	64.45	56.63	6.55	7.05	2.74	9.41	7.12	2.21	4.25	20.51	3.33	14+6	12+7	20	19	Partial	NA
306	4	T5	56.26	49.28	5.8	6.44	2.31	8.31	6.65	1.89	4.38	18.46	3.13	13+7	14+7	20	21	Partial	NA
1553	5	N1	58.6	51.2	5.4	5.8	1.5	7.4	5.5	2.3	3.8	20.6	3.4	12+8	12+10	20	22	Partial	0
328	5	N2	67.63	59.91	6.32	6.78	1.83	9.3	7.11	2.12	4.08	20.24	3.14	11+1+8	12+7	20	19	Partial	NA
1563	5	N2	58.8	53.2	5.6	5.6	1.4	7.7	5.2	2.4	3.8	19.3	3.1	13+7	12+7	20	19	Partial	0
344	5	N3	55.9	49.8	5.1	4.6	1.5	6.4	6.1	2.6	3.6	14.1	3	12+8	12+8	20	20	Partial	0
352	5	N3	59.8	52.8	4.5	4.6	1.4	8.1	5.6	2	3.7	19.1	3.8	10+10	11+9	20	20	Partial	0
359	6	N1	59.1	53.1	4.5	5.9	1.7	8.1	5.9	2.1	3.8	17.5	3.4	13+7	13+8	20	21	Partial	0
360	6	N1	57.4	50.4	5.2	5.5	1.7	6.9	5.9	2.3	4.4	19.5	3	13+1+6	13+1+1+5	20	21	Partial	1
1697	6	N1	64.6	56.1	6.1	NA	2	NA	6.8	1.9	5.1	20.9	2.9	12+8	13+6	20	19	Partial	0
1700	6	N1	59.5	53.7	4.2	5.4	1.3	7.7	6.5	1.9	3.7	18.3	2.3	12+8	12+9	20	21	Partial	0
379	6	N2	63.4	54.9	5.9	6	1.9	7.9	5.5	2.3	4.4	20.2	3.3	12+1+7	12+7	20	19	Partial	0
1702	6	N2	63.9	56.9	5.3	5.9	1.4	8.5	8.2	1.9	3.8	20.1	3.2	12+8	13+9	20	22	Partial	0
1707	6	N2	64	56.2	5.8	6.5	2.2	8.9	8	1.9	4	19.1	3.2	11+9	9+7	20	16	Partial	0
1721	6	N3	64.6	57.2	6.8	7.4	2.1	10	8.2	2.6	4.9	21.3	2.9	13+7	14+6	20	20	Partial	0
393	6	N3	46.3	40	4.4	4.3	1.5	6.7	5.7	1.5	2.8	15.2	2.4	12+8	11+9	20	20	Partial	0
395	6	N3	57.5	50.4	4.9	5.2	1.5	7.5	5.5	2.2	3.4	19.5	2.7	12+8	11+9	20	20	Partial	0
415	6	T1	55	46.7	5.1	5.7	2.5	7.7	5.6	2.1	3.3	17	2.3	12+1+7	11+1+7	20	19	Partial	0
422	7	N3	53.6	46.9	4.4	NA	1.6	7.3	5.5	1.4	3.4	16.8	2.5	12+1+7	13+7	20	20	Partial	1
428	8	N2	64.7	56.8	4.6	5.7	1.5	7.7	7.2	2.1	4.5	20.8	3.2	12+8	14+9	20	23	Partial	0
441	9	N1	61.7	55.2	4.6	5	1.8	8	8.8	2.1	4.3	18.9	2.5	13+1+6	14+6	20	20	Partial	0
1805	9	N1	54.3	46.8	5.3	6.4	1.7	7.1	7	1.8	3.5	17.3	2.4	14+6	15+7	20	22	Partial	0
464	9	N2	54.3	46.3	5	5.7	1.7	8	5.4	1.7	4	18.1	3.6	15+5	14+5	20	19	Partial	0
1864	9	N2	55.9	49.8	5.1	5.2	1.6	7.5	6.6	1.8	3.8	18.8	2.2	14+6	13+1+7	20	21	Partial	0
472	9	N3	63.6	55.6	NA	3.6	1.6	9.1	6.5	1.8	4.4	21.3	2.7	14+6	15+7	20	22	Partial	0
474	9	N3	63.3	57.3	NA	5.2	2.8	8.6	8.1	2	4.1	20.4	3.1	12+8	11+8	20	19	Partial	0
476	9	N3	65.3	59.1	4.6	5.3	1.6	7.6	7.3	1.7	4	19.3	2.4	13+7	13+8	20	21	Partial	0
1828	9	N4	53.4	48.3	4.1	4.2	1.7	6.8	6.1	2.2	3	16.7	2.5	13+7	13+1+10	20	24	Partial	0
523	10	N4	69.9	60.3	5.2	6.3	1.8	8.6	6.7	2	4.3	21.1	2.5	16+4	14+1+5	20	20	Partial	0
527	10	N4	60.5	53.3	5.2	5.6	1.4	7.7	7	1.4	3.6	17.9	2	14+6	14+6	20	20	Partial	0
522	10	T4	63.1	57.3	NA	NA	1.3	7.3	7.2	2.3	4.1	18.8	3.1	11+9	12+9	20	21	Partial	1
557	14	N3	53.7	47.2	4.7	5.3	1.5	7.1	5.9	1.5	3.3	16.9	2.3	11+9	10+8	20	18	Partial	0
563	14	N3	62.9	58.4	4.6	4.9	1.4	8.4	6.5	1.9	4.2	19.4	2.6	12+8	12+8	20	20	Partial	1
743	15	N1	54.1	48.6	5.3	5.5	1.3	7.8	6.8	1.9	4.1	17.4	3	11+1+8	10+8	20	18	Partial	0
730	15	T1	58.1	51.1	4.3	4.7	1.1	5.9	6.2	1.7	4.3	18.4	3.1	11+1+8	12+1+1+1+8	20	23	Partial	0
738	15	T5	58.8	52.1	5.9	6.4	1.8	9.7	6.8	1.7	3.9	17.7	2.8	12+1+7	12+8	20	20	Partial	0
774	16	N1	64.5	59.7	5.7	6.3	2.1	8.8	7.8	1.8	4.4	21	2.1	11+9	11+7	20	18	Partial	0
780	16	N1	62.3	55.2	5.8	NA	1.5	7.9	5.6	2	4.8	21.1	2.5	13+7	12+7	20	19	Partial	0
1928	17	N1	58.7	53	6.2	6.3	1.2	8.3	4.3	2.4	5.1	20.5	3.1	13+7	13+7	20	20	Partial	0
1939	17	N2	58.8	51.3	4.9	5	1.9	7.6	7.4	1.7	3.9	17.7	1.7	12+1+7	12+6	20	18	Partial	0
852	17	N4	58.1	50.7	NA	4.7	1.2	7	5.7	1.6	4.3	18.2	2.8	10+1+9	11+8	20	19	Partial	0
855	17	N4	53.3	47.3	4.7	NA	1	6.6	6	1.5	3.7	17	2.3	12+8	12+7	20	19	Partial	0
1968	17	N4	61	55.1	5.4	5.8	1.3	7.6	5.9	1.9	4.7	21.7	3.2	11+9	14+11	20	25	Partial	0
793	17	T3	60.2	53.4	4.8	5.5	1.5	8	7	1.7	4.2	19.4	2.7	13+7	12+6	20	18	Partial	0
794	17	T3	57.9	49.7	4.9	5.1	1.3	7.1	6.2	1.8	4.2	18.9	2.8	11+1+8	13+6	20	19	Partial	0
923	18	N2	59.3	53.1	6.1	5.9	1.6	9.1	6.1	1.8	4.2	20.1	2.6	14+6	14+6	20	20	Partial	0
2011	18	N2	63	54.4	5.3	5.7	1.5	8.2	8.1	1.8	4.2	20.2	2.8	13+7	13+7	20	20	Partial	0
926	18	N3	64.7	58.8	4.9	5.1	1.1	7.6	7.2	1.8	4.4	20.9	2.8	15+5	15+1+6	20	22	Partial	0
938	18	N3	62.6	55.3	5.8	6.5	1.3	8.9	6.5	1.7	3.8	19.3	2.7	13+7	13+7	20	20	Partial	0
951	18	N4	67.1	61.3	4.5	5.2	1.4	8.6	7.5	1.5	4.3	21.9	2.7	13+7	12+6	20	18	Partial	0
2043	18	N4	58	51.8	5.2	5.6	1.3	7.6	5.4	1.9	4.1	18.8	2.8	13+7	12+6	20	28	Partial	0
2044	18	N4	59.7	53.9	5	5.8	1.8	8	5.6	1.7	3.4	19.1	2.5	13+7	13+1+4	20	18	Partial	0
871	18	T1	61.2	55.7	5.3	5.9	1.8	8.6	6.7	1.6	4	19.4	2.7	11+1+8	14+8	20	19	Partial	0
1985	18	T1	52.2	45.6	4.1	5.2	1.4	6.8	6	1.6	3.6	17	2.5	12+1+7	13+1+7	20	21	Partial	0
890	18	T3	60.7	54.4	5.8	6.3	1.8	8.1	7.6	1.8	4.9	20.6	2.9	13+7	12+6	20	18	Partial	0
960	19	N1	61.4	52.9	7.6	7.6	2.1	9.3	5.1	2	4.6	20.3	2.9	13+7	15+10	20	25	Partial	0
961	19	N1	66.2	58.3	6.3	6.5	2.2	8.9	7.3	2.1	4	21.2	3.1	12+8	12+10	20	22	Partial	0
970	19	N1	62.4	54.6	6.4	0	2	9.2	6.7	1.7	3.8	19.9	3	12+8	16+8	20	24	Partial	0
2056	19	N1	56	49.9	4.3	4.4	1.1	7.4	5.4	1.4	3.3	17.7	2.7	13+1+6	14+7	20	21	Partial	0
984	19	N2	64.1	56.1	6.3	7.4	2.1	9.3	6.5	1.8	3.9	19.8	2.5	12+8	13+1+9	20	23	Partial	0
1760	19	N2	47.5	43	4.6	NA	1.1	7.4	5.8	1.3	3.8	16.8	1.9	10+1+9	11+9	20	20	Partial	0
992	19	N3	52.1	45.9	5.8	5.8	2.3	8	6.9	1.5	3.2	15.5	2.6	12+8	13+1+1+9	20	24	Partial	0
1763	19	N3	63.6	56.2	4.7	5.8	1.5	8	6.6	NA	3.9	19.3	2.6	11+9	10+1+8	20	19	Partial	1
1769	19	N3	58.7	52.6	4.7	5.7	1.2	NA	7.3	1.7	4.1	20.1	2	12+8	11+8	20	19	Partial	0
1001	19	N4	57.9	49.7	4.9	5.8	2.1	8.2	8	2	4.5	20.1	3	14+6	12+1+8	20	21	Partial	0
1002	19	N4	63.7	55.3	5.7	6.4	2	9.2	7.6	2.2	4	19.4	3.1	12+1+7	15+1+7	20	23	Partial	1
1789	19	N4	57.3	50.4	4.8	5.2	1	NA	6	1.7	4.5	19.2	2.6	12+8	12+8	20	20	Partial	0
1077	19	T5	54	47.2	5.2	5.4	1.7	7.5	6.1	1.7	3.2	16.2	2.8	12+8	12+8	20	20	Partial	0
1208	20	N2	64.7	57.4	6.6	7	1.9	8.6	9.4	2	3.7	20	3.3	13+7	14+9	20	23	Partial	0
1213	20	N2	68.4	60.9	6.9	6.7	2.3	9.8	9	2.2	4.3	20.3	3.1	12+1+7	11+7	20	18	Partial	0
1218	20	N2	65.7	58.1	5.5	6	1.9	8.8	8.8	1.9	3.7	19.7	3.3	11+9	11+7	20	18	Partial	0
1244	20	T4	60.3	52.7	4.8	5.4	1.9	8.3	6.5	1.9	4.5	19.8	3.2	11+9	10+6	20	16	Partial	0
1166	23	N1	58.2	50.9	4.2	4.8	0.8	6.4	8.4	1.6	4.2	18	2.5	12+1+7	13+7	20	20	Partial	0
1168	23	N1	49.9	44	4.9	4.3	1.1	7.6	6.6	1.6	4.2	16.8	2.4	14+6	14+5	20	19	Partial	0
1169	23	N1	53.4	46.5	4.4	4.9	NA	6.9	6.8	1.6	3.5	17.2	2.5	12+1+7	12+1+7	20	20	Partial	0
1194	23	N4	51.4	46.2	4.2	4.3	1.4	6.9	6.3	1.9	3.7	18.2	2.7	14+6	12+6	20	18	Partial	0
1259	24	N1	53.8	47.9	4.4	4.7	1.1	7	7.7	1.4	3.3	15.9	2.4	10+1+9	10+1+8	20	19	Partial	0
1272	24	N2	54.4	48	5.2	5.3	1.6	7.4	6.2	1.6	3.7	17	2.4	13+1+6	15+1+5	20	21	Partial	0
1275	24	N2	56.2	50.5	3.6	4.6	1	6.7	8.8	1.6	4.1	18.2	2.4	13+7	13+7	20	20	Partial	0
1303	24	N4	55.7	50.2	4.4	4.8	1.2	6.8	6.8	1.7	4.2	18.5	2.4	12+8	13+8	20	21	Partial	0
1427	24	N4	51.6	47	4.7	NA	1.4	5.9	7.5	1.5	3.3	17.4	2.4	12+8	11+8	20	19	Partial	1
1431	24	N4	42.7	39.2	4.1	5.1	1.5	7.1	5.5	1.4	2.9	14.7	2.5	13+7	13+7	20	20	Partial	0
1318	24	N5	58.1	52.5	4.4	4.4	1.4	7.3	9.1	1.6	3.8	18.6	2.2	13+7	13+8	20	21	Partial	0
1250	24	T1	50.5	44.2	5.1	5.3	1.3	8.1	6.2	1.4	3.7	16.3	2.7	14+6	12+6	20	18	Partial	0
1256	24	T5	49.2	42.9	3.7	3.8	1.2	6.4	6.3	1.4	3.7	16	2.4	11+9	12+8	20	20	Partial	0
1132	25	N1	60.8	52.4	5.4	5.3	2.2	8.1	7.1	2	3.2	18.9	2.5	14+6	13+7	20	20	Partial	0
1147	25	N2	65.6	58.1	5.9	6.9	2.3	9.9	8.7	2	3.7	19.2	NA	14+6	16+8	20	24	Partial	0
1448	25	N2	65.9	58.2	5.6	6.3	1.5	8.9	8.9	2.3	4.4	20.9	3	12+8	13+7	20	20	Partial	0
1463	25	N3	68.4	59.5	5.1	6.2	1.9	8.6	7.7	2.8	4.3	23.8	3.4	11+9	13+1+8	20	22	Partial	0
1089	25	T1	57.5	51.3	4.2	5.2	0.9	.6.3	6.1	1.5	3.1	16.8	3	13+2+5	16+6	20	24	Partial	0
717	26	N1	64.6	56.4	4.1	5.1	1.3	6.5	8	2.2	3.8	19.1	2.4	11+1+8	11+11	20	22	Partial	0
692	26	N2	62.5	55.3	5.5	6.5	NA	7.8	8.1	2.2	3.8	20	2.8	13+7	11+7	20	18	Partial	0
699	26	N2	67.6	59.4	5.4	6.1	1.7	8.9	7.5	2.3	3.8	20.8	3.2	11+1+8	8+1+1+8	20	18	Partial	0
706	26	N2	45.5	38.5	4.5	5.1	1.4	6.9	5	1.8	2	14.1	1.1	14+6	12+6	20	18	Partial	1
716	26	N2	54.2	48.1	5.5	5.4	2	7.9	8	1.6	3.4	16	1.8	12+8	10+8	20	18	Partial	0
643	26	N3	67.9	59.9	6.6	7.2	2.9	9.8	8.1	2.7	4.3	22.6	3.1	14+6	15+7	20	22	Partial	0
672	26	N3	53.9	47.3	4.8	5.6	2.4	NA	7	1.8	3.9	15.9	1.9	13+7	13+5	20	17	Partial	0
675	26	N3	63	53.5	5.7	6.2	2	8.8	6	2.1	4	20.3	3	12+8	13+6	20	19	Partial	0
681	26	N3	54.5	48.4	4.1	4.1	1.9	6.8	5.1	2	3.6	16.8	2	12+8	12+8	20	20	Partial	0
689	26	N3	55.7	48.9	5.3	7	2.3	8.2	8.2	2	3.8	17.9	2.5	12+8	12+7	20	19	Partial	0
621	26	T4	58.7	52.2	5.1	NA	2.4	8.3	5.4	2.2	4.4	20	3.5	13+7	15+8	20	23	Partial	0
567	27	N1	62.1	54.5	6.2	7.1	1.7	7.6	7.1	1.9	3.8	19.5	2.9	13+7	14+6	20	20	Partial	1
1500	27	N1	65.9	60.2	6.4	6.5	2	6	7.5	2	4.8	20.8	2.6	12+8	12+8	20	20	Partial	0
590	27	N2	65.1	57.2	5	5.5	1.9	7.2	7.2	2.1	4.4	20.6	2.7	12+8	10+5	20	15	Partial	0
594	27	N2	62.6	53.3	5.3	6.2	1.8	7.6	8	2	4.6	19.2	2.3	14+6	13+8	20	21	Partial	0
595	27	N2	56.6	50.1	5.7	5.4	1.8	7.7	6.9	2.4	3.5	17.8	2.7	14+6	13+8	20	21	Partial	0
1533	27	N3	67.5	60.5	6	6.5	1.5	9.1	7.2	1.9	4.1	21.5	2.7	13+7	15+7	20	22	Partial	0
7	1	N1	67.34	58.03	4.91	6.07	1.71	8.71	6.37	2.14	3.85	20.68	3.14	14+7	15+8	21	23	Partial	NA
9	1	N1	52.91	46	5.09	5.42	2.03	7.08	6.62	1.56	3.22	15.16	2.39	14+7	13+8	21	21	Partial	NA
42	2	N1	60.59	52.4	5.47	6.01	1.73	7.6	8.88	2.13	4.8	20.57	3.46	13+8	13+7	21	20	Partial	NA
45	2	N1	64.01	55.07	6.65	7.26	2.19	9.57	9.9	2.14	4.86	21.95	3.3	15+6	14+6	21	20	Partial	NA
55	2	N1	68.68	59.42	6.24	6.23	2.54	9.75	8.52	2.15	4.36	20.28	3.07	12+1+8	12+1+8	21	21	Partial	NA
67	2	N1	62.87	55.15	5.62	6.98	2.41	8.4	7.35	2.05	4.24	18.87	2.83	13+8	12+7	21	19	Partial	NA
86	2	N2	59.94	52.06	NA	6.57	2.09	NA	6.71	2.14	4.17	20.34	3.51	15+6	14+6	21	20	Partial	NA
91	2	N2	45.64	40.02	3.99	4.25	1.11	6.7	6.08	1.34	3.24	13.89	2.54	15+6	16+5	21	21	Partial	NA
115	2	N4	59.22	50.52	5.9	5.94	2.19	9.08	7.36	2.02	3.98	18	2.96	12+6+3	11+7	21	18	Partial	NA
142	2	N5	47.53	41.3	4.59	4.55	1.39	7.31	6.06	1.58	3.45	14.84	2.21	14+7	14+9	21	23	Partial	NA
144	2	N5	47.02	41.32	4.4	4.85	1.37	7.4	6.01	1.73	3.79	15.68	2.5	14+7	13+7	21	20	Partial	NA
151	3	N1	54.87	48.64	4.06	4.32	NA	7.28	6.85	1.65	3.14	16.4	2.4	15+6	17+6	21	23	Partial	NA
173	3	T1	63.85	55.11	5.96	5.99	1.6	8.89	6.57	1.91	4.37	20.82	3.3	15+6	16+5	21	21	Partial	NA
178	3	T2	62.62	54.41	4.86	5.98	1.97	6.72	6.23	1.91	3.97	18.47	3.13	16+5	13+5	21	18	Partial	NA
180	3	T2	61.07	53.12	5.94	6.3	2.11	8.96	7.29	2.05	4.19	19.02	3.13	14+7	13+6	21	19	Partial	NA
181	3	T2	58.08	50.71	5.73	6.47	1.8	8.1	5.82	1.69	3.98	18.18	3.1	14+7	14+7	21	21	Partial	NA
203	4	N1	68.33	59.01	6.47	6.6	1.91	8.52	8.37	2.14	3.76	19.62	2.86	14+7	13+9	21	22	Partial	NA
1588	4	N1	65.5	57	5.7	6.7	2.2	9.1	7.4	1.8	3.8	18.7	3.1	13+8	13+8	21	21	Partial	0
1597	4	N1	58	51.9	4.4	4.7	1.4	6.3	5.7	1.6	4.4	19.6	3	14+7	14+1+7	21	22	Partial	0
213	4	N2	58.96	51.73	5	5.39	2.15	8.34	7.8	2.07	3.8	18.03	3.1	13+8	15+9	21	24	Partial	NA
215	4	N2	64.53	57.15	5.65	7.52	2.08	8.73	8.87	1.91	3.8	18.34	3.46	13+1+7	14+9	21	23	Partial	NA
222	4	N2	67.41	58.73	5.94	6.68	NA	9.57	8.92	2.14	3.89	19.56	2.82	13+8	13+12	21	25	Partial	NA
230	4	N3	64.46	56.93	6.11	6.09	2.09	8.98	5.72	2.53	3.25	19.45	2.98	13+8	13+8	21	21	Partial	NA
1624	4	N3	54.2	48	NA	4.9	1.4	6.5	7	1.4	4.4	18.6	2.5	12+9	13+9	21	22	Partial	0
1641	4	N4	61.6	52.8	4.8	5.1	1.6	5.9	6.6	1.8	4.3	19.9	2.8	14+7	10+1+6	21	17	Partial	0
284	4	T4	59.37	52.51	5.95	6.31	1.82	9.48	5.82	2.11	4	18.95	3.16	14+7	15+7	21	22	Partial	NA
309	5	N1	63.72	55.78	5.98	6.88	1.83	8.3	6.72	2.21	4.08	20.32	3.92	12+9	12+7	21	19	Partial	NA
319	5	N1	65.89	57.5	5.12	6.23	1.92	8.43	7.98	2.09	3.98	20.15	2.89	14+7	13+8	21	21	Partial	NA
1541	5	N1	56.6	50.2	4	4.7	1.3	5.8	5.3	1.8	4.5	18.5	3	13+8	15+8	21	23	Partial	0
323	5	N2	66.86	58.28	5.32	6.29	2.09	8.88	7.89	2.11	4.19	20.41	2.89	13+8	15+7	21	22	Partial	NA
326	5	N2	61.48	53.61	4.9	6.05	1.79	7.87	7.41	1.99	3.74	17.97	2.84	13+8	12+8	21	20	Partial	NA
335	5	N2	66.21	58.1	6.38	6.81	2.04	9.12	7.43	2.06	4.84	20.86	3.17	12+9	11+1+7	21	19	Partial	NA
1693	6	N1	58.4	51.2	4.3	4.7	2.1	7.9	7.6	2.2	4.3	19.3	3.3	15+6	14+8	21	22	Partial	0
372	6	N2	61.1	52.1	5.8	6.1	1.7	8.2	6.5	2.1	4.4	20.5	3.2	14+7	14+8	21	22	Partial	0
1718	6	N3	66.1	57.9	5.9	6.7	2	8.7	8.3	2.2	5	21.9	2.8	14+7	13+6	21	19	Partial	0
390	6	N3	69.5	60.1	5.9	6.5	2.5	8.5	7.2	1.9	3.7	20.8	3.2	13+1+7	13+7	21	20	Partial	0
416	6	T2	25	22	1.8	2.4	0.7	3.6	1.5	0.9	0.9	7.9	0.8	14+7	14+8	21	22	Partial	0
407	6	T5	55.9	48.1	5.5	5.7	1.9	7.6	6.8	1.9	3.4	17.1	2.3	15+6	15+6	21	21	Partial	0
409	6	T5	60.8	53.9	5.6	6.6	1.8	8.5	5.2	2.9	3.9	19.6	3.1	14+7	14+8	21	22	Partial	0
412	6	T5	64.9	56.6	4.8	5.3	1.8	9	6.3	2.3	4.1	20	2.4	11+1+9	12+10	21	22	Partial	0
1801	9	N1	56.5	50.3	6	6.7	2.7	8.7	5.2	1.8	3.2	18.3	2.9	13+1+7	14+7	21	21	Partial	0
1804	9	N1	58.9	51.9	7.4	7.1	1.4	9.3	8.6	2.4	4.1	20.6	3	13+8	14+8	21	22	Partial	0
471	9	N3	59.7	53.2	4.9	5.5	1.8	8.5	8.2	1.8	3.8	18.2	2.4	12+9	11+8	21	19	Partial	0
481	9	N3	66.5	58.9	6.7	6.8	2.5	8.9	7.6	1.8	4.4	21.5	2.1	13+8	12+7	21	19	Partial	0
487	9	N4	51.6	45.5	4.6	5.9	1.5	6.4	5.2	1.3	3.1	15.5	1.7	15+6	14+1+1+6	21	22	Partial	0
1826	9	N4	57.2	45.2	5	4.2	2.4	7.4	6.9	1.5	3.5	17.3	2.6	14+7	14+7	21	21	Partial	0
1855	9	N5	65.9	66.4	5.4	5.4	2.9	7.8	5.1	1.6	5.2	20.7	3.2	14+7	15+9	21	24	Partial	0
429	9	T1	54.3	48	4.2	5.2	1.2	7.1	5.8	1.9	3.7	17.8	2	14+1+6	13+1+1+7	21	22	Partial	1
434	9	T3	58.3	50.6	4.5	5.4	1.6	8.5	5.6	2.3	4.6	20.8	3.6	12+1+8	11+1+9	21	21	Partial	0
528	10	N4	61.6	54.7	4.3	5.2	1.1	6.7	7.1	1.9	3.9	18.9	2.4	14+7	13+7	21	20	Partial	0
1882	10	N4	63.6	56.3	4.3	5	1.1	7.3	6.6	1.3	3.3	19.8	2.2	13+8	13+8	21	21	Partial	1
1885	10	N4	62.5	55.1	5.3	4.8	1.4	NA	6.7	1.5	3.7	19.5	2.5	12+9	10+8	21	18	Partial	0
551	10	N5	61.1	56	5.3	6.1	1.3	8.6	7.1	1.7	4.8	18.4	2.6	11+10	11+1+11	21	23	Partial	0
520	10	T3	70.3	61.6	7.1	7.9	1.9	NA	8.8	3.1	3.9	21.9	3.1	14+7	12+6	21	18	Partial	0
736	15	T3	54.6	49	5.1	5.3	1.2	7.2	5.5	1.3	4.2	18.2	2.2	11+1+9	11+7	21	18	Partial	1
769	16	N1	65.6	57.4	5.6	5.9	2.3	8.7	6.5	1.9	4.6	21.6	2.6	14+7	12+6	21	18	Partial	0
1974	16	N1	60.5	56.2	5.8	5.9	2	8	10.7	1.9	3.7	20.8	2.8	12+9	11+9	21	20	Partial	0
1980	16	N1	55	48.6	4.6	4.8	1.6	7.4	5.5	1.2	3.2	17.5	2	13+8	14+8	21	22	Partial	0
1983	16	N1	49.6	44	4.6	4.9	1.5	7.3	6.9	1.4	3.4	15.8	2.5	14+1+6	14+7	21	21	Partial	0
1984	16	N1	58.6	51.9	5.2	5.5	1.7	8.1	6.7	1.7	3.9	18.8	2.6	13+8	13+8	21	21	Partial	0
764	16	T5	58.1	52.2	5.9	6.2	1.7	7.7	5.8	1.9	4.7	20.2	2.9	12+9	13+1+9	21	23	Partial	0
765	16	T5	61.2	54.3	5.1	5.4	1.5	8.4	6.5	1.8	4.6	19.9	2.7	12+9	12+9	21	21	Partial	0
808	17	N1	63.4	56.3	5.4	5.9	1.7	8.4	6.7	1.9	4.8	21.2	2.6	13+8	13+8	21	21	Partial	0
1912	17	N1	62.6	56.1	5.5	6	1.8	7.9	5.4	1.9	3.6	18.7	2.4	13+8	13+7	21	20	Partial	0
1931	17	N1	61.5	53.5	6.1	6.5	2.1	8.6	5.1	2.1	3.5	17.8	2.9	15+6	15+1+4	21	20	Partial	0
827	17	N2	63.5	57	5.9	6.2	1.6	8.2	7	1.9	4.9	20.7	3.1	12+9	13+9	21	22	Partial	0
841	17	N3	63.5	56.2	5.1	5.6	1.4	9.1	8	2.2	5	21.5	3.4	14+7	15+7	21	22	Partial	0
1949	17	N3	71.1	63	5.1	6.1	1.6	8.1	6.2	1.8	4	22.2	2.8	12+9	11+1+9	21	21	Partial	0
1969	17	N4	54.9	48.9	4.1	4	1	6.4	6.4	1.9	3.8	18.1	2.9	14+7	13+1+8	21	22	Partial	0
799	17	T4	64.5	56.9	5.2	NA	1.8	7.4	8.5	1.7	4.7	20.2	2.5	14+7	13+7	21	20	Partial	1
904	18	N1	65.5	58.1	5.5	6	1.7	8.4	7.1	1.8	4.4	20.6	3.2	13+8	13+8	21	21	Partial	0
1997	18	N1	60.7	54.6	4.7	5.4	1.4	7.1	6.4	1.7	4.3	20.5	2.5	13+8	16+8	21	24	Partial	0
913	18	N2	63.6	56	5.3	5.4	1.4	8.2	7.8	1.8	4.9	21.5	2.8	12+9	12+8	21	20	Partial	0
931	18	N3	66.1	59.2	5.2	5.6	1.7	NA	7.4	1.8	4.4	19.9	2.8	13+1+7	14+8	21	22	Partial	0
933	18	N3	62.8	55.8	4.6	NA	1.4	7.3	7.9	1.8	4.1	19.9	2.3	12+1+8	12+8	21	20	Partial	0
2053	19	N1	66.6	60.3	5.6	6	2	9.3	11.3	2	4	21.3	2.7	13+8	12+1+7	21	20	Partial	0
1755	19	N2	66.5	59.7	6.7	7.3	2.6	10.8	7.4	1.9	5.3	21.8	3.1	14+7	13+6	21	19	Partial	0
996	19	N3	64.9	57	6.3	6.7	2.2	10.5	7.8	2.1	4.5	21.3	2.9	14+7	14+7	21	21	Partial	0
1765	19	N3	57.1	53.1	5.2	5.7	1.6	8.2	7.1	1.7	3.7	19.1	3	11+10	11+11	21	22	Partial	0
1766	19	N3	63.8	56.8	5	6	2	7.4	8	1.9	4.3	19.6	3	12+9	11+2+9	21	22	Partial	0
1013	19	N4	62.1	53.7	NA	6.2	NA	8.4	8.8	1.7	3.5	18.5	3.1	14+7	14+8	21	22	Partial	0
1780	19	N4	67.3	60.4	5.6	6.6	2.3	8.5	9.5	1.7	4.3	21.6	2.8	11+10	12+10	21	22	Partial	0
1019	19	T1	64.7	56	5.9	5.9	2	8.7	7	1.9	4.7	20.5	3.5	14+7	13+5	21	18	Partial	0
1029	19	T1	64.8	56.3	5.9	6.3	1.4	7.7	6.7	2.1	4.7	20	3.6	10+1+10	9+1+8	21	18	Partial	1
1659	19	T1	55.1	49.1	4.7	4.9	1.1	7.4	5.6	1.4	3.3	17.6	2.5	13+8	11+1+7	21	19	Partial	0
1037	19	T3	60.6	52.7	7.3	7.3	2.3	10	7.1	2	4.3	20	3.2	11+1+1+8	15+9	21	24	Partial	0
1061	19	T4	52.2	45.2	5.6	6	2	8.5	6.3	1.7	3.6	17.1	2.7	14+7	15+7	21	22	Partial	0
1674	19	T4	58.1	52.2	5.5	5.8	1.4	8.3	6.5	1.8	4.2	19	2.6	13+1+7	11+9	21	20	Partial	0
1069	19	T5	68.2	58.9	6.5	7.1	2.6	9.8	7.5	2	4.1	20.3	3.4	14+7	14+8	21	22	Partial	1
1206	20	N2	65.4	57.3	5.8	NA	1.9	8.5	10.7	2	4	18.8	3	13+8	11+8	21	19	Partial	0
1228	20	N3	55	48	5	5.5	2.1	7.9	8.1	1.6	3.2	16.5	2.6	12+9	12+10	21	22	Partial	0
1189	23	N4	50.8	45.5	4.3	4.9	NA	NA	7	1.9	4.1	17.4	2.7	13+8	14+6	21	20	Partial	0
1288	24	N3	56.9	50.4	4.2	4.9	1.3	6.8	6.8	1.7	4	17.8	2.2	13+8	16+9	21	25	Partial	0
1289	24	N3	55.7	50.7	4.7	5.6	1.3	8.4	8.5	1.6	3.5	17.5	2.3	14+7	15+6	21	21	Partial	0
1296	24	N4	54.4	49.8	4.5	5	1.4	NA	6.4	1.5	3.3	17.9	2.3	13+8	13+2+6	21	21	Partial	0
1301	24	N4	49.4	43.6	4	4.1	1.2	6.1	6.8	1.3	3.2	16.4	2.2	12+9	14+9	21	23	Partial	0
1302	24	N4	51.2	45.6	5	5.1	1.2	6.1	7	1.6	3.8	17.1	2.4	12+9	12+1+7	21	20	Partial	0
1322	24	N5	57.6	51.4	5.3	5.7	2	7.7	7.7	1.6	3.8	18	2.6	12+9	13+10	21	23	Partial	0
1458	25	N2	45.9	40.6	3.9	4.7	1.3	6.9	7.2	2	3.4	14.9	2	13+8	13+6	21	19	Partial	1
1156	25	N3	53.2	48.2	4.3	4.3	2	6.7	9.9	1.6	3.3	16.3	2.1	12+9	12+8	21	20	Partial	0
1473	25	N3	48.2	42.9	4.3	4.7	2	7.2	7.2	1.7	3.7	15.5	2.7	11+8	11+7	21	23	Partial	0
1096	25	T2	57.2	50.5	4	4.5	1	6.9	6	2.3	3.6	18.5	2.7	13+8	11+1+9	21	21	Partial	1
1103	25	T4	64.8	55.3	6.2	5.9	2.2	7.4	6.1	1.8	3.5	20.6	3.6	14+7	12+5	21	17	Partial	0
1106	25	T4	55	49.1	4.2	5.4	1.8	7.1	5.7	1.7	3.7	19.2	3.3	13+8	NA	21	NA	Partial	0
1113	25	T5	53.9	46.7	5.9	6.6	1.9	8.8	5.7	2	4.2	18.5	2.8	15+7	13+1+5	21	19	Partial	0
658	26	N1	50.4	44	5	5.9	1.8	8	6.9	1.9	3.5	16.3	2.6	13+8	13+9	21	22	Partial	0
697	26	N2	57	49.8	6	6.4	2.5	9	6.6	2.5	4	19.2	3.3	13+8	12+7	21	19	Partial	0
688	26	N3	62.3	55.8	5	6.1	1.5	8	5.6	1.9	3.5	20	2.3	13+8	10+7	21	17	Partial	0
636	26	T3	48.1	42.1	5.9	5	1.8	7.5	5.3	2.1	3.9	17	2.7	15+6	14+1+6	21	26	Partial	0
632	26	T4	62.8	55.1	7.4	8.1	3	8.8	6.1	2.8	4.8	20.6	3	14+7	13+7	21	20	Partial	1
633	26	T4	60.2	52.4	5.9	5.4	2.1	9.2	6	1.6	4.5	20.5	3.3	13+8	12+6	21	18	Partial	0
619	26	T5	55.2	48.3	4.9	4.9	1.6	7.4	3.9	2.6	4.4	19	2.6	12+1+8	11+8	21	19	Partial	0
620	26	T5	50	43.8	5	5.3	2.3	7.1	4.9	1.9	3.7	16.7	2.8	12+1+8	8+6	21	14	Partial	0
1508	27	N1	57.9	51.8	3.9	3.8	1	6.3	7.6	1.5	3.9	19.1	2.4	13+8	9+1+1+8	21	19	Partial	0
592	27	N2	68	58.3	5.6	6.3	2.3	8.3	7.2	2.2	3.1	21.6	2.5	14+7	14+7	21	21	Partial	0
1512	27	N2	62	56.6	NA	5.9	1.7	8.2	6.7	1.7	4	19.9	2.8	14+7	16+7	21	23	Partial	0
1516	27	N2	60.4	54.4	3.8	NA	1.1	5.8	8.5	1.5	3.6	19.5	2.5	13+8	13+9	21	22	Partial	1
1517	27	N2	61.4	55.3	4.7	5.1	1.4	7.9	7.9	1.9	3.7	19.6	2.5	13+8	13+8	21	21	Partial	0
1523	27	N2	42.6	36.9	3.1	3.2	1.1	5.5	5.6	1.1	2.9	13.2	1.7	14+7	12+1+7	21	20	Partial	0
611	27	N3	62.3	55.9	5.6	5.1	2	7.6	6.7	2.4	4	19.6	2.5	13+8	11+7	21	18	Partial	0
58	2	N1	55.99	49.9	6.08	6.24	1.68	8.17	4.4	2.19	4.6	18.32	2.97	13+9	17+6	22	23	Partial	NA
123	2	N4	53.38	47.06	4.39	5.19	1.88	7.51	7.23	1.53	3.51	15.82	2.61	12+10	11+8	22	19	Partial	NA
1349	2	N4	62.1	54.5	5.4	6.4	1.8	7.4	7.6	1.8	3.1	18.7	2.7	17+5	17+6	22	23	Partial	0
139	2	N5	62.97	55.24	5.86	NA	2.25	9.04	7.5	1.89	4.31	18.93	3.08	14+8	15+9	22	24	Partial	NA
140	2	N5	49.21	43.46	4.74	5.27	1.6	7.37	5.54	1.73	3.42	15.44	2.48	15+7	15+1+7	22	23	Partial	NA
143	2	N5	49.57	43.18	5.29	6.1	1.18	6.87	5.06	1.98	4.04	16.44	2.37	15+7	14+8	22	22	Partial	NA
156	3	N1	62.63	54.59	5.65	5.61	2.06	7.75	8.66	1.83	3.51	17.42	2.77	12+10	12+10	22	22	Partial	NA
196	4	N1	65.89	57.53	5.71	6.37	2.2	8.56	8.12	1.73	3.81	19.82	2.84	13+1+8	12+2+7	22	21	Partial	NA
200	4	N1	65.95	57.34	6.55	7.92	2.67	10.98	7.58	2	4.16	20.08	3.09	16+6	12+1+6	22	19	Partial	NA
1598	4	N1	62.1	56.4	4.7	5.1	1.1	7	7.3	1.6	4	20.2	3.4	14+8	14+9	22	23	Partial	0
1601	4	N1	60.8	54.2	4.7	5.7	1.2	8.1	6.4	1.3	4	18.5	3	14+1+7	14+7	22	21	Partial	0
218	4	N2	67.06	58.28	5.46	6.3	2.03	8.19	9.01	1.98	3.66	19.91	2.73	12+1+9	13+8	22	21	Partial	NA
1636	4	N4	62.7	57.7	5.8	5.9	1.8	9.4	6.5	1.7	4.4	21.3	2.2	12+10	11+9	22	20	Partial	0
1645	4	N4	57.8	50.9	4.1	4.2	1.4	6.7	6.2	2	3.1	17.8	2.7	14+8	13+7	22	20	Partial	0
271	4	T3	47.63	41.67	4.47	4.76	1.65	6.49	5.72	1.54	3.32	15.28	2.37	14+8	15+7	22	22	Partial	NA
294	4	T4	61.85	53.44	6.35	7.71	2.41	NA	7.67	2.06	4.05	19.32	2.95	14+8	14+8	22	22	Partial	NA
1856	4	T4	62.3	55.6	4.8	5.6	1.9	7.9	7.9	1.7	3.9	20.3	2.7	15+7	14+6	22	20	Partial	0
1552	5	N1	53.5	47.5	4.7	5	1.7	7.2	5.9	2.1	3.8	17.9	2.5	15+7	16+9	22	25	Partial	0
1554	5	N1	61.2	55.5	4.8	6.4	1.8	8.6	6.7	2.1	4.2	19.4	3.9	15+7	11+5+6	22	22	Partial	0
1567	5	N2	60.1	54	5.4	4.5	1.2	8.3	4.5	2.1	4.2	20	3	12+10	12+10	22	22	Partial	0
1569	5	N2	51.8	45.5	4.7	4.5	1.6	6.7	5.7	1.9	3.7	16.7	2	15+7	15+10	22	25	Partial	0
349	5	N3	59.3	53.5	5.4	5.7	2.4	8.9	7.5	2.4	4	18.6	3.9	15+7	13+5	22	20	Partial	0
351	5	N3	62.58	54.13	5.29	6.7	2.32	7	7.7	2.1	3.9	18.9	3.9	14+8	12+1+7	22	20	Partial	0
1585	5	N3	55.4	49	6.8	6.2	1.8	7.7	6.6	2.1	4.1	18	2.7	14+8	14+8	22	22	Partial	0
356	6	N1	64.8	57.6	7.6	7.3	2.3	9	8.3	2.1	4.1	20.7	3.5	13+1+8	14+9	22	23	Partial	0
366	6	N1	50.8	43.8	5.7	5.6	1.8	8.8	5.1	2.5	2.9	13.5	2.9	14+8	13+7	22	20	Partial	0
1699	6	N1	55.3	48.3	4.7	6.1	2.2	8.3	7.4	2.2	3.9	15.9	2.3	15+7	14+8	22	22	Partial	0
1704	6	N2	61.8	56.1	5.6	6.6	1.7	8.4	6.3	1.6	4.2	19.2	3.6	14+8	11+1+1+7	22	20	Partial	0
452	9	N1	52.3	46.3	5.3	6.3	1.5	7.8	7.8	1.9	3.7	16.9	2.3	15+7	16+7	22	23	Partial	0
467	9	N2	59.5	53.9	5.8	6	1.7	8.1	7.6	1.9	4.1	18.9	3.1	13+9	14+8	22	22	Partial	0
1876	9	N2	52.6	45.8	4.8	5.5	1.1	7.1	7	1.5	3.9	17.9	2	13+9	12+8	22	20	Partial	0
1812	9	N3	62.7	60.8	NA	5.8	2	7.9	7.4	2.2	4.1	20.9	2.7	13+9	14+8	22	22	Partial	0
494	9	N4	56.8	49.7	5	5.6	1.7	7.8	6.4	1.5	3.8	17.1	3	14+8	14+7	22	21	Partial	0
1830	9	N4	64.6	57.4	6.5	7	NA	8.1	7.1	2	4.3	20.2	3	14+8	12+8	22	20	Partial	0
1841	9	N4	48.1	42.8	5.1	5.6	2	8	5.2	1.7	2.5	15.9	2.2	14+1+7	13+7	22	20	Partial	0
504	9	N5	61.1	54.1	4.6	5	1.6	7.3	5.7	1.6	4	17.9	3.4	14+8	12+7	22	19	Partial	0
1892	10	N4	57.2	52.2	5.3	5.9	1.4	7.2	7.1	1.3	3.4	18.8	2.4	14+1+7	15+7	22	22	Partial	0
548	10	N5	60.8	52.5	NA	4.8	1.1	NA	6	1.8	4.3	17.5	2.9	15+7	15+7	22	22	Partial	0
1897	10	N5	64.7	56.9	4.9	5.2	1.2	9	6.4	1.5	4.1	20.4	2.4	14+8	14+7	22	21	Partial	0
561	14	N3	54.3	48	4.6	5.1	1.5	7.4	6.6	1.4	3.7	17	2	16+6	16+6	22	22	Partial	0
747	15	N1	51.5	46.5	4.6	4.9	1.4	7.4	6.2	1.5	3.9	17.5	2.7	13+9	14+8	22	22	Partial	0
772	16	N1	61.7	55.8	4.8	5.1	1.3	7.5	6.7	1.7	4.3	19	2.6	15+7	14+9	22	23	Partial	0
775	16	N1	66.4	57.7	6.3	7.1	1.8	NA	7.4	1.7	4.7	20.7	2.7	15+7	15+7	22	22	Partial	0
779	16	N1	63.6	57.4	4.9	5.3	1.2	8.5	7.4	1.9	4.6	19.3	2.8	15+7	12+8	22	20	Partial	0
788	16	N3	63.2	56.1	5.4	5.6	1.2	9.1	7.8	1.9	4.3	21.4	2.3	13+9	13+9	22	22	Partial	0
757	16	T2	57.1	50.4	5.7	6.1	1.5	9.2	6.4	1.6	4.8	19.7	3.1	14+8	14+8	22	22	Partial	0
806	17	N1	53.4	49.4	5.4	5.6	NA	7.3	6.2	1.6	4.2	17.4	2.4	14+8	15+NA	22	NA	Partial	0
813	17	N1	63.4	56.1	5.2	5.8	1.4	7.4	7.5	1.6	4.1	19.8	3.2	15+7	16+8	22	24	Partial	0
815	17	N1	62.4	55.2	5.2	5.4	1.4	8.4	7.4	1.8	4.5	19.9	3.1	14+1+7	16+8	22	24	Partial	0
816	17	N1	64.5	57.6	5.6	5.9	1.7	8.8	7.6	1.7	4.1	20.3	3	14+1+7	15+1+8	22	24	Partial	0
1926	17	N1	56.9	50.3	3.7	5.4	2.2	7.7	7	1.7	3.3	18.6	2.8	13+4	14+1+9	22	24	Partial	0
846	17	N3	62	54.1	5.5	5.8	1.4	8.3	7.8	1.5	4.3	20.3	3	12+1+1+1+7	12+9	22	21	Partial	0
1951	17	N3	60.2	54.2	4.8	5	1.6	7.3	7.2	1.5	4.2	19	2.7	13+9	13+9	22	22	Partial	0
2079	17	N4	55.6	49.8	4.8	5.4	2.4	6.9	5.4	1.8	3.1	17.2	2.4	16+6	17+9	22	26	Partial	0
900	18	N1	63.4	56.3	5.4	5.3	1.6	9.1	7.8	1.7	4.1	19.5	3.2	13+9	13+9	22	22	Partial	0
2026	18	N3	59.1	51.7	5.2	5.7	1.3	9	5.9	1.8	4.2	19.4	2.1	16+6	14+6	22	20	Partial	0
866	18	T1	58	52.5	4.8	4.9	1.2	NA	7.8	2.4	4.3	19.1	3.1	14+8	14+8	22	22	Partial	0
876	18	T1	60.8	53.7	5.7	5.8	1.7	8.6	6	1.8	4.6	20.8	2.6	13+9	15+9	22	24	Partial	0
881	18	T2	59	53.7	5.1	NA	1.1	6.6	5.9	1.9	4.8	20.4	2.5	16+6	16+6	22	22	Partial	0
958	19	N1	66.8	58.3	6.7	6	2.4	9.1	6.8	1.8	4.1	20.2	3.3	13+1+8	13+7	22	20	Partial	0
2048	19	N1	59.6	53.3	6.1	6.3	1.4	8.7	7.2	1.9	4.1	20.6	3.1	13+2+7	12+6	22	18	Partial	0
981	19	N2	55.2	47.9	4.9	5.5	1.5	7.6	6.2	1.9	3.9	18	2.6	16+6	15+6	22	21	Partial	0
1753	19	N2	61.2	56.1	6.1	6.5	1.6	9.3	7	1.8	4.4	21	3.3	14+1+7	15+7	22	22	Partial	0
1759	19	N2	55.1	49.7	5.4	5.5	1.4	8.7	5.9	1.6	3.8	16.8	2.3	14+8	15+7	22	22	Partial	0
998	19	N3	64.3	56.9	6.3	6.8	2.2	9.6	7.1	2.1	4.2	19.5	2.9	15+7	16+7	22	23	Partial	0
999	19	N3	63.9	55.9	6	6.1	1.4	8.7	8.6	2	4.6	20.6	2.9	12+1+9	15+8	22	23	Partial	0
1762	19	N3	71.5	63.8	5.7	6	2.1	9	9.7	1.9	4.5	21.6	3	14+8	13+1+9	22	23	Partial	0
1776	19	N4	56.5	49.3	4.3	4.9	1.3	7.2	8.1	1.7	4.1	17.4	2	13+1+8	14+8	22	22	Partial	0
1657	19	T1	58.4	51.4	5.1	5.9	1.1	8.1	7.1	1.6	4.3	18.3	2.6	14+8	15+8	22	23	Partial	0
1658	19	T1	51.8	45.5	4.6	4.9	1.1	6.4	5.5	1.5	4.1	17.8	2.2	13+9	14+9	22	23	Partial	0
1062	19	T4	68.1	58.6	5	5.4	1.6	9	7.4	2	4	20.4	3.1	13+1+8	13+1+1+7	22	22	Partial	0
1673	19	T4	62.7	54.9	5.4	5.8	1	8.5	5.5	1.8	4.8	20.5	3.1	14+1+7	15+8	22	23	Partial	0
1676	19	T4	56.7	51.2	4.8	5	1.1	7.5	6	1.6	4.4	18.2	3.2	14+8	16+8	22	24	Partial	0
1065	19	T5	65.1	56	6.2	6.5	2	10.2	6	2.1	3.9	18.9	3.3	14+8	14+7	22	21	Partial	0
1076	19	T5	56.6	48.9	4.9	6.2	2.5	8.9	8	1.6	3.7	16.8	2.6	13+1+8	14+1+7	22	22	Partial	1
1735	19	T5	59.7	52.1	5.2	5.8	1.6	7.9	8.6	1.9	3.9	19	2.9	13+9	15+8	22	23	Partial	0
2062	20	N2	62.2	55	5.1	5.2	1.8	7.9	7.4	1.8	3.6	19.4	2.6	12+10	14+8	22	22	Partial	0
1236	20	N4	66	57.6	6.2	5.9	1.9	10	8.8	2.1	4.4	20.5	2.9	12+10	13+10	22	23	Partial	1
1240	20	N4	66.2	58.4	6.4	6.7	2.2	8.8	8.5	1.9	3.8	20.7	2.7	12+10	14+9	22	23	Partial	1
1171	23	N2	54.5	48.3	5.2	6.1	1.6	8.3	7.8	1.9	3.8	16.4	2.6	15+7	15+8	22	23	Partial	0
1183	23	N4	50.9	45.8	4.2	NA	1.1	6.6	7.7	1.6	3.6	16.2	2.3	11+1+10	7+4+1+8	22	20	Partial	0
1191	23	N4	47.3	43.5	NA	NA	NA	7.7	6	1.5	4	16.3	2.3	15+7	17+7	22	24	Partial	0
1280	24	N2	57	50.8	4.4	5.1	NA	7.1	8	1.6	4.2	17.6	2.4	12+10	13+10	22	23	Partial	0
1287	24	N3	49.1	44.2	4	4.9	1.4	6.8	8.5	1.6	3.1	15.9	1.9	14+8	12+8	22	20	Partial	0
1323	24	N5	57.5	51.3	5.2	NA	NA	NA	6.1	1.8	4	19.1	2.5	14+8	14+9	22	23	Partial	0
1379	24	N5	52.8	47.1	4.4	4.9	1.6	7.1	9.1	1.6	3	17.3	2.5	14+8	13+8	22	21	Partial	0
1125	25	N1	55.9	50.6	4.7	5.4	1.3	7.6	8.7	2.2	3	17.6	2.6	16+6	17+6	22	23	Partial	0
1440	25	N1	61.8	56.2	6.2	7.4	2.1	8.4	7.7	2	4.4	19.3	2.9	16+6	16+7	22	23	Partial	0
1142	25	N2	59.9	55.5	NA	6	2	NA	8.1	2.2	4.2	19.8	3	14+8	15+7	22	22	Partial	0
1451	25	N2	56.8	51.8	5.2	5.9	2.4	7.8	6.3	1.8	3.8	18.2	2.1	16+6	14+6	22	20	Partial	0
1100	25	T3	65.1	57	5.6	6.1	1.9	8.9	5.8	2.1	3.6	20	2.9	15+7	15+9	22	24	Partial	0
1109	25	T5	62.2	54.6	NA	6.9	NA	NA	6.6	2.4	4.4	20.5	3.6	15+7	15+9	22	24	Partial	0
661	26	N1	54.5	47.3	4.7	5	1.7	8	8	1.9	3.8	16.5	2.4	11+1+10	12+9	22	21	Partial	0
666	26	N1	61.7	54.5	6	6.6	2	7.3	8.3	2.1	4.3	20.1	2.6	14+8	14+2+3	22	19	Partial	0
667	26	N1	46.5	43.6	3.5	NA	1	6.3	6.7	1.9	2.9	13.7	1.9	14+8	13+9	22	22	Partial	0
703	26	N2	53.7	48.1	4.5	4.8	1.4	6.8	6.1	1.7	3.6	16.8	2.4	14+8	12+9	22	21	Partial	0
691	26	N3	64.9	57.4	6.1	6.1	3	10.2	8	2.1	3.8	18.9	2.3	15+7	14+8	22	22	Partial	0
570	27	N1	58.2	48.5	6.3	6.1	2.1	8	6.4	2.2	4.3	18.4	2.6	13+9	15+8	22	23	Partial	0
1497	27	N1	61.8	56.3	5.1	5.5	1.8	7.5	7.5	1.7	4.4	19.7	2.9	13+1+8	13+6	22	19	Partial	0
1511	27	N2	66.4	60	4.7	5.1	1.1	7.3	7.2	2	4.4	20.9	2.5	12+2+8	17+10	22	27	Partial	0
603	27	N3	61.7	54	5.4	5.3	1.5	7.4	7.6	2.3	4.2	18.7	3.3	17+5	16+6	22	22	Partial	0
614	27	N3	58.5	52.7	6.5	6.8	NA	8.8	7.7	2.3	4.4	20.4	2.6	14+8	14+7	22	21	Partial	0
1526	27	N3	58.2	52.1	4.4	4.8	1.3	6.4	9.6	1.5	4.1	18.9	2.1	13+9	14+7	22	21	Partial	0
1537	27	N3	62.2	56.4	4.2	4.9	1.3	NA	8.9	1.7	4.1	20.9	2.4	14+8	14+8	22	22	Partial	0
1538	27	N3	60	54.5	4.7	5.1	1.5	6.9	9.7	1.8	3.8	20	2.6	15+7	16+1+9	22	26	Partial	0
36	1	N3	50.83	44.15	4.93	5.29	1.74	NA	6.36	1.68	3.37	15.79	2.99	16+7	16+7	23	23	Partial	NA
103	2	N3	62.74	55.17	6.35	6.32	2.28	10.69	7.69	1.84	4.04	20.14	3.15	14+9	14+8	23	22	Partial	NA
109	2	N3	62.66	54.24	6.73	6.57	2.45	9.34	7.43	1.98	4.4	19.56	2.89	14+9	16+9	23	25	Partial	NA
112	2	N3	61.25	52.38	6.92	7.18	NA	9.91	7.79	1.96	4.55	19.21	3.08	15+8	13+8	23	21	Partial	NA
129	2	N4	62.71	54.1	5.29	5.56	1.98	9.03	8.23	2.13	3.72	18.63	2.58	15+8	14+8	23	22	Partial	NA
1354	2	N4	52.5	44.4	5	5.4	1.7	7.8	7.1	1.6	3.5	15.4	2.6	15+8	12+1+8	23	21	Partial	1
1360	2	N5	65.6	57.6	7.8	8	2.4	10.7	8.8	2	3.9	20.2	3.4	14+9	12+8	23	20	Partial	0
1361	2	N5	51.2	45.8	NA	5.3	NA	7.6	5.7	1.6	3.4	16.5	2.1	13+2+8	16+7	23	23	Partial	0
1363	2	N5	52.1	45.5	4.7	4.9	1.4	6.5	8.1	1.5	3.2	15.2	2.7	14+9	12+8	23	20	Partial	0
174	3	T1	62.2	54.5	6.05	5.72	2.01	8.69	6.44	1.99	4.09	20.25	2.96	16+7	15+7	23	22	Partial	NA
186	3	T2	49.58	43.82	5.26	5.45	1.31	7.56	5.47	1.42	3.52	15.73	2.22	15+8	15+9	23	24	Partial	NA
197	4	N1	69.43	61.34	5.29	6.01	2.44	9.68	7.58	2.1	3.79	21.26	2.98	15+8	15+8	23	23	Partial	NA
1592	4	N1	61.8	54.9	4.7	5.6	1.6	8.2	8.3	1.7	3.8	19.3	2.8	15+8	13+8	23	21	Partial	0
226	4	N3	66.6	59	6.24	7.41	2.34	8.17	7.22	2.03	3.51	19.04	2.56	15+1+7	16+7	23	23	Partial	NA
234	4	N3	65.72	58.25	6.33	6.15	NA	8.73	7.59	2.07	3.7	20.15	2.73	14+1+8	15+9	23	24	Partial	NA
1621	4	N3	64.9	56.5	5.2	6	1.3	7	8	1.8	3.8	20.2	2.4	16+7	16+7	23	23	Partial	0
249	4	N4	47.85	42.16	5.01	4.98	1.4	7.37	5.81	1.46	2.88	15.15	2.16	14+9	14+1+8	23	23	Partial	NA
1635	4	N4	49.7	43.9	3.5	4.5	1.2	6.6	6.2	1.3	3.5	16.4	2.1	16+7	15+7	23	22	Partial	0
1640	4	N4	51.9	45.2	4.1	4.3	0.8	6.3	7.8	1.3	3.2	15.5	2.4	16+7	15+7	23	22	Partial	0
270	4	T3	57.2	50.15	5.03	NA	1.58	7.17	5.93	1.76	3.48	17.1	3.14	13+10	13+9	23	22	Partial	NA
276	4	T3	48.89	42.02	4.32	4.86	2.01	6.67	6.82	1.7	3.51	15.35	2.82	15+8	16+8	23	24	Partial	NA
300	4	T5	68.16	60.66	6.93	8.21	2.66	10.34	7.97	2	3.83	20.21	3.49	13+1+9	13+8	23	21	Partial	NA
317	5	N1	62.71	54.34	5.89	6.75	2.28	9.65	8.07	2.17	4.08	19.19	2.94	14+9	14+8	23	22	Partial	NA
318	5	N1	59.83	52.5	6.33	7.43	1.95	10.27	7.17	1.83	4.08	19.39	3.27	16+7	14+9	23	23	Partial	NA
333	5	N2	61.45	52.41	5.32	6.18	2.62	9.3	6.36	1.9	4.15	18.39	2.78	16+7	14+7	23	21	Partial	NA
334	5	N2	62.02	53.98	4.82	5.47	1.54	7.82	6.98	1.95	4.59	19.82	3.03	15+8	14+7	23	21	Partial	NA
1560	5	N2	59.3	53.5	5.5	5.5	2	8.3	6.8	2.3	4.6	20.1	2.9	14+9	13+7	23	20	Partial	0
1584	5	N3	NA	NA	5.6	6	1.2	8.1	7	1.8	NA	NA	2.2	15+8	13+1+1+7	23	24	Partial	0
364	6	N1	58.6	52.9	4.1	4.5	1.2	6.4	7.5	2.2	3.7	19.32	3.2	14+2+7	16+7	23	23	Partial	0
1687	6	N1	58.5	51.7	5.2	5.3	1.3	7.9	6.6	2	3.6	19	2.9	13+1+1+9	15+9	23	24	Partial	0
1688	6	N1	61.1	52.6	5.1	5.1	1.2	7.6	6.3	1.6	3.8	18.4	2.5	15+8	14+1+8	23	23	Partial	0
1712	6	N2	58.1	52.6	5.2	5.5	1.8	7.6	7.1	1.7	3.5	18.3	3	15+8	13+1+1+9	23	24	Partial	0
1803	9	N1	51.4	46.6	3.6	6.3	2.1	8.3	6.7	1.5	3.5	15.9	2	15+8	13+7	23	20	Partial	0
1806	9	N1	53	47.9	3.1	4.5	1.2	6.3	5.2	1.4	3.2	16.5	2.1	15+8	13+1+8	23	22	Partial	0
456	9	N2	66.1	59.1	5.4	6.2	2.1	8.3	6.9	2.9	4.8	19.6	3.2	15+1+2+5	14+2+8	23	24	Partial	1
466	9	N2	60.1	54.3	4.2	5.1	1	7.3	7.1	1.8	4.1	17.8	3.3	15+8	13+8	23	21	Partial	1
480	9	N3	62.8	56.7	5.9	5.7	1.7	7.7	7.6	1.8	4.9	19.5	2.4	14+1+8	15+8	23	23	Partial	0
491	9	N4	56.9	49.5	5.1	5.4	1.2	7.4	6.1	1.3	3.8	17.4	2.1	14+9	13+7	23	20	Partial	0
1835	9	N4	58.5	54.6	4.2	5.3	2.1	8.7	7.5	1.5	3.6	18.1	3.1	16+7	15+6	23	21	Partial	0
438	9	T4	60.1	52.9	5.7	6.2	NA	8.9	5.8	2.1	3.8	19.3	2.6	15+8	12+8	23	20	Partial	0
1880	10	N4	61.3	56.9	4.7	5.2	1.4	7.8	7.2	1.3	3.2	19.2	2.5	13+10	13+9	23	22	Partial	0
1907	10	N5	60.1	53.6	4.6	5.7	2	8.1	5.9	NA	4.5	20.3	2.5	13+10	12+10	23	22	Partial	1
782	16	N1	66.1	58.8	5.7	6.8	1.3	9.2	6.5	1.9	4.2	20.6	2.7	15+8	15+8	23	23	Partial	0
1972	16	N1	61.3	54.2	4.6	6.5	1.4	8.9	7.2	1.8	4.3	19.8	3.1	14+9	16+1+1+1+8	23	27	Partial	0
809	17	N1	66.7	60.1	6.1	6.6	2.4	8.7	6.3	1.6	4.5	21.3	3	15+1+7	18+8	23	26	Partial	0
1943	17	N2	54.8	48.3	4.3	5.6	1.8	6.5	6.8	2	3.7	16	2.8	14+9	14+1+8	23	23	Partial	0
822	17	N2	61.4	54.6	5.4	5.5	1.4	8.2	7.2	2	4.8	20.1	3.4	14+9	14+9	23	23	Partial	0
826	17	N2	61.8	55.1	5	6.1	1.8	8.2	6.5	1.6	4.5	20.6	2.7	16+7	15+7	23	22	Partial	0
849	17	N3	54.3	48.2	4.3	4.9	0.9	6.1	6.8	1.5	4.2	18.4	2.6	14+1+1+7	13+7	23	20	Partial	0
1955	17	N3	62.4	56.3	5.1	5	1.5	6.7	7.2	1.8	4	20.7	2.7	13+1+9	13+8	23	21	Partial	0
859	17	N4	67.1	59.7	5.1	4.9	1.6	7.5	7.7	1.8	4.1	19.5	2.9	15+8	13+1+9	23	23	Partial	0
791	17	T2	56.4	48.6	4.4	4.9	1.4	7.5	5.8	1.6	4.3	18.8	2.4	15+8	14+8	23	22	Partial	0
897	18	N1	63.7	55.6	5.1	5.8	1.2	8.5	7.1	1.8	3.8	19.3	2.4	15+8	14+7	23	21	Partial	0
1996	18	N1	52.5	46.2	NA	4.2	1	6.2	5.2	1.3	3.7	17.2	2.4	15+8	16+7	23	23	Partial	0
1998	18	N1	63.8	57	4.7	4.9	1.4	7.1	5.3	1.6	4.2	20.7	3.1	14+9	14+7	23	21	Partial	0
914	18	N2	62.1	55.6	5.8	5.9	1.4	8.3	7.8	2	5.2	21.9	3.3	14+9	13+1+7	23	21	Partial	1
917	18	N2	59.5	52.3	5	5.1	1.1	8.4	7.3	1.8	4.4	19.7	2.1	13+10	13+9	23	22	Partial	0
920	18	N2	61	53	3.9	4.5	1.1	6.9	6.6	1.8	3.7	18.1	2.7	13+10	12+1+10	23	23	Partial	0
2013	18	N2	59.4	52.8	4.7	4.8	1.5	7.2	6.5	1.7	4.3	19.2	2.7	15+8	16+8	23	24	Partial	0
2022	18	N3	66.2	57.9	5.5	6.2	1.2	9.6	7.7	1.8	4.3	20	3.3	14+9	14+1+9	23	24	Partial	0
942	18	N4	65.4	58.1	5.7	5.8	1.4	8.8	7.1	2	4.9	21.9	3	14+1+8	11+8	23	19	Partial	0
2034	18	N4	61.7	54.4	4.6	5.3	1.5	6.8	7.5	1.6	4.3	19.1	3	14+1+8	18+12	23	30	Partial	0
2050	19	N1	65.3	58.4	6	5.4	1.8	9.2	8.3	1.8	4	19.9	3.4	14+9	14+7	23	21	Partial	0
2051	19	N1	64.5	57.5	5.6	5.9	2	8.3	7.1	1.8	4	19.9	2.3	13+1+9	13+8	23	21	Partial	0
976	19	N2	67	58.9	6.3	6.2	1.7	9.1	7.5	2	3.9	21.1	3.2	15+8	15+1+1+1+9	23	27	Partial	0
1792	19	N4	45.2	39.9	NA	5	1.5	NA	7.1	1.2	2.8	14.4	2.7	15+1+7	14+8	23	22	Partial	0
1018	19	T1	66.8	59.6	5.6	5.8	1.9	8.7	8.6	1.9	4.5	20.7	3.1	13+10	14+11	23	25	Partial	0
1026	19	T1	57	49.1	5.4	5.9	2	7.8	6.4	1.6	4	17.9	3.1	14+1+8	14+1+9	23	24	Partial	0
1656	19	T1	54.7	49.3	3.9	4.3	NA	6.4	6.2	1.3	3.4	16.87	2.4	15+1+1+6	15+1+1+6	23	23	Partial	0
1038	19	T3	66.4	58.2	7.9	8.6	2.8	10.9	8.1	2.1	4.2	20.2	3.2	12+3+8	12+2+8	23	22	Partial	0
1043	19	T3	60.6	51.9	5.8	6.7	2.5	8.8	5.7	1.6	3.3	17.4	3	14+1+8	15+7	23	22	Partial	0
1669	19	T3	61.9	54.7	5.8	5.7	1.5	9.1	7.2	1.8	4.6	20.9	3	14+9	13+10	23	23	Partial	0
2067	20	N2	56.1	48.7	4.9	4.3	1.9	7.4	7.7	1.7	3.1	17.6	2.5	12+1+10	12+10	23	22	Partial	0
1238	20	N4	66.4	57.4	NA	NA	2.3	10.4	10.2	2.3	4.1	19.5	3	14+1+11	14+8	23	22	Partial	1
1239	20	N4	53.9	48.4	6.1	6.3	2.5	8.6	7.8	1.8	3.9	17	2.6	14+8	14+9	23	22	Partial	1
1165	23	N1	51.5	46.1	4.1	4.5	1.1	6.9	7.4	1.2	3.5	15.6	1.5	17+6	17+6	23	23	Partial	0
1172	23	N2	52.6	47.2	4.4	4.6	1.4	6.6	6.5	1.7	4.5	17.7	2.2	15+1+7	17+1+6	23	24	Partial	0
1188	23	N4	52.7	47.3	3.1	3.9	1.8	6.8	8.1	1.7	3.3	16.3	2.7	15+8	16+7	23	23	Partial	0
1276	24	N2	52.7	46.9	3.6	4.6	1.1	5.9	7.1	1.6	4.1	17.6	2.6	15+8	15+1+8	23	24	Partial	0
1281	24	N3	57.2	51.7	3.9	4.9	1.1	7.1	8	1.6	3.3	17.9	2.4	15+8	15+8	23	23	Partial	0
1290	24	N3	50.2	45.8	4.1	4.4	1.1	6.3	7.8	1.5	3.3	15.9	2.2	15+8	15+1+7	23	23	Partial	0
1293	24	N3	58.6	52.8	4.1	4.9	1.3	6.8	6.3	1.7	3.7	19.5	2.6	13+10	13+9	23	22	Partial	0
1405	24	N3	51.6	46.3	4.4	4.4	1.2	6.9	6.5	1.6	3.5	18	2.3	15+1+7	17+7	23	24	Partial	0
1416	24	N3	45	40.7	3.9	4.7	1	6	5.8	1.3	3.3	15.6	2.1	16+7	15+6	23	21	Partial	0
1423	24	N4	53.5	47.8	NA	4.9	1.1	NA	8.1	1.6	3.7	17.9	2.3	13+1+9	14+9	23	23	Partial	0
1312	24	N5	60.8	54.9	NA	4.4	1.8	8	7.1	1.7	3.7	19.2	2.4	13+1+9	14+8	23	22	Partial	0
1315	24	N5	56.1	50.2	4.1	4	1.2	6.5	8.1	1.9	3.7	17.2	2.7	14+8	13+1+8	23	22	Partial	0
1321	24	N5	61.9	54.7	4.9	5.9	1.5	8	6.6	1.6	4	18.6	2.7	12+1+10	12+11	23	23	Partial	0
1254	24	T5	50.5	44.6	4.8	4.4	1.6	7	6.1	1.3	3.9	16.5	2.8	14+1+1+7	13+8	23	21	Partial	0
1457	25	N2	54.6	52.2	5	NA	2.3	7.6	7.8	2.3	4.5	18.5	2.7	16+7	15+9	23	24	Partial	0
1084	25	T1	63.6	56.9	7	7.4	2.4	9.8	8.1	1.8	3.3	19.4	2.9	14+9	16+9	23	25	Partial	0
1092	25	T1	60.7	54.2	5.3	5.9	1.5	7.3	5.7	2.2	3.7	20.2	3.3	15+8	15+1+8	23	24	Partial	0
656	26	N1	60	53	6.7	6.4	1.4	8.6	7.9	2.8	5	21.5	2.6	15+8	14+7	23	21	Partial	0
702	26	N2	61.5	53.5	4.9	6	2.5	7.8	7.3	2.3	4.5	19.1	2.1	16+7	15+7	23	22	Partial	0
651	26	N3	67.7	60.4	6.3	6.6	2.6	9.5	6.5	2.3	4.7	22.2	2.8	14+9	15+8	23	23	Partial	1
677	26	N3	46.1	42.2	4.2	5.2	1.8	7.5	6.4	1.9	3.3	15.4	1.6	14+9	13+7	23	20	Partial	1
587	27	N2	65.7	57.8	5.5	6.5	2.4	9.1	8	2.7	4.3	18.7	2.4	15+8	15+8	23	23	Partial	0
1522	27	N2	59	53.7	4.4	4.8	1.8	7.4	7.3	1.9	4.1	19.4	2.8	13+10	15+9	23	24	Partial	0
37	1	N4	58.72	51.04	5.48	5.25	1.86	7.55	7.12	2.17	3.84	18.28	3.18	16+8	15+6	24	21	Partial	NA
44	2	N1	62.62	56.12	5.36	5.77	1.89	7.54	6.83	1.72	3.76	18.39	2.95	17+7	17+5	24	22	Partial	NA
75	2	N2	52.72	45.29	5.5	5.61	1.92	7.93	6.99	1.9	4.11	16.75	2.57	12+12	11+13	24	24	Partial	NA
1329	2	N3	61.6	54.4	NA	5.9	1.8	7.9	7.2	2	4.7	20.4	2.9	15+1+8	12+2+6+1	24	21	Partial	0
131	2	N5	48.87	42.61	4.59	5.13	1.28	7.07	6.55	1.94	3.81	14.49	2.57	13+11	12+11	24	23	Partial	NA
1373	2	N5	45.1	40	3.7	3.8	1.3	5.4	6.2	1.1	3	13.1	2.2	20+4	17+11	24	28	Partial	0
189	3	T3	59.47	52.32	4.7	6.81	2.16	8.23	7.59	2	4.29	18.35	2.52	16+8	10+2+1+9	24	22	Partial	NA
217	4	N2	65.6	57.12	7.16	6.66	2.38	NA	7.98	1.74	4.07	19.01	2.58	16+1+7	16+7	24	23	Partial	NA
1631	4	N3	56.5	52.9	4.7	5.2	1.5	7.1	6.9	1.6	3.7	18.1	2.2	17+7	17+8	24	25	Partial	0
239	4	N4	59.52	51.71	4.4	6.22	1.99	8.04	7.21	1.91	3.28	18.31	2.94	16+8	17+8	24	25	Partial	NA
256	4	T1	66.65	58.35	6.19	7.18	2.86	9.05	8.81	2.15	3.81	19.41	3.38	14+10	14+9	24	23	Partial	NA
260	4	T1	52.88	45.6	4.93	5.4	2.14	7.93	6.11	1.66	3.43	14.94	3.01	17+1+6	15+9	24	24	Partial	NA
1859	4	T4	46.7	39.9	3.6	3.7	1.2	5.1	5.1	1.5	3	15.3	2.2	14+10	15+10	24	25	Partial	0
339	5	N3	66.25	56.43	6.02	6.63	2.21	NA	6.69	2.18	3.83	21.76	3.32	13+1+1+1+1+7	13+9	24	22	Partial	0
385	6	N3	58.4	50.3	4.8	5.7	1.1	7.5	5.6	2.3	3.7	18.4	3.1	16+8	17+9	24	26	Partial	0
389	6	N3	52.2	44.9	4.5	4.7	2	7.3	5.7	1.6	3.3	16.6	2.6	13+11	12+11	24	23	Partial	0
499	9	N4	58.2	51.4	4.6	5.2	1.3	7.1	5.5	1.6	4.1	16.9	2.1	17+7	18+8	24	26	Partial	0
1836	9	N4	51.3	46.4	4	5.2	2.3	7.3	5.9	1.7	3.4	17.3	2.1	15+9	13+9	24	22	Partial	0
1908	9	N5	56.7	52	5.5	5.4	1.7	8.3	4.6	2.3	3	18.2	3	16+8	16+8	24	24	Partial	0
1889	10	N4	48.2	41.1	3.5	3.9	0.9	5.1	6.4	1.3	2.9	16.1	2.1	17+7	15+1+9	24	25	Partial	0
543	10	N5	62.3	56	5.3	6	1.6	8.7	8	1.7	4.9	20.3	2.8	15+9	17+9	24	26	Partial	0
742	15	N1	65.4	57.7	7.1	7.5	2.9	10.3	7.1	2.1	4.6	20.8	3	16+8	13+1+8	24	22	Partial	0
749	15	N1	46.8	41.3	3.9	4.1	NA	6.1	8.3	1.4	2.9	14	2	18+6	15+8	24	23	Partial	0
737	15	T5	42.9	37.4	3.3	NA	1.1	5.4	6	1.7	2.8	12.6	1.9	14+1+9	14+1+1+8	24	24	Partial	0
777	16	N1	67.2	60.7	5.5	6.3	1.6	8.7	7.3	1.8	4.5	20.5	2.9	15+1+1+7	14+1+1+10	24	26	Partial	0
760	16	T2	67.8	60.2	6.2	6.6	2.7	9.1	7.5	1.9	4.2	20.6	3.2	17+7	17+9	24	26	Partial	0
1913	17	N1	59.9	54.2	6.1	5.8	1.4	8.9	6.2	1.9	4.3	21.9	2.9	14+10	14+8	24	22	Partial	0
1940	17	N2	60.4	52.6	5.3	5	1.4	7.1	6.3	1.7	3.9	17.8	2.2	16+8	14+1+9	24	24	Partial	0
860	17	N4	55.1	49.3	5.3	5.7	1.3	7.7	6.8	1.7	3.5	17.6	2.9	16+8	17+7	24	24	Partial	0
903	18	N1	55.4	48.8	4.6	4.8	1.7	8	7.9	1.4	3.7	16.3	2.1	16+8	17+7	24	24	Partial	1
918	18	N2	63.7	56.6	5.3	5.4	1.4	8.3	8.1	1.7	4.5	20.1	2.8	13+1+10	11+10	24	21	Partial	0
940	18	N3	63.2	55.7	5.5	5.8	1.2	8.4	8.5	1.9	4.9	21.2	2.8	15+1+8	15+1+1+8	24	25	Partial	0
2021	18	N3	63.7	56.1	4.5	5.1	1.1	7.7	6.1	1.9	4.5	20.9	3.1	15+9	17+2+10	24	29	Partial	0
945	18	N4	60.1	53.9	NA	NA	1.6	8.4	6.7	1.9	4.8	20.6	2.9	16+8	16+7	24	23	Partial	0
870	18	T1	59.4	55.2	5.1	5.9	1.1	8.5	5.9	1.8	3.7	18.9	2.7	16+8	18+9	24	27	Partial	1
884	18	T2	58.6	51.8	5.1	5.4	1.9	NA	6.4	1.7	4.7	20.6	2.7	15+9	16+8	24	24	Partial	0
956	19	N1	66.2	57.5	7	5.6	2.3	8.9	6.7	2.3	3.6	20.5	3.5	16+8	15+9	24	24	Partial	0
957	19	N1	68.2	59.2	5.2	6.6	2.1	9	8.8	2.2	3.8	20.1	3.2	13+1+10	14+13	24	27	Partial	0
963	19	N1	62.6	54.2	6.2	7.7	2.3	10.3	9	1.8	4	18.3	3.2	15+9	13+9	24	22	Partial	0
2057	19	N1	60.9	54.7	5.2	5.8	1.5	7.5	7.6	1.9	3.9	19.6	2.6	15+1+8	12+2+10	24	24	Partial	0
990	19	N3	72.4	63.9	8.6	8.4	2.7	12.4	8	2.2	4.2	22.6	3.5	13+1+1+1+1+7	14+8	24	22	Partial	0
1003	19	N4	53.2	45.7	4.9	4.9	1.5	7.7	6.1	2	3.6	17.4	2.4	15+9	14+8	24	22	Partial	0
1006	19	N4	57.1	49.5	4.9	5.7	2.1	7.9	7.4	1.7	3.2	17	3	12+12	13+8	24	21	Partial	0
1007	19	N4	58.7	52.1	5.9	6.6	2.2	8.6	7.3	1.8	3.9	17.4	2.4	15+9	16+10	24	26	Partial	0
1788	19	N4	55.7	49.8	5.6	5.7	NA	7.6	5.9	1.5	3.7	17.9	2.6	8+3+3+10	7+4+1+1+8	24	21	Partial	0
1793	19	N4	50.9	45.6	6	5.5	1	8.9	8.4	1.5	3.7	17.3	2.6	15+9	15+8	24	23	Partial	0
1016	19	T1	63.9	55.4	6.3	7.1	2.3	9.5	7	1.9	4.4	20.3	3.7	16+8	16+8	24	24	Partial	0
1664	19	T1	62.5	54.8	4.7	5.1	1.5	7.8	7.8	1.6	4.1	19.3	2.7	13+1+10	14+1+9	24	24	Partial	1
1048	19	T3	67.1	58.5	8.1	8.1	2.9	10	7.5	2.3	4.2	20.8	3.4	14+10	13+1+9	24	23	Partial	0
1200	20	N1	68.6	59.7	6.9	7.5	2.7	10.4	9.5	1.9	4	21.2	3.3	15+9	13+9	24	22	Partial	0
1202	20	N1	65.4	57.3	6.4	6.7	2.4	9	9.6	2	4.3	20.3	3	15+9	15+9	24	24	Partial	0
1209	20	N2	68.9	60.3	6	6.7	2.1	9.8	9.5	2.1	4.3	20.3	3.6	12+2+10	14+2+9	24	25	Partial	0
1212	20	N2	62.9	55	5.5	5.1	2.1	8.8	7.7	2.2	3.5	19.2	2.8	15+9	16+1+8	24	25	Partial	1
1222	20	N3	66.2	57.8	6.5	7.3	2.1	9.8	7.7	2.1	4	20.6	3.6	15+9	15+9	24	24	Partial	0
1227	20	N3	63.7	56.4	5.8	6.1	2	9.9	7.4	2	4.1	19.8	3.9	15+9	16+9	24	25	Partial	0
1234	20	N4	62.8	54.5	5.7	6.4	2.1	8.8	9.1	1.8	3.9	18.7	2.8	15+9	14+9	24	23	Partial	0
1242	20	T4	66	56.9	6.3	6.6	1.8	8.9	7.7	2.1	4.4	20.4	3.4	16+8	16+7	24	23	Partial	0
1245	20	T4	62.8	54	6.1	7	2.2	8.7	7.7	2	4.6	20.7	3.4	15+9	15+9	24	24	Partial	0
1270	24	N2	74.1	65.5	6.5	6.7	1.7	9.7	8.3	2.2	4.8	23.3	3.2	12+1+11	13+1+11	24	25	Partial	0
1399	24	N2	48.4	41.8	4	4.6	1.3	6.7	6.8	1.5	3.3	15.5	2.1	15+9	15+2+9	24	26	Partial	0
1122	25	N1	59.6	54.5	6.2	6.2	1.7	8.2	8.2	1.9	4.5	19.7	2.4	14+2+8	14+1+1+6	24	22	Partial	0
1131	25	N1	53.3	47.7	4.7	5.3	1.9	7	7.8	2.2	3	16.5	2.3	17+7	18+7	24	25	Partial	0
1088	25	T1	62.9	56.4	5.1	5.2	1.7	8.4	7.9	2	3.8	19.5	3.5	13+1+10	14+9	24	23	Partial	0
1095	25	T2	59.5	54.2	5.7	6.3	1.3	7.9	6.8	2.1	4.7	18.9	3.4	15+9	14+8	24	22	Partial	0
637	26	N1	NA	NA	4.5	5.8	1.5	8	6.9	2.4	3.7	22.4	3.6	15+9	15+8	24	23	Partial	0
639	26	N1	68.6	60	6.1	7.6	2.5	9.5	7.2	3	5.2	21.2	2.4	8+6	8+5	24	23	Partial	0
724	26	N1	60.4	53.1	6.3	6.6	2.3	8.9	7.5	2.2	3.1	19.2	2.3	14+10	16+11	24	27	Partial	0
698	26	N2	51.7	44.5	3.9	5.3	1.9	7.3	6.6	1.9	3.1	16.3	2.9	13+1+10	14+8	24	22	Partial	0
580	27	N1	64	56	5.8	7.1	2.2	8.7	6.7	1.9	4.2	20.3	2.7	14+10	14+10	24	24	Partial	0
1501	27	N1	60.8	55.1	5	5.6	1.9	8.4	6.8	2	3.8	19.8	2.5	15+9	16+10	24	26	Partial	0
1509	27	N1	62.2	55.2	5	5.1	1.4	NA	8.4	1.6	3.8	19.5	2.9	16+1+7	17+8	24	25	Partial	0
604	27	N3	61.3	54.1	NA	5.1	1	6.8	6.1	2.4	3.3	19.5	2.6	14+1+9	14+8	24	22	Partial	1
1347	2	N4	51.2	44.4	4	4.9	1.5	7.5	8.5	1.5	3	14.8	2.2	15+1+9	15+1+8	25	24	Partial	0
1353	2	N4	59.1	52.9	5.6	6.2	1.5	8	7.1	1.8	4.3	19.8	2.9	15+1+9	16+1+10	25	27	Partial	0
1484	3	N1	55.4	48.2	4.8	5	1..5	7	6.2	1.9	3.8	18.5	2.4	17+8	16+8	25	24	Partial	0
182	3	T2	59.29	52.88	4.46	5.25	1.46	7.53	7.79	1.95	4.32	19.66	3.12	16+1+8	19+8	25	27	Partial	NA
193	3	T5	59.52	51.42	5.35	5.85	2.73	8.1	6.61	2.28	4.26	19.35	2.38	17+8	16+9	25	25	Partial	NA
214	4	N2	62.17	54.52	5.24	5.93	1.84	7.44	8.25	1.87	3.71	18.79	3.05	16+9	14+1+6	25	21	Partial	NA
1619	4	N3	64.3	57.6	5.6	6.2	1.6	9.7	7.1	1.9	4.6	21.4	3.5	16+9	16+10	25	26	Partial	0
242	4	N4	58.7	51.38	5.75	6.51	1.77	8.72	7.93	1.94	3.27	17.86	3.13	18+7	19+8	25	27	Partial	NA
248	4	N4	64.23	55.78	5.46	6.4	2.18	7.61	6.56	1.87	3.99	18.87	2.87	15+10	14+1+7	25	22	Partial	NA
266	4	T3	57.66	50.15	5.99	6.06	2.03	8.47	6.67	1.95	3.43	16.87	2.91	16+9	16+1+10	25	27	Partial	NA
292	4	T4	57.49	50.2	5.11	5.28	1.7	6.47	6.62	2.04	3.85	18.16	2.61	16+1+7	15+8	25	23	Partial	NA
1857	4	T4	57.6	50	NA	6	1.7	8.8	6.2	1.9	4.1	19.6	2.2	16+9	15+1+7	25	23	Partial	0
1547	5	N1	66.2	56.8	5.3	6.5	2.2	8.9	6.9	2.2	4.1	20.9	3.1	15+1+9	17+9	25	26	Partial	0
1548	5	N1	57.5	49	5.4	5.1	1.1	7.8	5.9	1.9	3.8	19.4	3.4	16+1+1+7	14+7	25	21	Partial	0
1578	5	N3	52.6	46.7	5.9	6	1.8	7.8	5.9	1.9	4.6	18.4	3	18+7	15+8	25	23	Partial	0
354	6	N1	68.1	58.9	6	6.4	2.2	NA	6.2	2.4	4	20.8	3.7	15+1+9	17+10	25	27	Partial	0
1685	6	N1	69.1	61.6	5.7	6.7	1.5	8.8	8.1	2.5	4.1	21.7	3.2	14+11	16+11	25	27	Partial	0
371	6	N2	68	58.4	6.5	7.5	1.9	9.8	6.7	2.2	3.7	20.9	3.7	14+1+2+8	14+9	25	23	Partial	0
424	7	N3	54.2	46.4	4.4	5.1	1.7	7.1	6.3	1.8	3.7	18	2.8	16+9	15+9	25	24	Partial	0
1838	9	N4	61.3	52.5	5.4	5.6	2.1	7.1	6.8	1.8	4.4	18.9	2.7	19+6	18+10	25	28	Partial	0
506	9	N5	67.7	61.6	5.9	6.3	2.4	8	7.3	1.9	4.3	20.5	2.9	17+1+1+6	15+6	25	21	Partial	0
533	10	N4	62.5	54.7	5.1	5.5	1.4	7.8	7.2	1.7	4.3	19.3	2.8	16+9	16+11	25	27	Partial	0
1888	10	N4	56.6	49.8	3.9	4.7	1.5	6.9	5.5	1.2	3.9	17.9	2.3	16+9	15+8	25	23	Partial	0
545	10	N5	61.4	55.7	6.4	6.7	2	8.6	5.6	1.6	5.5	21.1	2.5	18+7	17+8	25	25	Partial	0
745	15	N1	53.4	47.3	4.9	5.5	1.8	7.8	6.4	1.5	4	18.4	2.8	14+1+1+9	12+2+9	25	23	Partial	0
818	17	N1	68.1	61.1	5.9	6.3	1.4	NA	8	2	5.1	22.7	3.2	17+8	19+7	25	26	Partial	0
1918	17	N1	59.3	51.7	NA	6.6	1.7	7.6	4.9	2	4.3	21.6	2.8	17+8	16+9	25	25	Partial	0
1936	17	N2	66.6	55.5	5.8	6.4	1.8	8.5	5	2	3.3	20.3	3.3	14+2+1	18+10	25	28	Partial	0
796	17	T3	59.4	53.2	4.9	5.1	1.1	7.3	5.8	1.9	4.7	20.4	2.9	15+10	15+8	25	23	Partial	1
896	18	N1	52.3	45.8	4.1	4.2	1.3	6.3	5.4	1.4	3.5	17.8	2.2	14+1+10	12+1+9	25	22	Partial	0
1999	18	N1	52.9	46.6	4.5	4.9	1.7	7.5	5.7	1.2	3.1	16.7	3.3	15+10	13+9	25	22	Partial	0
948	18	N4	64.6	57.5	4.9	5.3	1.5	8.1	8.9	1.6	3.5	20.6	2.7	14+3+8	13+2+1+1+10	25	27	Partial	0
954	18	N4	63.8	57.4	4.4	4.9	1.3	NA	8.4	1.5	3.9	19.5	2.3	17+8	19+1+10	25	30	Partial	0
2041	18	N4	60.4	54.7	4.1	4.9	1.1	6.9	6.8	1.6	3.8	18.2	2.6	17+8	14+3+10	25	27	Partial	0
865	18	T1	65	57	5	4.1	1.4	7.9	6.5	1.6	4.3	20	2.8	16+9	14+1+8	25	23	Partial	0
893	18	T4	59.8	54.3	4.8	5.2	1.1	7.4	8.3	1.7	4.1	19.8	2.4	19+6	19+7	25	26	Partial	0
895	18	T5	62.6	55.9	4.7	5.8	1.4	8.1	8.3	1.7	4.5	19.6	3.2	15+1+9	16+1+1+1+6	25	25	Partial	0
982	19	N2	67	57.7	6.9	7.9	2.7	10.2	8.4	2	4.1	20.3	3.3	14+1+10	12+1+6	25	19	Partial	1
1749	19	N2	64.3	58.3	5.1	5.9	1.8	8.7	7.7	1.7	4.1	20.2	2.7	15+10	17+10	25	27	Partial	0
1768	19	N3	63.4	57.1	5.3	5.8	NA	8.5	6.7	2	4.4	20.6	2.8	15+10	16+9	25	25	Partial	0
1680	19	T4	58.1	51	5.3	5.5	2	7.9	5.8	1.6	3.5	17.7	3.1	16+1+8	16+8	25	24	Partial	0
1736	19	T5	64.3	56.8	5	5.4	1.6	7.7	8.4	1.7	3.9	19.7	2.7	15+10	14+8	25	22	Partial	0
1164	23	N1	58.2	50.5	5.9	5.3	0.9	7.5	8.3	1.6	3.7	19.4	2.2	17+8	17+3+9	25	29	Partial	0
1420	24	N4	47.8	43.1	3.9	4.5	1.5	6.1	6.1	1.5	3	15.6	2.2	17+8	16+7	25	23	Partial	0
1252	24	T3	58.1	50.6	4.9	5.6	1.4	8.7	6.7	1.6	3.9	17.6	2.9	16+9	13+1+9	25	23	Partial	0
1146	25	N2	46	41.5	3.9	4.5	1.3	5.5	5.3	1.8	3.1	16.3	2.4	18+7	16+9	25	25	Partial	0
1449	25	N2	66.5	57	5.1	6.1	2.4	7.5	8.8	2	4.5	20.7	2.5	15+10	17+8	25	25	Partial	1
1452	25	N2	56.7	47.1	5.9	5.8	2.5	8.7	6.8	2	3.6	18.6	2.3	18+7	20+10	25	30	Partial	0
1154	25	N3	49.5	44.2	3.9	4.7	2.1	7.3	5	1.8	3.3	16.6	2.5	18+7	18+7	25	25	Partial	0
1161	25	N3	58.6	53.4	4.9	4.5	2.2	6.4	7.4	1.8	3.4	18.4	2.8	16+9	16+7	25	23	Partial	0
662	26	N1	57.5	50.1	5.1	6.6	2.5	9	6.5	2.1	3.7	18.3	3.4	18+7	19+9	25	28	Partial	0
694	26	N2	59	49.5	4.7	4.7	2.6	7.3	6.4	2.1	3.7	17.8	2.8	17+8	14+7	25	21	Partial	0
1499	27	N1	43.3	39	3.1	4.1	1.1	5.8	5.6	1.2	2.5	14.5	2	16+9	16+8	25	24	Partial	0
605	27	N3	54.7	49.1	5.3	6.1	1.8	6.7	8.4	1.8	3.1	17.5	2.5	18+7	16+10	25	26	Partial	0
1540	27	N3	51.1	44	3.8	NA	1.4	6.3	8.5	1.4	3.4	16.5	2.6	18+7	18+7	25	25	Partial	0
6	1	N1	56.48	49.79	5.69	5.95	2.13	8.72	8.75	2.06	3.59	16.98	3.29	16+10	14+1+9	26	24	Partial	NA
80	2	N2	62.89	53.13	6.35	6.66	2.07	9.77	6.35	2.1	4.49	19.94	2.99	15+1+10	15+10	26	25	Partial	NA
101	2	N3	57.38	48.48	6.64	6.37	1.89	9.1	7.08	2	4.47	18.5	3.44	17+9	16+6	26	22	Partial	NA
1370	2	N5	63	55.8	6.6	8.1	2.3	NA	6.6	2.1	4.3	20.7	2.8	17+9	15+9	26	24	Partial	0
1648	4	T3	61.7	53.8	4.6	5.1	1.5	7.7	6.3	1.9	3.8	20.3	2.7	17+9	15+1+9	26	25	Partial	0
1858	4	T4	53.5	46.5	4.8	4.9	1.6	7.9	5.3	1.8	3.7	18.3	2.9	18+8	18+9	26	27	Partial	0
314	5	N1	63.42	54.11	6.26	6.53	2.19	9.1	7.02	1.99	4.29	20.62	3.08	16+1+9	16+1+1+10	26	28	Partial	NA
1708	6	N2	63.3	57.5	5.2	6.4	2.6	8.6	8.4	1.9	3.4	19.7	2.5	13+13	16+10	26	26	Partial	0
404	6	T5	57.8	51.3	4.9	5.5	1.6	7.9	5.7	2.3	3.9	18.8	3.8	16+10	15+9	26	24	Partial	0
1798	9	N1	54.6	47	5	5.7	1.5	NA	6.4	1.9	3.9	16.3	2.2	17+2+7	16+1+1+1+7	26	26	Partial	0
461	9	N2	59.4	52.8	4.7	5.3	1.5	7.4	8.4	1.6	3.9	18	2.2	16+10	15+1+10	26	26	Partial	0
495	9	N4	52.5	45.3	4.8	5.4	1.2	6.9	6.1	1.6	3.8	17.7	2.3	17+9	17+7	26	24	Partial	1
440	9	T5	61.1	54.3	4.6	5.6	1.8	NA	7.7	2.3	4.4	19	3.1	18+8	17+8	26	25	Partial	0
524	10	N4	63.8	56.3	4.8	4.9	1.1	NA	8.9	1.8	4.8	20.4	2.6	17+9	16+1+9	26	26	Partial	0
532	10	N4	56.9	49.4	4.2	4.8	1	6.2	6.2	1.5	3.7	17.5	2.2	17+9	17+1+6	26	24	Partial	0
1887	10	N4	65.1	57.5	5.6	6.3	1.4	8.5	7.6	1.5	4	20.8	2.4	17+9	14+1+10	26	25	Partial	0
1976	16	N1	64.2	56.4	5.6	5.7	2.3	8.3	7.5	2	4.6	21.4	2.6	18+1+7	18+8	26	26	Partial	0
1977	16	N1	66.2	59.4	NA	6.9	1.8	9.9	10.4	1.8	3.8	21.1	3.3	16+1+1+8	17+10	26	27	Partial	0
1966	17	N4	62.1	54.4	5.6	5.7	1.4	7.9	6.5	1.9	4.6	20.5	2.8	16+1+9	17+9	26	26	Partial	1
1988	18	N1	57.5	50.9	4.9	5.3	1.5	6.5	6.5	1.4	3.8	18.1	2.4	15+11	15+1+12	26	28	Partial	0
2017	18	N2	65.9	56.7	4.9	5.8	1.8	9.1	7.4	1.6	4	19.7	2.7	15+1+10	16+9	26	25	Partial	0
928	18	N3	59.1	52	5.2	5.6	1.3	NA	7.8	1.6	4.7	19.4	2.9	18+8	16+8	26	24	Partial	0
975	19	N2	72.8	62.8	7.1	7.5	3.2	10.7	7.8	2.3	4.1	22.8	3.9	16+10	15+11	26	26	Partial	0
1775	19	N3	47.7	42.3	3.9	4.2	0.7	6.5	7.4	1	3.3	14.5	2	18+8	17+1+8	26	26	Partial	0
1786	19	N4	61.3	54.7	6.1	6.4	1.4	9.6	7	1.9	4.9	21.5	2.5	19+7	16+1+10	26	27	Partial	0
1654	19	T1	60.6	54.4	4.7	5.2	1.2	7.8	8	1.7	4.7	21	2.9	14+1+11	15+9	26	24	Partial	0
[truncated: 86 more rows]

## Sheet: VegetationShallow
BayNumber	BayName	Trap_number	Replicate	Lat	Lon	Depth_m	Year	DateStart	Time_set	DateFinish	Time_lift	Sal_set	Sal_lift	Temp_set	Temp_lift	Clouds	Winddir_set	Windspeed_set	Mud	Sand	Gravel	Stone	Boulder	Large Boulder	Bedrock	TotalVegetation_percent	Height_max_dm	Bb	Fu	Reed	Com	Sim	Fil	Mon bal	Chara	C. filum	Seagrass/Pondweed
1	Svalhagsviken	1	A	58.9194	17.6557	0.6	2017	26/05/2017	15:29:00	27/05/2017	07:25:00	6.3	6.2	18.5	15	NA	NA	NA	100	0	0	0	0	0	0	70	3	0	80	0	0	0	40	0	0	0	0
1	Svalhagsviken	1	B	58.9194	17.6557	0.6	2017	26/05/2017	15:29:00	27/05/2017	07:25:00	6.3	6.2	18.5	15	NA	NA	NA	100	0	0	0	0	0	0	100	3.5	0	60	1	0	0	50	0	0	0	0
1	Svalhagsviken	1	C	58.9194	17.6557	0.6	2017	26/05/2017	15:29:00	27/05/2017	07:25:00	6.3	6.2	18.5	15	NA	NA	NA	100	0	0	0	0	0	0	60	5	40	5	5	0	0	50	0	0	0	0
1	Svalhagsviken	2	A	58.9195	17.6555	0.4	2017	26/05/2017	15:29:00	27/05/2017	07:25:00	6.3	6.2	18.5	15	NA	NA	NA	100	0	0	0	0	0	0	70	3	5	60	5	0	0	30	0	0	0	0
1	Svalhagsviken	2	B	58.9195	17.6555	0.4	2017	26/05/2017	15:29:00	27/05/2017	07:25:00	6.3	6.2	18.5	15	NA	NA	NA	100	0	0	0	0	0	0	30	1	50	30	0	0	0	20	0	0	0	0
1	Svalhagsviken	2	C	58.9195	17.6555	0.4	2017	26/05/2017	15:29:00	27/05/2017	07:25:00	6.3	6.2	18.5	15	NA	NA	NA	100	0	0	0	0	0	0	80	3.8	5	60	5	0	0	30	0	0	0	0
1	Svalhagsviken	3	A	58.9193	17.6557	0.5	2017	26/05/2017	15:29:00	27/05/2017	07:25:00	6.3	6.2	18.5	15	NA	NA	NA	100	0	0	0	0	0	0	60	4	5	40	5	0	0	50	0	0	0	0
1	Svalhagsviken	3	B	58.9193	17.6557	0.5	2017	26/05/2017	15:29:00	27/05/2017	07:25:00	6.3	6.2	18.5	15	NA	NA	NA	100	0	0	0	0	0	0	100	4.8	0	30	10	0	0	70	0	0	0	0
1	Svalhagsviken	3	C	58.9193	17.6557	0.5	2017	26/05/2017	15:29:00	27/05/2017	07:25:00	6.3	6.2	18.5	15	NA	NA	NA	100	0	0	0	0	0	0	100	4.8	0	0	10	0	0	90	0	0	0	0
1	Svalhagsviken	4	A	58.9192	17.6556	0.4	2017	26/05/2017	15:29:00	27/05/2017	07:25:00	6.3	6.2	18.5	15	NA	NA	NA	100	0	0	0	0	0	0	100	3.8	0	1	5	0	0	99	0	0	0	0
1	Svalhagsviken	4	B	58.9192	17.6556	0.4	2017	26/05/2017	15:29:00	27/05/2017	07:25:00	6.3	6.2	18.5	15	NA	NA	NA	100	0	0	0	0	0	0	100	3.9	0	20	5	0	0	90	0	0	0	0
1	Svalhagsviken	4	C	58.9192	17.6556	0.4	2017	26/05/2017	15:29:00	27/05/2017	07:25:00	6.3	6.2	18.5	15	NA	NA	NA	100	0	0	0	0	0	0	100	3.5	0	50	10	0	0	70	0	0	0	0
1	Svalhagsviken	5	A	58.9191	17.6559	0.6	2017	26/05/2017	15:29:00	27/05/2017	07:25:00	6.3	6.2	18.5	15	NA	NA	NA	100	0	0	0	0	0	0	80	5	15	0	5	0	0	80	0	0	0	0
1	Svalhagsviken	5	B	58.9191	17.6559	0.6	2017	26/05/2017	15:29:00	27/05/2017	07:25:00	6.3	6.2	18.5	15	NA	NA	NA	100	0	0	0	0	0	0	100	5	0	5	10	0	0	90	0	0	0	0
1	Svalhagsviken	5	C	58.9191	17.6559	0.6	2017	26/05/2017	15:29:00	27/05/2017	07:25:00	6.3	6.2	18.5	15	NA	NA	NA	100	0	0	0	0	0	0	100	5	0	0	5	0	0	99	0	0	0	0
2	Häggnäsviken	1	A	58.9508	17.5875	0.38	2017	25/05/2017	14:21:00	25/05/2017	17:12:00	6.2	6.2	15.3	13.4	NA	NA	NA	100	0	0	0	0	0	0	100	3	0	35	5	0	0	70	0	0	0	0
2	Häggnäsviken	1	B	58.9508	17.5875	0.38	2017	25/05/2017	14:21:00	25/05/2017	17:12:00	6.2	6.2	15.3	13.4	NA	NA	NA	90	10	0	0	0	0	0	50	2.1	44	5	1	0	0	50	0	0	0	0
2	Häggnäsviken	1	C	58.9508	17.5875	0.38	2017	25/05/2017	14:21:00	25/05/2017	17:12:00	6.2	6.2	15.3	13.4	NA	NA	NA	90	10	0	0	0	0	0	100	2	0	1	0	0	0	100	0	0	0	0
2	Häggnäsviken	2	A	58.9507	17.5877	0.22	2017	25/05/2017	14:21:00	25/05/2017	17:12:00	6.2	6.2	15.3	13.4	NA	NA	NA	0	0	0	0	0	0	100	100	0.7	0	0	5	0	0	100	0	0	0	0
2	Häggnäsviken	2	B	58.9507	17.5877	0.22	2017	25/05/2017	14:21:00	25/05/2017	17:12:00	6.2	6.2	15.3	13.4	NA	NA	NA	100	0	0	0	0	0	0	100	1	0	10	1	0	0	90	0	0	0	0
2	Häggnäsviken	2	C	58.9507	17.5877	0.22	2017	25/05/2017	14:21:00	25/05/2017	17:12:00	6.2	6.2	15.3	13.4	NA	NA	NA	100	0	0	0	0	0	0	100	1.2	0	5	1	0	0	99	0	0	0	0
2	Häggnäsviken	3	A	58.9507	17.5879	0.41	2017	25/05/2017	14:21:00	25/05/2017	17:12:00	6.2	6.2	15.3	13.4	NA	NA	NA	100	0	0	0	0	0	0	90	3	0	60	2	0	1	50	0	0	0	0
2	Häggnäsviken	3	B	58.9507	17.5879	0.41	2017	25/05/2017	14:21:00	25/05/2017	17:12:00	6.2	6.2	15.3	13.4	NA	NA	NA	100	0	0	0	0	0	0	100	3	0	80	1	0	1	40	0	0	0	0
2	Häggnäsviken	3	C	58.9507	17.5879	0.41	2017	25/05/2017	14:21:00	25/05/2017	17:12:00	6.2	6.2	15.3	13.4	NA	NA	NA	100	0	0	0	0	0	0	70	1.9	18	30	1	0	1	50	0	0	0	0
2	Häggnäsviken	4	A	58.9506	17.588	0.4	2017	25/05/2017	14:21:00	25/05/2017	17:12:00	6.2	6.2	15.3	13.4	NA	NA	NA	0	3	0	0	0	0	97	60	2.5	37	5	0	0	0	58	0	0	0	0
2	Häggnäsviken	4	B	58.9506	17.588	0.4	2017	25/05/2017	14:21:00	25/05/2017	17:12:00	6.2	6.2	15.3	13.4	NA	NA	NA	0	85	15	0	0	0	0	50	2	49	0	0	0	1	50	0	0	0	0
2	Häggnäsviken	4	C	58.9506	17.588	0.4	2017	25/05/2017	14:21:00	25/05/2017	17:12:00	6.2	6.2	15.3	13.4	NA	NA	NA	0	1	0	0	0	0	99	60	3.5	10	60	0	0	0	30	0	0	0	0
2	Häggnäsviken	5	A	58.9506	17.5881	0.3	2017	25/05/2017	14:21:00	25/05/2017	17:12:00	6.2	6.2	15.3	13.4	NA	NA	NA	0	0	0	0	0	0	100	70	1.5	15	35	0	0	0	50	0	0	0	0
2	Häggnäsviken	5	B	58.9506	17.5881	0.3	2017	25/05/2017	14:21:00	25/05/2017	17:12:00	6.2	6.2	15.3	13.4	NA	NA	NA	0	85	15	0	0	0	0	10	1.8	89	2	0	0	0	9	0	0	0	0
2	Häggnäsviken	5	C	58.9506	17.5881	0.3	2017	25/05/2017	14:21:00	25/05/2017	17:12:00	6.2	6.2	15.3	13.4	NA	NA	NA	0	85	15	0	0	0	0	80	3	0	50	0	0	0	70	0	0	0	0
3	Ryss-sundet/Byviken	1	A	58.9374	18.2257	0.6	2017	29/05/2017	15:03:00	30/05/2017	08:09:00	5.8	5.8	17.1	15.2	NA	NA	NA	0	0	0	0	0	0	100	80	4	0	70	0	0	0	30	0	0	0	0
3	Ryss-sundet/Byviken	1	B	58.9374	18.2257	0.7	2017	29/05/2017	15:03:00	30/05/2017	08:09:00	5.8	5.8	17.1	15.2	NA	NA	NA	0	0	0	0	0	0	100	60	3	30	50	0	0	0	20	0	0	0	0
3	Ryss-sundet/Byviken	1	C	58.9374	18.2257	0.8	2017	29/05/2017	15:03:00	30/05/2017	08:09:00	5.8	5.8	17.1	15.2	NA	NA	NA	50	0	0	0	0	0	50	20	1	80	1	0	0	0	19	0	0	0	0
3	Ryss-sundet/Byviken	2	A	58.9374	18.2256	0.7	2017	29/05/2017	15:03:00	30/05/2017	08:09:00	5.8	5.8	17.1	15.2	NA	NA	NA	0	0	0	0	0	0	100	90	5	0	90	0	0	0	30	0	0	0	0
3	Ryss-sundet/Byviken	2	B	58.9374	18.2256	0.6	2017	29/05/2017	15:03:00	30/05/2017	08:09:00	5.8	5.8	17.1	15.2	NA	NA	NA	0	0	0	0	0	0	100	50	2.5	49	1	0	0	0	50	0	0	0	0
3	Ryss-sundet/Byviken	2	C	58.9374	18.2256	7.5	2017	29/05/2017	15:03:00	30/05/2017	08:09:00	5.8	5.8	17.1	15.2	NA	NA	NA	0	0	0	0	0	0	100	60	3	25	55	0	0	0	20	0	0	0	0
3	Ryss-sundet/Byviken	3	A	58.9374	18.2258	0.9	2017	29/05/2017	15:03:00	30/05/2017	08:09:00	5.8	5.8	17.1	15.2	NA	NA	NA	100	0	0	0	0	0	0	40	6	60	0	25	0	0	15	0	0	0	0
3	Ryss-sundet/Byviken	3	B	58.9374	18.2258	0.9	2017	29/05/2017	15:03:00	30/05/2017	08:09:00	5.8	5.8	17.1	15.2	NA	NA	NA	100	0	0	0	0	0	0	5	0.5	93	0	1	1	0	5	0	0	0	0
3	Ryss-sundet/Byviken	3	C	58.9374	18.2258	0.9	2017	29/05/2017	15:03:00	30/05/2017	08:09:00	5.8	5.8	17.1	15.2	NA	NA	NA	100	0	0	0	0	0	0	5	0.5	93	0	1	1	0	5	0	0	0	0
3	Ryss-sundet/Byviken	4	A	58.9373	18.2259	0.6	2017	29/05/2017	15:03:00	30/05/2017	08:09:00	5.8	5.8	17.1	15.2	NA	NA	NA	100	0	0	0	0	0	0	20	5	75	0	20	0	0	5	0	0	0	0
3	Ryss-sundet/Byviken	4	B	58.9373	18.2259	0.6	2017	29/05/2017	15:03:00	30/05/2017	08:09:00	5.8	5.8	17.1	15.2	NA	NA	NA	100	0	0	0	0	0	0	40	5.5	60	0	10	0	0	30	0	0	0	0
3	Ryss-sundet/Byviken	4	C	58.9373	18.2259	0.6	2017	29/05/2017	15:03:00	30/05/2017	08:09:00	5.8	5.8	17.1	15.2	NA	NA	NA	100	0	0	0	0	0	0	50	5	44	0	40	1	0	15	0	0	0	0
3	Ryss-sundet/Byviken	5	A	58.9373	18.2259	0.5	2017	29/05/2017	15:03:00	30/05/2017	08:09:00	5.8	5.8	17.1	15.2	NA	NA	NA	0	0	0	0	0	0	100	100	0.5	0	0	0	0	0	100	0	0	0	0
3	Ryss-sundet/Byviken	5	B	58.9373	18.2259	0.6	2017	29/05/2017	15:03:00	30/05/2017	08:09:00	5.8	5.8	17.1	15.2	NA	NA	NA	0	0	0	0	0	0	100	90	0.5	0	1	0	0	0	99	0	0	0	0
3	Ryss-sundet/Byviken	5	C	58.9373	18.2259	0.6	2017	29/05/2017	15:03:00	30/05/2017	08:09:00	5.8	5.8	17.1	15.2	NA	NA	NA	0	0	0	0	0	0	100	100	3.5	0	50	0	0	0	70	0	0	0	0
4	Kyrkviken	1	A	58.9643	18.309	4.8	2017	30/05/2017	17:14:00	31/05/2017	07:42:00	5.7	5.8	13.3	12.7	NA	NA	NA	0	95	5	0	0	0	0	20	3	80	10	5	0	0	5	0	0	0	0
4	Kyrkviken	1	B	58.9643	18.309	4.3	2017	30/05/2017	17:14:00	31/05/2017	07:42:00	5.7	5.8	13.3	12.7	NA	NA	NA	0	95	5	0	0	0	0	30	3	63	25	2	0	0	10	0	0	0	0
4	Kyrkviken	1	C	58.9643	18.309	4	2017	30/05/2017	17:14:00	31/05/2017	07:42:00	5.7	5.8	13.3	12.7	NA	NA	NA	0	94	5	1	0	0	0	20	0.5	79	5	1	0	0	15	0	0	0	0
4	Kyrkviken	2	A	58.9644	18.3093	3.5	2017	30/05/2017	17:14:00	31/05/2017	07:42:00	5.7	5.8	13.3	12.7	NA	NA	NA	0	85	10	5	0	0	0	40	2.7	59	10	1	0	0	30	0	0	0	0
4	Kyrkviken	2	B	58.9644	18.3093	3.5	2017	30/05/2017	17:14:00	31/05/2017	07:42:00	5.7	5.8	13.3	12.7	NA	NA	NA	0	85	10	5	0	0	0	60	3	30	50	0	0	0	20	0	0	0	0
4	Kyrkviken	2	C	58.9644	18.3093	4	2017	30/05/2017	17:14:00	31/05/2017	07:42:00	5.7	5.8	13.3	12.7	NA	NA	NA	0	85	10	5	0	0	0	40	3	59	10	1	0	0	30	0	0	0	0
4	Kyrkviken	3	A	58.9644	18.3094	2.5	2017	30/05/2017	17:14:00	31/05/2017	07:42:00	5.7	5.8	13.3	12.7	NA	NA	NA	0	95	5	0	0	0	0	10	1	90	2	2	0	0	6	0	0	0	0
4	Kyrkviken	3	B	58.9644	18.3094	2.3	2017	30/05/2017	17:14:00	31/05/2017	07:42:00	5.7	5.8	13.3	12.7	NA	NA	NA	0	95	5	0	0	0	0	30	1	70	15	5	0	0	10	0	0	0	0
4	Kyrkviken	3	C	58.9644	18.3094	2.3	2017	30/05/2017	17:14:00	31/05/2017	07:42:00	5.7	5.8	13.3	12.7	NA	NA	NA	0	95	5	0	0	0	0	50	2	39	50	1	0	0	10	0	0	0	0
4	Kyrkviken	4	A	58.9644	18.3094	4.5	2017	30/05/2017	17:14:00	31/05/2017	07:42:00	5.7	5.8	13.3	12.7	NA	NA	NA	0	69	30	1	0	0	0	70	2	25	65	0	0	0	10	0	0	0	0
4	Kyrkviken	4	B	58.9644	18.3094	5	2017	30/05/2017	17:14:00	31/05/2017	07:42:00	5.7	5.8	13.3	12.7	NA	NA	NA	0	89	10	1	0	0	0	60	1.5	30	50	0	0	0	20	0	0	0	0
4	Kyrkviken	4	C	58.9644	18.3094	5	2017	30/05/2017	17:14:00	31/05/2017	07:42:00	5.7	5.8	13.3	12.7	NA	NA	NA	0	95	5	0	0	0	0	90	3.5	10	80	0	0	0	10	0	0	0	0
4	Kyrkviken	5	A	58.9645	18.3096	3.8	2017	30/05/2017	17:14:00	31/05/2017	07:42:00	5.7	5.8	13.3	12.7	NA	NA	NA	0	29	70	1	0	0	0	50	3	40	40	0	0	0	20	0	0	0	0
4	Kyrkviken	5	B	58.9645	18.3096	4.5	2017	30/05/2017	17:14:00	31/05/2017	07:42:00	5.7	5.8	13.3	12.7	NA	NA	NA	0	29	70	1	0	0	0	30	0.5	68	5	0	0	0	27	0	0	0	0
4	Kyrkviken	5	C	58.9645	18.3096	4	2017	30/05/2017	17:14:00	31/05/2017	07:42:00	5.7	5.8	13.3	12.7	NA	NA	NA	0	39	60	1	0	0	0	20	0.5	80	1	0	0	0	19	0	0	0	0
5	Ängsö	1	A	59.0298	18.5409	0.9	2017	2017-08-05	18:15:00	2017-09-05	07:45:00	5.8	5.8	6.8	5.1	NA	NA	NA	97	3	0	0	0	0	0	20	0.2	60	0	0	0	20	20	0	0	0	0
5	Ängsö	1	B	59.0298	18.5409	0.8	2017	2017-08-05	18:15:00	2017-09-05	07:45:00	5.8	5.8	6.8	5.1	NA	NA	NA	97	3	0	0	0	0	0	2	0.2	98	2	0	0	0	0	0	0	0	0
5	Ängsö	1	C	59.0298	18.5409	0.9	2017	2017-08-05	18:15:00	2017-09-05	07:45:00	5.8	5.8	6.8	5.1	NA	NA	NA	97	3	0	0	0	0	0	0	0	100	0	0	0	0	0	0	0	0	0
5	Ängsö	2	A	59.0298	18.5406	0.8	2017	2017-08-05	18:15:00	2017-09-05	07:45:00	5.8	5.8	6.8	5.1	NA	NA	NA	97	3	0	0	0	0	0	3	0.1	97	0	0	0	0	3	0	0	0	0
5	Ängsö	2	B	59.0298	18.5406	0.8	2017	2017-08-05	18:15:00	2017-09-05	07:45:00	5.8	5.8	6.8	5.1	NA	NA	NA	97	3	0	0	0	0	0	0	0	100	0	0	0	0	0	0	0	0	0
5	Ängsö	2	C	59.0298	18.5406	0.8	2017	2017-08-05	18:15:00	2017-09-05	07:45:00	5.8	5.8	6.8	5.1	NA	NA	NA	57	3	0	40	0	0	0	0	0	100	0	0	0	0	0	0	0	0	0
5	Ängsö	3	A	59.0298	18.5402	0.4	2017	2017-08-05	18:15:00	2017-09-05	07:45:00	5.8	5.8	6.8	5.1	NA	NA	NA	97	3	0	0	0	0	0	4	0.5	96	0	0	0	4	0	0	0	0	0
5	Ängsö	3	B	59.0298	18.5402	0.4	2017	2017-08-05	18:15:00	2017-09-05	07:45:00	5.8	5.8	6.8	5.1	NA	NA	NA	97	3	0	0	0	0	0	5	0.5	95	0	0	0	5	0	0	0	0	0
5	Ängsö	3	C	59.0298	18.5402	0.4	2017	2017-08-05	18:15:00	2017-09-05	07:45:00	5.8	5.8	6.8	5.1	NA	NA	NA	97	3	0	0	0	0	0	0	0	100	0	0	0	0	0	0	0	0	0
5	Ängsö	4	A	59.0299	18.541	0.6	2017	2017-08-05	18:15:00	2017-09-05	07:45:00	5.8	5.8	6.8	5.1	NA	NA	NA	97	3	0	0	0	0	0	10	0.1	98	0	0	0	0	2	0	0	0	0
5	Ängsö	4	B	59.0299	18.541	0.6	2017	2017-08-05	18:15:00	2017-09-05	07:45:00	5.8	5.8	6.8	5.1	NA	NA	NA	97	3	0	0	0	0	0	1	0.1	96	0	0	0	4	0	0	0	0	0
5	Ängsö	4	C	59.0299	18.541	0.6	2017	2017-08-05	18:15:00	2017-09-05	07:45:00	5.8	5.8	6.8	5.1	NA	NA	NA	97	3	0	0	0	0	0	2	0.1	98	0	0	0	2	0	0	0	0	0
5	Ängsö	5	A	59.0299	18.5407	0.6	2017	2017-08-05	18:15:00	2017-09-05	07:45:00	5.8	5.8	6.8	5.1	NA	NA	NA	88	2	0	10	0	0	0	2	0.1	80	10	0	0	0	10	0	0	0	0
5	Ängsö	5	B	59.0299	18.5407	0.6	2017	2017-08-05	18:15:00	2017-09-05	07:45:00	5.8	5.8	6.8	5.1	NA	NA	NA	97	3	0	0	0	0	0	4	0.1	99	0	0	0	1	0	0	0	0	0
5	Ängsö	5	C	59.0299	18.5407	0.6	2017	2017-08-05	18:15:00	2017-09-05	07:45:00	5.8	5.8	6.8	5.1	NA	NA	NA	97	3	0	0	0	0	0	2	0.1	97	0	0	0	1	2	0	0	0	0
6	Mörkviken	1	A	59.0475	18.5218	0.6	2017	2017-09-05	14:00:00	2017-10-05	NA	5.8	5.8	6.2	5.7	NA	NA	NA	90	10	0	0	0	0	0	1	4	99	1	0	0	0	0	0	0	0	0
6	Mörkviken	1	B	59.0475	18.5218	0.6	2017	2017-09-05	14:00:00	2017-10-05	NA	5.8	5.8	6.2	5.7	NA	NA	NA	90	10	0	0	0	0	0	2	7	98	2	0	0	0	0	0	0	0	0
6	Mörkviken	1	C	59.0475	18.5218	0.6	2017	2017-09-05	14:00:00	2017-10-05	NA	5.8	5.8	6.2	5.7	NA	NA	NA	90	10	0	0	0	0	0	1	5	99	1	0	0	0	0	0	0	0	0
6	Mörkviken	2	A	59.0476	18.522	0.8	2017	2017-09-05	14:00:00	2017-10-05	NA	5.8	5.8	6.2	5.7	NA	NA	NA	90	10	0	0	0	0	0	20	5	80	20	0	0	0	0	0	0	0	0
6	Mörkviken	2	B	59.0476	18.522	0.8	2017	2017-09-05	14:00:00	2017-10-05	NA	5.8	5.8	6.2	5.7	NA	NA	NA	90	10	0	0	0	0	0	1	4	99	1	0	0	0	0	0	0	0	0
6	Mörkviken	2	C	59.0476	18.522	0.8	2017	2017-09-05	14:00:00	2017-10-05	NA	5.8	5.8	6.2	5.7	NA	NA	NA	90	10	0	0	0	0	0	5	6	95	5	0	0	0	0	0	0	0	0
6	Mörkviken	3	A	59.0477	18.5215	1	2017	2017-09-05	14:00:00	2017-10-05	NA	5.8	5.8	6.2	5.7	NA	NA	NA	90	10	0	0	0	0	0	20	2	80	0	0	0	0	0	20	0	0	0
6	Mörkviken	3	B	59.0477	18.5215	1	2017	2017-09-05	14:00:00	2017-10-05	NA	5.8	5.8	6.2	5.7	NA	NA	NA	90	10	0	0	0	0	0	80	2	20	0	0	0	0	0	80	0	0	0
6	Mörkviken	3	C	59.0477	18.5215	1	2017	2017-09-05	14:00:00	2017-10-05	NA	5.8	5.8	6.2	5.7	NA	NA	NA	90	10	0	0	0	0	0	70	2	29	1	0	0	0	0	70	0	0	0
6	Mörkviken	4	A	59.0475	18.5215	0.8	2017	2017-09-05	14:00:00	2017-10-05	NA	5.8	5.8	6.2	5.7	NA	NA	NA	90	10	0	0	0	0	0	30	7	70	30	0	0	0	0	0	0	0	0
6	Mörkviken	4	B	59.0475	18.5215	0.8	2017	2017-09-05	14:00:00	2017-10-05	NA	5.8	5.8	6.2	5.7	NA	NA	NA	90	10	0	0	0	0	0	0	8	100	0	0	0	0	0	0	0	0	0
6	Mörkviken	4	C	59.0475	18.5215	0.8	2017	2017-09-05	14:00:00	2017-10-05	NA	5.8	5.8	6.2	5.7	NA	NA	NA	90	10	0	0	0	0	0	80	6	20	80	0	0	0	0	0	0	0	0
6	Mörkviken	5	A	59.0477	18.5213	1.5	2017	2017-09-05	14:00:00	2017-10-05	NA	5.8	5.8	6.2	5.7	NA	NA	NA	90	10	0	0	0	0	0	5	2	95	0	0	0	0	0	5	0	0	0
6	Mörkviken	5	B	59.0477	18.5213	1.5	2017	2017-09-05	14:00:00	2017-10-05	NA	5.8	5.8	6.2	5.7	NA	NA	NA	90	10	0	0	0	0	0	60	2	39	1	0	0	0	0	60	0	0	0
6	Mörkviken	5	C	59.0477	18.5213	1.5	2017	2017-09-05	14:00:00	2017-10-05	NA	5.8	5.8	6.2	5.7	NA	NA	NA	90	10	0	0	0	0	0	30	1	70	0	0	0	0	0	30	0	0	0
7	Hansviken	1	A	59.0285	18.022	0.9	2017	2017-10-05	15:15:00	2017-11-05	09:35:00	5.1	5.8	8.3	7.9	NA	NA	NA	100	0	0	0	0	0	0	20	0.8	80	0	20	0	0	0	0	0	0	0
7	Hansviken	1	B	59.0285	18.022	1	2017	2017-10-05	15:15:00	2017-11-05	09:35:00	5.1	5.8	8.3	7.9	NA	NA	NA	100	0	0	0	0	0	0	20	1	99	0	1	0	0	0	0	0	0	0
7	Hansviken	1	C	59.0285	18.022	1	2017	2017-10-05	15:15:00	2017-11-05	09:35:00	5.1	5.8	8.3	7.9	NA	NA	NA	100	0	0	0	0	0	0	20	0.8	99	0	1	0	0	0	0	0	0	0
7	Hansviken	2	A	59.0285	18.022	0.6	2017	2017-10-05	15:15:00	2017-11-05	09:35:00	5.1	5.8	8.3	7.9	NA	NA	NA	100	0	0	0	0	0	0	0	0	100	0	0	0	0	0	0	0	0	0
7	Hansviken	2	B	59.0285	18.022	0.6	2017	2017-10-05	15:15:00	2017-11-05	09:35:00	5.1	5.8	8.3	7.9	NA	NA	NA	100	0	0	0	0	0	0	0	0	100	0	0	0	0	0	0	0	0	0
7	Hansviken	2	C	59.0285	18.022	0.6	2017	2017-10-05	15:15:00	2017-11-05	09:35:00	5.1	5.8	8.3	7.9	NA	NA	NA	100	0	0	0	0	0	0	0	0	100	0	0	0	0	0	0	0	0	0
7	Hansviken	3	A	59.0285	18.022	0.6	2017	2017-10-05	15:15:00	2017-11-05	09:35:00	5.1	5.8	8.3	7.9	NA	NA	NA	100	0	0	0	0	0	0	20	0.6	80	0	20	0	0	0	0	0	0	0
7	Hansviken	3	B	59.0285	18.022	0.6	2017	2017-10-05	15:15:00	2017-11-05	09:35:00	5.1	5.8	8.3	7.9	NA	NA	NA	100	0	0	0	0	0	0	10	0.6	90	0	10	0	0	0	0	0	0	0
7	Hansviken	3	C	59.0285	18.022	0.5	2017	2017-10-05	15:15:00	2017-11-05	09:35:00	5.1	5.8	8.3	7.9	NA	NA	NA	100	0	0	0	0	0	0	30	0.5	70	0	30	0	0	0	0	0	0	0
7	Hansviken	4	A	59.0285	18.022	1.4	2017	2017-10-05	15:15:00	2017-11-05	09:35:00	5.1	5.8	8.3	7.9	NA	NA	NA	100	0	0	0	0	0	0	0	0	100	0	0	0	0	0	0	0	0	0
7	Hansviken	4	B	59.0285	18.022	1.4	2017	2017-10-05	15:15:00	2017-11-05	09:35:00	5.1	5.8	8.3	7.9	NA	NA	NA	100	0	0	0	0	0	0	0	0	100	0	0	0	0	0	0	0	0	0
7	Hansviken	4	C	59.0285	18.022	1.4	2017	2017-10-05	15:15:00	2017-11-05	09:35:00	5.1	5.8	8.3	7.9	NA	NA	NA	100	0	0	0	0	0	0	0	0	100	0	0	0	0	0	0	0	0	0
7	Hansviken	5	A	59.0285	18.022	1.4	2017	2017-10-05	15:15:00	2017-11-05	09:35:00	5.1	5.8	8.3	7.9	NA	NA	NA	100	0	0	0	0	0	0	0	0	100	0	0	0	0	0	0	0	0	0
7	Hansviken	5	B	59.0285	18.022	1.4	2017	2017-10-05	15:15:00	2017-11-05	09:35:00	5.1	5.8	8.3	7.9	NA	NA	NA	100	0	0	0	0	0	0	0	0	100	0	0	0	0	0	0	0	0	0
7	Hansviken	5	C	59.0285	18.022	1.4	2017	2017-10-05	15:15:00	2017-11-05	09:35:00	5.1	5.8	8.3	7.9	NA	NA	NA	100	0	0	0	0	0	0	0	0	100	0	0	0	0	0	0	0	0	0
8	Söderängsviken	1	A	58.9708	18.0055	0.6	2017	2017-11-05	15:33:00	2017-12-05	08:40:00	5.9	5.9	10.7	7.2	Sunny	NA	5 m/s	100	0	0	0	0	0	0	30	5	70	0	30	0	0	0	0	0	0	0
8	Söderängsviken	1	B	58.9708	18.0055	0.6	2017	2017-11-05	15:33:00	2017-12-05	08:40:00	5.9	5.9	10.7	7.2	Sunny	NA	5 m/s	100	0	0	0	0	0	0	20	5	80	0	20	0	0	0	0	0	0	0
8	Söderängsviken	1	C	58.9708	18.0055	0.6	2017	2017-11-05	15:33:00	2017-12-05	08:40:00	5.9	5.9	10.7	7.2	Sunny	NA	5 m/s	100	0	0	0	0	0	0	10	5	90	0	10	0	0	0	0	0	0	0
8	Söderängsviken	2	A	NA	NA	1.2	2017	2017-11-05	15:33:00	2017-12-05	08:40:00	5.9	5.9	10.7	7.2	Sunny	NA	5 m/s	100	0	0	0	0	0	0	0	0	100	0	0	0	0	0	0	0	0	0
8	Söderängsviken	2	B	NA	NA	1.2	2017	2017-11-05	15:33:00	2017-12-05	08:40:00	5.9	5.9	10.7	7.2	Sunny	NA	5 m/s	100	0	0	0	0	0	0	0	0	100	0	0	0	0	0	0	0	0	0
8	Söderängsviken	2	C	NA	NA	1.2	2017	2017-11-05	15:33:00	2017-12-05	08:40:00	5.9	5.9	10.7	7.2	Sunny	NA	5 m/s	100	0	0	0	0	0	0	0	0	100	0	0	0	0	0	0	0	0	0
8	Söderängsviken	3	A	58.9711	18.0053	0.5	2017	2017-11-05	15:33:00	2017-12-05	08:40:00	5.9	5.9	10.7	7.2	Sunny	NA	5 m/s	100	0	0	0	0	0	0	40	5	60	40	0	0	0	0	0	0	0	0
8	Söderängsviken	3	B	58.9711	18.0053	0.5	2017	2017-11-05	15:33:00	2017-12-05	08:40:00	5.9	5.9	10.7	7.2	Sunny	NA	5 m/s	100	0	0	0	0	0	0	20	4	80	0	20	0	0	0	0	0	0	0
8	Söderängsviken	3	C	58.9711	18.0053	0.5	2017	2017-11-05	15:33:00	2017-12-05	08:40:00	5.9	5.9	10.7	7.2	Sunny	NA	5 m/s	100	0	0	0	0	0	0	30	5	70	0	30	0	0	0	0	0	0	0
8	Söderängsviken	4	A	NA	NA	1	2017	2017-11-05	15:33:00	2017-12-05	08:40:00	5.9	5.9	10.7	7.2	Sunny	NA	5 m/s	100	0	0	0	0	0	0	5	1	95	0	5	0	0	0	0	0	0	0
8	Söderängsviken	4	B	NA	NA	1	2017	2017-11-05	15:33:00	2017-12-05	08:40:00	5.9	5.9	10.7	7.2	Sunny	NA	5 m/s	100	0	0	0	0	0	0	0	0	100	0	0	0	0	0	0	0	0	0
8	Söderängsviken	4	C	NA	NA	1	2017	2017-11-05	15:33:00	2017-12-05	08:40:00	5.9	5.9	10.7	7.2	Sunny	NA	5 m/s	100	0	0	0	0	0	0	0	0	100	0	0	0	0	0	0	0	0	0
8	Söderängsviken	5	A	58.9709	18.0053	0.5	2017	2017-11-05	15:33:00	2017-12-05	08:40:00	5.9	5.9	10.7	7.2	Sunny	NA	5 m/s	100	0	0	0	0	0	0	20	4	80	0	20	0	0	0	0	0	0	0
8	Söderängsviken	5	B	58.9709	18.0053	0.5	2017	2017-11-05	15:33:00	2017-12-05	08:40:00	5.9	5.9	10.7	7.2	Sunny	NA	5 m/s	100	0	0	0	0	0	0	20	4	80	0	20	0	0	0	0	0	0	0
8	Söderängsviken	5	C	58.9709	18.0053	0.5	2017	2017-11-05	15:33:00	2017-12-05	08:40:00	5.9	5.9	10.7	7.2	Sunny	NA	5 m/s	100	0	0	0	0	0	0	20	4	80	0	20	0	0	0	0	0	0	0
9	Villinge	1	A	59.095	18.6177	0.8	2017	2017-11-05	14:19:00	2017-12-05	09:25:00	5.8	5.9	9	8.7	NA	NA	NA	100	0	0	0	0	0	0	10	4	78	2	5	0	10	5	0	0	0	0
9	Villinge	1	B	59.095	18.6177	0.8	2017	2017-11-05	14:19:00	2017-12-05	09:25:00	5.8	5.9	9	8.7	NA	NA	NA	100	0	0	0	0	0	0	20	0.5	80	0	5	0	5	10	0	0	0	0
9	Villinge	1	C	59.095	18.6177	0.8	2017	2017-11-05	14:19:00	2017-12-05	09:25:00	5.8	5.9	9	8.7	NA	NA	NA	100	0	0	0	0	0	0	NA	1	92	0	2	0	2	4	0	0	0	0
9	Villinge	2	A	59.0947	18.6181	0.3	2017	2017-11-05	14:19:00	2017-12-05	09:25:00	5.8	5.9	9	8.7	NA	NA	NA	80	20	0	0	0	0	0	90	3	0	90	10	0	0	50	0	0	0	0
9	Villinge	2	B	59.0947	18.6181	0.3	2017	2017-11-05	14:19:00	2017-12-05	09:25:00	5.8	5.9	9	8.7	NA	NA	NA	80	20	0	0	0	0	0	90	0.1	10	0	0	0	0	90	0	0	0	0
9	Villinge	2	C	59.0947	18.6181	0.3	2017	2017-11-05	14:19:00	2017-12-05	09:25:00	5.8	5.9	9	8.7	NA	NA	NA	80	20	0	0	0	0	0	90	0.1	5	0	5	0	0	90	0	0	0	0
9	Villinge	3	A	59.095	18.618	0.5	2017	2017-11-05	14:19:00	2017-12-05	09:25:00	5.8	5.9	9	8.7	NA	NA	NA	80	20	0	0	0	0	0	100	5	0	100	0	0	0	90	0	0	0	0
9	Villinge	3	B	59.095	18.618	0.5	2017	2017-11-05	14:19:00	2017-12-05	09:25:00	5.8	5.9	9	8.7	NA	NA	NA	90	10	0	0	0	0	0	1	4	98	0	0.5	0.5	0	1	0	0	0	0
9	Villinge	3	C	59.095	18.618	0.5	2017	2017-11-05	14:19:00	2017-12-05	09:25:00	5.8	5.9	9	8.7	NA	NA	NA	80	20	0	0	0	0	0	90	5	0	30	3	0	0	90	0	0	0	0
9	Villinge	4	A	59.0949	18.618	0.5	2017	2017-11-05	14:19:00	2017-12-05	09:25:00	5.8	5.9	9	8.7	NA	NA	NA	90	10	0	0	0	0	0	90	5	0	80	5	0	0	50	0	0	0	0
9	Villinge	4	B	59.0949	18.618	0.5	2017	2017-11-05	14:19:00	2017-12-05	09:25:00	5.8	5.9	9	8.7	NA	NA	NA	90	10	0	0	0	0	0	10	5	80	1	9	0	0	10	0	0	0	0
9	Villinge	4	C	59.0949	18.618	0.5	2017	2017-11-05	14:19:00	2017-12-05	09:25:00	5.8	5.9	9	8.7	NA	NA	NA	90	10	0	0	0	0	0	90	5	0	70	5	0	0	50	0	0	0	0
9	Villinge	5	A	59.0946	18.6179	0.6	2017	2017-11-05	14:19:00	2017-12-05	09:25:00	5.8	5.9	9	8.7	NA	NA	NA	80	20	0	0	0	0	0	100	6	0	50	10	0	2	100	0	0	0	0
9	Villinge	5	B	59.0946	18.6179	0.6	2017	2017-11-05	14:19:00	2017-12-05	09:25:00	5.8	5.9	9	8.7	NA	NA	NA	80	20	0	0	0	0	0	2	6	93	0	1	0	3	2	1	0	0	0
9	Villinge	5	C	59.0946	18.6179	0.6	2017	2017-11-05	14:19:00	2017-12-05	09:25:00	5.8	5.9	9	8.7	NA	NA	NA	80	20	0	0	0	0	0	90	6	0	60	10	0	2	60	0	0	0	0
10	Östra Jungfruskär	1	A	59.1415	18.6812	0.6	2017	2017-10-05	13:35:00	2017-11-05	08:45:00	6	5.9	8.4	9.7	NA	NA	NA	100	0	0	0	0	0	0	2	1.5	98	0	0	2	0	0	0	0	0	0
10	Östra Jungfruskär	1	B	59.1415	18.6812	0.6	2017	2017-10-05	13:35:00	2017-11-05	08:45:00	6	5.9	8.4	9.7	NA	NA	NA	100	0	0	0	0	0	0	1	1	98	0	0	2	0	0	0	0	0	0
10	Östra Jungfruskär	1	C	59.1415	18.6812	0.6	2017	2017-10-05	13:35:00	2017-11-05	08:45:00	6	5.9	8.4	9.7	NA	NA	NA	100	0	0	0	0	0	0	0	0	100	0	0	0	0	0	0	0	0	0
10	Östra Jungfruskär	2	A	59.1417	18.6812	0.6	2017	2017-10-05	13:35:00	2017-11-05	08:45:00	6	5.9	8.4	9.7	NA	NA	NA	100	0	0	0	0	0	0	1	1	99	0	0	1	0	0	0	0	0	0
10	Östra Jungfruskär	2	B	59.1417	18.6812	0.6	2017	2017-10-05	13:35:00	2017-11-05	08:45:00	6	5.9	8.4	9.7	NA	NA	NA	100	0	0	0	0	0	0	0	0	100	0	0	0	0	0	0	0	0	0
10	Östra Jungfruskär	2	C	59.1417	18.6812	0.6	2017	2017-10-05	13:35:00	2017-11-05	08:45:00	6	5.9	8.4	9.7	NA	NA	NA	100	0	0	0	0	0	0	0	0	100	0	0	0	0	0	0	0	0	0
10	Östra Jungfruskär	3	A	59.1415	18.6809	0.5	2017	2017-10-05	13:35:00	2017-11-05	08:45:00	6	5.9	8.4	9.7	NA	NA	NA	100	0	0	0	0	0	0	0	0	100	0	0	0	0	0	0	0	0	0
10	Östra Jungfruskär	3	B	59.1415	18.6809	0.5	2017	2017-10-05	13:35:00	2017-11-05	08:45:00	6	5.9	8.4	9.7	NA	NA	NA	100	0	0	0	0	0	0	0	0	100	0	0	0	0	0	0	0	0	0
10	Östra Jungfruskär	3	C	59.1415	18.6809	0.4	2017	2017-10-05	13:35:00	2017-11-05	08:45:00	6	5.9	8.4	9.7	NA	NA	NA	100	0	0	0	0	0	0	0	0	100	0	0	0	0	0	0	0	0	0
10	Östra Jungfruskär	4	A	59.1419	18.6808	0.5	2017	2017-10-05	13:35:00	2017-11-05	08:45:00	6	5.9	8.4	9.7	NA	NA	NA	100	0	0	0	0	0	0	1	1	99	0	0	1	0	0	0	0	0	0
10	Östra Jungfruskär	4	B	59.1419	18.6808	0.5	2017	2017-10-05	13:35:00	2017-11-05	08:45:00	6	5.9	8.4	9.7	NA	NA	NA	100	0	0	0	0	0	0	0	0	100	0	0	0	0	0	0	0	0	0
10	Östra Jungfruskär	4	C	59.1419	18.6808	0.5	2017	2017-10-05	13:35:00	2017-11-05	08:45:00	6	5.9	8.4	9.7	NA	NA	NA	100	0	0	0	0	0	0	0	0	100	0	0	0	0	0	0	0	0	0
10	Östra Jungfruskär	5	A	59.1412	18.6807	0.4	2017	2017-10-05	13:35:00	2017-11-05	08:45:00	6	5.9	8.4	9.7	NA	NA	NA	100	0	0	0	0	0	0	1	1	99	0	0	1	0	0	0	0	0	0
10	Östra Jungfruskär	5	B	59.1412	18.6807	0.4	2017	2017-10-05	13:35:00	2017-11-05	08:45:00	6	5.9	8.4	9.7	NA	NA	NA	100	0	0	0	0	0	0	1	1	99	0	0	0	1	0	0	0	0	0
10	Östra Jungfruskär	5	C	59.1412	18.6807	0.4	2017	2017-10-05	13:35:00	2017-11-05	08:45:00	6	5.9	8.4	9.7	NA	NA	NA	100	0	0	0	0	0	0	0	0	100	0	0	0	0	0	0	0	0	0
11	Söderfladen	1	A	59.6645	18.8654	0.5	2017	19/05/2017	14:08:00	20/05/2017	09:08:00	NA	NA	NA	NA	NA	NA	NA	100	0	0	0	0	0	0	30	5	70	0	10	0	0	0	0	20	0	0
11	Söderfladen	1	B	59.6645	18.8654	0.5	2017	19/05/2017	14:08:00	20/05/2017	09:08:00	NA	NA	NA	NA	NA	NA	NA	100	0	0	0	0	0	0	80	5	20	0	10	0	0	0	0	70	0	0
11	Söderfladen	1	C	59.6645	18.8654	0.5	2017	19/05/2017	14:08:00	20/05/2017	09:08:00	NA	NA	NA	NA	NA	NA	NA	100	0	0	0	0	0	0	60	5	40	0	10	0	0	0	0	50	0	0
11	Söderfladen	2	A	59.6645	18.8655	0.6	2017	19/05/2017	14:08:00	20/05/2017	09:08:00	NA	NA	NA	NA	NA	NA	NA	100	0	0	0	0	0	0	40	1	35	0	0	25	0	0	0	40	0	0
11	Söderfladen	2	B	59.6645	18.8655	0.6	2017	19/05/2017	14:08:00	20/05/2017	09:08:00	NA	NA	NA	NA	NA	NA	NA	100	0	0	0	0	0	0	60	1	40	0	0	0	0	0	0	60	0	0
11	Söderfladen	2	C	59.6645	18.8655	0.6	2017	19/05/2017	14:08:00	20/05/2017	09:08:00	NA	NA	NA	NA	NA	NA	NA	100	0	0	0	0	0	0	30	1	70	0	0	0	0	0	0	30	0	0
11	Söderfladen	3	A	59.6645	18.8654	0.7	2017	19/05/2017	14:08:00	20/05/2017	09:08:00	NA	NA	NA	NA	NA	NA	NA	100	0	0	0	0	0	0	0	0	100	0	0	0	0	0	0	0	0	0
11	Söderfladen	3	B	59.6645	18.8654	0.7	2017	19/05/2017	14:08:00	20/05/2017	09:08:00	NA	NA	NA	NA	NA	NA	NA	100	0	0	0	0	0	0	0	0	100	0	0	0	0	0	0	0	0	0
11	Söderfladen	3	C	59.6645	18.8654	0.7	2017	19/05/2017	14:08:00	20/05/2017	09:08:00	NA	NA	NA	NA	NA	NA	NA	100	0	0	0	0	0	0	0	0	100	0	0	0	0	0	0	0	0	0
11	Söderfladen	4	A	59.6645	18.8654	0.6	2017	19/05/2017	14:08:00	20/05/2017	09:08:00	NA	NA	NA	NA	NA	NA	NA	100	0	0	0	0	0	0	100	3	0	0	0	0	0	0	0	100	0	0
11	Söderfladen	4	B	59.6645	18.8654	0.6	2017	19/05/2017	14:08:00	20/05/2017	09:08:00	NA	NA	NA	NA	NA	NA	NA	100	0	0	0	0	0	0	100	3	0	0	0	0	0	0	0	100	0	0
11	Söderfladen	4	C	59.6645	18.8654	0.6	2017	19/05/2017	14:08:00	20/05/2017	09:08:00	NA	NA	NA	NA	NA	NA	NA	100	0	0	0	0	0	0	100	3	0	0	0	0	0	0	0	100	0	0
11	Söderfladen	5	A	59.6645	18.8655	0.6	2017	19/05/2017	14:08:00	20/05/2017	09:08:00	NA	NA	NA	NA	NA	NA	NA	100	0	0	0	0	0	0	90	2	10	0	0	0	0	0	0	90	0	0
11	Söderfladen	5	B	59.6645	18.8655	0.6	2017	19/05/2017	14:08:00	20/05/2017	09:08:00	NA	NA	NA	NA	NA	NA	NA	100	0	0	0	0	0	0	100	3	0	0	0	0	0	0	0	100	0	0
11	Söderfladen	5	C	59.6645	18.8655	0.6	2017	19/05/2017	14:08:00	20/05/2017	09:08:00	NA	NA	NA	NA	NA	NA	NA	100	0	0	0	0	0	0	100	3	0	0	0	0	0	0	0	100	0	0
12	Eknöviken	1	A	59.6676	18.8886	0.7	2017	20/05/2017	15:21:00	21/05/2017	09:26:00	NA	NA	NA	NA	NA	NA	NA	100	0	0	0	0	0	0	20	4	75	0	20	0	0	5	0	0	0	0
12	Eknöviken	1	B	59.6676	18.8886	0.7	2017	20/05/2017	15:21:00	21/05/2017	09:26:00	NA	NA	NA	NA	NA	NA	NA	100	0	0	0	0	0	0	10	5	85	0	10	0	0	5	0	0	0	0
12	Eknöviken	1	C	59.6676	18.8886	0.7	2017	20/05/2017	15:21:00	21/05/2017	09:26:00	NA	NA	NA	NA	NA	NA	NA	100	0	0	0	0	0	0	70	5	0	0	70	0	0	30	0	0	0	0
12	Eknöviken	2	A	59.6676	18.8886	0.5	2017	20/05/2017	15:21:00	21/05/2017	09:26:00	NA	NA	NA	NA	NA	NA	NA	100	0	0	0	0	0	0	1	1	99	0	0	0	0	1	0	0	0	0
12	Eknöviken	2	B	59.6676	18.8886	0.5	2017	20/05/2017	15:21:00	21/05/2017	09:26:00	NA	NA	NA	NA	NA	NA	NA	100	0	0	0	0	0	0	1	2	98.5	0	1	0	0	0.5	0	0	0	0
12	Eknöviken	2	C	59.6676	18.8886	0.5	2017	20/05/2017	15:21:00	21/05/2017	09:26:00	NA	NA	NA	NA	NA	NA	NA	100	0	0	0	0	0	0	2	4	98	0	2	0	0	0	0	0	0	0
12	Eknöviken	3	A	59.6676	18.8886	0.6	2017	20/05/2017	15:21:00	21/05/2017	09:26:00	NA	NA	NA	NA	NA	NA	NA	100	0	0	0	0	0	0	0	0	100	0	0	0	0	0	0	0	0	0
12	Eknöviken	3	B	59.6676	18.8886	0.6	2017	20/05/2017	15:21:00	21/05/2017	09:26:00	NA	NA	NA	NA	NA	NA	NA	100	0	0	0	0	0	0	5	4	94	0	5	0	0	1	0	0	0	0
12	Eknöviken	3	C	59.6676	18.8886	0.6	2017	20/05/2017	15:21:00	21/05/2017	09:26:00	NA	NA	NA	NA	NA	NA	NA	100	0	0	0	0	0	0	1	2	98.5	0	1	0	0	0.5	0	0	0	0
12	Eknöviken	4	A	59.6678	18.8886	0.6	2017	20/05/2017	15:21:00	21/05/2017	09:26:00	NA	NA	NA	NA	NA	NA	NA	100	0	0	0	0	0	0	0	0	100	0	0	0	0	0	0	0	0	0
12	Eknöviken	4	B	59.6678	18.8887	0.6	2017	20/05/2017	15:21:00	21/05/2017	09:26:00	NA	NA	NA	NA	NA	NA	NA	0	0	0	0	0	100	0	0	0	100	0	0	0	0	0	0	0	0	0
12	Eknöviken	4	C	59.6678	18.8887	0.6	2017	20/05/2017	15:21:00	21/05/2017	09:26:00	NA	NA	NA	NA	NA	NA	NA	100	0	0	0	0	0	0	0	0	100	0	0	0	0	0	0	0	0	0
12	Eknöviken	5	A	59.6678	18.8887	0.8	2017	20/05/2017	15:21:00	21/05/2017	09:26:00	NA	NA	NA	NA	NA	NA	NA	100	0	0	0	0	0	0	0	0	100	0	0	0	0	0	0	0	0	0
12	Eknöviken	5	B	59.6678	18.8887	0.8	2017	20/05/2017	15:21:00	21/05/2017	09:26:00	NA	NA	NA	NA	NA	NA	NA	0	0	0	0	0	100	0	0	0	100	0	0	0	0	0	0	0	0	0
12	Eknöviken	5	C	59.6678	18.8887	0.8	2017	20/05/2017	15:21:00	21/05/2017	09:26:00	NA	NA	NA	NA	NA	NA	NA	0	0	0	0	0	100	0	0	0	100	0	0	0	0	0	0	0	0	0
13	Gisslingö	1	A	59.7736	19.1638	0.5	2017	17/05/2017	13:41:00	18/05/2017	08:18:00	5.4	5.4	9.4	11.2	NA	NA	NA	100	0	0	0	0	0	0	50	5	50	10	40	0	0	0	0	0	0	0
13	Gisslingö	1	B	59.7736	19.1638	0.5	2017	17/05/2017	13:41:00	18/05/2017	08:18:00	5.4	5.4	9.4	11.2	NA	NA	NA	100	0	0	0	0	0	0	5	5	95	0	5	0	0	0	0	0	0	0
13	Gisslingö	1	C	59.7736	19.1638	0.5	2017	17/05/2017	13:41:00	18/05/2017	08:18:00	5.4	5.4	9.4	11.2	NA	NA	NA	100	0	0	0	0	0	0	5	5	95	0	5	0	0	0	0	0	0	0
13	Gisslingö	2	A	59.7737	19.1638	0.6	2017	17/05/2017	13:41:00	18/05/2017	08:18:00	5.4	5.4	9.4	11.2	NA	NA	NA	100	0	0	0	0	0	0	0	0	100	0	0	0	0	0	0	0	0	0
13	Gisslingö	2	B	59.7737	19.1638	0.6	2017	17/05/2017	13:41:00	18/05/2017	08:18:00	5.4	5.4	9.4	11.2	NA	NA	NA	100	0	0	0	0	0	0	0	0	100	0	0	0	0	0	0	0	0	0
13	Gisslingö	2	C	59.7737	19.1638	0.6	2017	17/05/2017	13:41:00	18/05/2017	08:18:00	5.4	5.4	9.4	11.2	NA	NA	NA	100	0	0	0	0	0	0	0	0	100	0	0	0	0	0	0	0	0	0
13	Gisslingö	3	A	59.7737	19.1638	0.7	2017	17/05/2017	13:41:00	18/05/2017	08:18:00	5.4	5.4	9.4	11.2	NA	NA	NA	100	0	0	0	0	0	0	5	1	95	0	0	0	0	0	0	5	0	0
13	Gisslingö	3	B	59.7737	19.1638	0.7	2017	17/05/2017	13:41:00	18/05/2017	08:18:00	5.4	5.4	9.4	11.2	NA	NA	NA	100	0	0	0	0	0	0	0	0	100	0	0	0	0	0	0	0	0	0
13	Gisslingö	3	C	59.7737	19.1638	0.7	2017	17/05/2017	13:41:00	18/05/2017	08:18:00	5.4	5.4	9.4	11.2	NA	NA	NA	100	0	0	0	0	0	0	0	0	100	0	0	0	0	0	0	0	0	0
13	Gisslingö	4	A	59.7736	19.1641	0.7	2017	17/05/2017	13:41:00	18/05/2017	08:18:00	5.4	5.4	9.4	11.2	NA	NA	NA	100	0	0	0	0	0	0	10	1	90	0	0	0	0	0	0	10	0	0
13	Gisslingö	4	B	59.7736	19.1641	0.7	2017	17/05/2017	13:41:00	18/05/2017	08:18:00	5.4	5.4	9.4	11.2	NA	NA	NA	100	0	0	0	0	0	0	0	0	100	0	0	0	0	0	0	0	0	0
13	Gisslingö	4	C	59.7736	19.1641	0.7	2017	17/05/2017	13:41:00	18/05/2017	08:18:00	5.4	5.4	9.4	11.2	NA	NA	NA	100	0	0	0	0	0	0	0	0	100	0	0	0	0	0	0	0	0	0
13	Gisslingö	5	A	59.7735	19.1639	0.45	2017	17/05/2017	13:41:00	18/05/2017	08:18:00	5.4	5.4	9.4	11.2	NA	NA	NA	100	0	0	0	0	0	0	50	4	50	0	50	0	0	0	0	0	0	0
13	Gisslingö	5	B	59.7735	19.1639	0.45	2017	17/05/2017	13:41:00	18/05/2017	08:18:00	5.4	5.4	9.4	11.2	NA	NA	NA	100	0	0	0	0	0	0	0	0	100	0	0	0	0	0	0	0	0	0
13	Gisslingö	5	C	59.7735	19.1639	0.45	2017	17/05/2017	13:41:00	18/05/2017	08:18:00	5.4	5.4	9.4	11.2	NA	NA	NA	100	0	0	0	0	0	0	25	4	75	0	25	0	0	0	0	0	0	0
14	Tofladen	1	A	59.8384	19.0421	0.5	2017	18/05/2017	13:00:00	19/05/2017	07:47:00	5.5	5.5	12.6	11.9	NA	NA	NA	100	0	0	0	0	0	0	15	1	87	3	5	5	0	0	0	0	0	0
14	Tofladen	1	B	59.8384	19.0421	0.5	2017	18/05/2017	13:00:00	19/05/2017	07:47:00	5.5	5.5	12.6	11.9	NA	NA	NA	100	0	0	0	0	0	0	15	1	83	7	10	0	0	0	0	0	0	0
14	Tofladen	1	C	59.8384	19.0421	0.5	2017	18/05/2017	13:00:00	19/05/2017	07:47:00	5.5	5.5	12.6	11.9	NA	NA	NA	100	0	0	0	0	0	0	5	1	95	0	3	2	0	0	0	0	0	0
14	Tofladen	2	A	59.8384	19.042	0.6	2017	18/05/2017	13:00:00	19/05/2017	07:47:00	5.5	5.5	12.6	11.9	NA	NA	NA	100	0	0	0	0	0	0	65	0.5	35	0	5	60	0	0	0	0	0	0
14	Tofladen	2	B	59.8384	19.042	0.6	2017	18/05/2017	13:00:00	19/05/2017	07:47:00	5.5	5.5	12.6	11.9	NA	NA	NA	100	0	0	0	0	0	0	15	0.5	85	0	5	10	0	0	0	0	0	0
14	Tofladen	2	C	59.8384	19.042	0.6	2017	18/05/2017	13:00:00	19/05/2017	07:47:00	5.5	5.5	12.6	11.9	NA	NA	NA	100	0	0	0	0	0	0	70	4	30	0	60	10	0	0	0	0	0	0
14	Tofladen	3	A	59.8384	19.042	1	2017	18/05/2017	13:00:00	19/05/2017	07:47:00	5.5	5.5	12.6	11.9	NA	NA	NA	100	0	0	0	0	0	0	65	1	85	0	0	15	0	0	0	0	0	0
14	Tofladen	3	B	59.8384	19.042	1	2017	18/05/2017	13:00:00	19/05/2017	07:47:00	5.5	5.5	12.6	11.9	NA	NA	NA	100	0	0	0	0	0	0	62	1	38	0	0	62	0	0	0	0	0	0
14	Tofladen	3	C	59.8384	19.042	1	2017	18/05/2017	13:00:00	19/05/2017	07:47:00	5.5	5.5	12.6	11.9	NA	NA	NA	100	0	0	0	0	0	0	60	1	40	0	0	60	0	0	0	0	0	0
14	Tofladen	4	A	59.8384	19.042	1	2017	18/05/2017	13:00:00	19/05/2017	07:47:00	5.5	5.5	12.6	11.9	NA	NA	NA	100	0	0	0	0	0	0	20	1	80	0	0	20	0	0	0	0	0	0
14	Tofladen	4	B	59.8384	19.042	1	2017	18/05/2017	13:00:00	19/05/2017	07:47:00	5.5	5.5	12.6	11.9	NA	NA	NA	100	0	0	0	0	0	0	20	1	80	3	7	10	0	0	0	0	0	0
14	Tofladen	4	C	59.8384	19.042	1	2017	18/05/2017	13:00:00	19/05/2017	07:47:00	5.5	5.5	12.6	11.9	NA	NA	NA	100	0	0	0	0	0	0	20	1	82	3	5	10	0	0	0	0	0	0
14	Tofladen	5	A	59.8385	19.0419	0.5	2017	18/05/2017	13:00:00	19/05/2017	07:47:00	5.5	5.5	12.6	11.9	NA	NA	NA	100	0	0	0	0	0	0	30	1	77	0	3	20	0	0	0	0	0	0
14	Tofladen	5	B	59.8385	19.0419	0.5	2017	18/05/2017	13:00:00	19/05/2017	07:47:00	5.5	5.5	12.6	11.9	NA	NA	NA	100	0	0	0	0	0	0	45	1	75	0	5	20	0	0	0	0	0	0
14	Tofladen	5	C	59.8385	19.0419	0.5	2017	18/05/2017	13:00:00	19/05/2017	07:47:00	5.5	5.5	12.6	11.9	NA	NA	NA	100	0	0	0	0	0	0	50	1	77	0	3	20	0	0	0	0	0	0
15	Tranviksfjärden	1	A	60.1592	18.7831	0.7	2017	22/05/2017	13:36:00	23/05/2017	08:31:00	5.2	5.3	10.1	9.3	NA	NA	NA	0	0	0	0	0	100	0	100	1	0	90	0	0	0	80	0	0	0	0
15	Tranviksfjärden	1	B	60.1592	18.7831	0.9	2017	22/05/2017	13:36:00	23/05/2017	08:31:00	5.2	5.3	10.1	9.3	NA	NA	NA	0	100	0	0	0	0	0	70	0.6	30	49	0	0	0	21	0	0	0	0
15	Tranviksfjärden	1	C	60.1592	18.7831	0.9	2017	22/05/2017	13:36:00	23/05/2017	08:31:00	5.2	5.3	10.1	9.3	NA	NA	NA	0	90	0	10	0	0	0	90	0.7	0	22.5	0	0	0	72	0	0	0	0
15	Tranviksfjärden	2	A	60.1593	18.7831	0.6	2017	22/05/2017	13:36:00	23/05/2017	08:31:00	5.2	5.3	10.1	9.3	NA	NA	NA	0	0	0	0	100	0	0	95	1	5	85.5	0	0	0	9.5	0	0	0	0
15	Tranviksfjärden	2	B	60.1593	18.7831	0.6	2017	22/05/2017	13:36:00	23/05/2017	08:31:00	5.2	5.3	10.1	9.3	NA	NA	NA	0	0	0	0	0	100	0	100	1.5	0	30	0	0	0	70	0	0	0	0
15	Tranviksfjärden	2	C	60.1593	18.7831	0.5	2017	22/05/2017	13:36:00	23/05/2017	08:31:00	5.2	5.3	10.1	9.3	NA	NA	NA	0	0	0	20	0	80	0	90	1	10	9	0	0	0	81	0	0	0	0
15	Tranviksfjärden	3	A	60.1592	18.7832	0.65	2017	22/05/2017	13:36:00	23/05/2017	08:31:00	5.2	5.3	10.1	9.3	NA	NA	NA	0	10	0	0	0	90	0	80	2	20	64	0	0	0	16	0	0	0	0
15	Tranviksfjärden	3	B	60.1592	18.7832	0.6	2017	22/05/2017	13:36:00	23/05/2017	08:31:00	5.2	5.3	10.1	9.3	NA	NA	NA	0	5	0	15	0	80	0	90	1.5	10	63	0	0	0	27	0	0	0	0
15	Tranviksfjärden	3	C	60.1592	18.7832	0.65	2017	22/05/2017	13:36:00	23/05/2017	08:31:00	5.2	5.3	10.1	9.3	NA	NA	NA	0	25	0	0	75	0	0	70	2	30	49	0	0	0	21	0	0	0	0
15	Tranviksfjärden	4	A	60.1591	18.783	0.4	2017	22/05/2017	13:36:00	23/05/2017	08:31:00	5.2	5.3	10.1	9.3	NA	NA	NA	0	1	0	0	0	99	0	100	2	10	60	0	0	0	30	0	0	0	0
15	Tranviksfjärden	4	B	60.1591	18.783	0.4	2017	22/05/2017	13:36:00	23/05/2017	08:31:00	5.2	5.3	10.1	9.3	NA	NA	NA	0	1	0	10	0	89	0	90	2	10	18	0	0	0	72	0	0	0	0
15	Tranviksfjärden	4	C	60.1591	18.783	0.5	2017	22/05/2017	13:36:00	23/05/2017	08:31:00	5.2	5.3	10.1	9.3	NA	NA	NA	0	10	0	0	90	0	0	90	1.8	0	72	0	0	0	45	0	0	0	0
15	Tranviksfjärden	5	A	60.1596	18.7832	0.4	2017	22/05/2017	13:36:00	23/05/2017	08:31:00	5.2	5.3	10.1	9.3	NA	NA	NA	0	20	0	30	0	50	0	70	2	44	21	0	0	0	35	0	0	0	0
15	Tranviksfjärden	5	B	60.1596	18.7832	0.4	2017	22/05/2017	13:36:00	23/05/2017	08:31:00	5.2	5.3	10.1	9.3	NA	NA	NA	0	20	0	0	0	80	0	60	1.8	40	54	0	0	0	6	0	0	0	0
15	Tranviksfjärden	5	C	60.1596	18.7832	0.4	2017	22/05/2017	13:36:00	23/05/2017	08:31:00	5.2	5.3	10.1	9.3	NA	NA	NA	0	0	0	10	0	90	0	80	0.5	20	8	0	0	0	72	0	0	0	0
16	Söderöfjärden/Sladdarön	1	A	60.2711	18.6265	0.6	2017	24/05/2017	15:45:00	25/05/2017	09:00:00	5.1	5	14.6	12.6	Sunny	NA	Calm	50	50	0	0	0	0	0	15	3.5	85	0	15	0	0	0	0	0	0	0
16	Söderöfjärden/Sladdarön	1	B	60.2711	18.6265	0.6	2017	24/05/2017	15:45:00	25/05/2017	09:00:00	5.1	5	14.6	12.6	Sunny	NA	Calm	50	50	0	0	0	0	0	10	3.5	90	0	10	0	0	0	0	0	0	0
16	Söderöfjärden/Sladdarön	1	C	60.2711	18.6265	0.6	2017	24/05/2017	15:45:00	25/05/2017	09:00:00	5.1	5	14.6	12.6	Sunny	NA	Calm	50	50	0	0	0	0	0	55	3	45	0	55	0	0	0	0	0	0	0
16	Söderöfjärden/Sladdarön	2	A	60.2711	18.6267	0.6	2017	24/05/2017	15:45:00	25/05/2017	09:00:00	5.1	5	14.6	12.6	Sunny	NA	Calm	100	0	0	0	0	0	0	80	6	20	0	80	0	0	0	0	0	0	0
16	Söderöfjärden/Sladdarön	2	B	60.2711	18.6267	0.6	2017	24/05/2017	15:45:00	25/05/2017	09:00:00	5.1	5	14.6	12.6	Sunny	NA	Calm	75	0	0	25	0	0	0	90	5	10	0	90	0	0	0	0	0	0	0
16	Söderöfjärden/Sladdarön	2	C	60.2711	18.6267	0.6	2017	24/05/2017	15:45:00	25/05/2017	09:00:00	5.1	5	14.6	12.6	Sunny	NA	Calm	90	0	0	10	0	0	0	50	4	50	0	50	0	0	0	0	0	0	0
16	Söderöfjärden/Sladdarön	3	A	60.2713	18.6272	0.4	2017	24/05/2017	15:45:00	25/05/2017	09:00:00	5.1	5	14.6	12.6	Sunny	NA	Calm	90	0	0	10	0	0	0	20	4	80	0	18	2	0	0	0	0	0	0
16	Söderöfjärden/Sladdarön	3	B	60.2713	18.6272	0.4	2017	24/05/2017	15:45:00	25/05/2017	09:00:00	5.1	5	14.6	12.6	Sunny	NA	Calm	90	0	0	10	0	0	0	40	2.5	60	0	36	4	0	0	0	0	0	0
16	Söderöfjärden/Sladdarön	3	C	60.2713	18.6272	0.4	2017	24/05/2017	15:45:00	25/05/2017	09:00:00	5.1	5	14.6	12.6	Sunny	NA	Calm	90	0	0	10	0	0	0	NA	NA	NA	NA	NA	NA	NA	NA	NA	NA	NA	NA
16	Söderöfjärden/Sladdarön	4	A	60.2715	18.6276	0.35	2017	24/05/2017	15:45:00	25/05/2017	09:00:00	5.1	5	14.6	12.6	Sunny	NA	Calm	100	0	0	0	0	0	0	20	3	80	0	16	4	0	0	0	0	0	0
16	Söderöfjärden/Sladdarön	4	B	60.2715	18.6276	0.35	2017	24/05/2017	15:45:00	25/05/2017	09:00:00	5.1	5	14.6	12.6	Sunny	NA	Calm	100	0	0	0	0	0	0	20	3	NA	NA	NA	NA	NA	NA	NA	NA	NA	NA
16	Söderöfjärden/Sladdarön	4	C	60.2715	18.6276	0.35	2017	24/05/2017	15:45:00	25/05/2017	09:00:00	5.1	5	14.6	12.6	Sunny	NA	Calm	100	0	0	0	0	0	0	10	0.5	NA	NA	NA	NA	NA	NA	NA	NA	NA	NA
16	Söderöfjärden/Sladdarön	5	A	60.2713	18.6271	0.5	2017	24/05/2017	15:45:00	25/05/2017	09:00:00	5.1	5	14.6	12.6	Sunny	NA	Calm	100	0	0	0	0	0	0	100	3	0	0	90	10	0	0	0	0	0	0
16	Söderöfjärden/Sladdarön	5	B	60.2713	18.6271	0.5	2017	24/05/2017	15:45:00	25/05/2017	09:00:00	5.1	5	14.6	12.6	Sunny	NA	Calm	100	0	0	0	0	0	0	60	1.5	64	0	36	0	0	0	0	0	0	0
16	Söderöfjärden/Sladdarön	5	C	60.2713	18.6271	0.5	2017	24/05/2017	15:45:00	25/05/2017	09:00:00	5.1	5	14.6	12.6	Sunny	NA	Calm	100	0	0	0	0	0	0	90	2	19	0	81	0	0	0	0	0	0	0
17	Sundskär	1	A	59.6901	19.1408	0.8	2017	16/05/2017	13:35:00	17/05/2017	08:19:00	5.5	5.5	7.8	7.5	NA	NA	NA	0	90	0	10	0	0	0	15	1	75	10	0	0	0	15	0	0	0	0
17	Sundskär	1	B	59.6901	19.1408	0.8	2017	16/05/2017	13:35:00	17/05/2017	08:19:00	5.5	5.5	7.8	7.5	NA	NA	NA	0	75	0	25	0	0	0	100	3	0	100	0	0	0	100	0	0	0	0
17	Sundskär	1	C	59.6901	19.1408	0.8	2017	16/05/2017	13:35:00	17/05/2017	08:19:00	5.5	5.5	7.8	7.5	NA	NA	NA	0	80	0	20	0	0	0	80	3	0	80	0	0	0	80	0	0	0	0
17	Sundskär	2	A	59.69	19.1407	0.6	2017	16/05/2017	13:35:00	17/05/2017	08:19:00	5.5	5.5	7.8	7.5	NA	NA	NA	0	100	0	0	0	0	0	5	1	90	5	0	5	0	0	0	0	0	0
17	Sundskär	2	B	59.69	19.1407	0.6	2017	16/05/2017	13:35:00	17/05/2017	08:19:00	5.5	5.5	7.8	7.5	NA	NA	NA	0	100	0	0	0	0	0	0	0	100	0	0	0	0	0	0	0	0	0
17	Sundskär	2	C	59.69	19.1407	0.6	2017	16/05/2017	13:35:00	17/05/2017	08:19:00	5.5	5.5	7.8	7.5	NA	NA	NA	0	100	0	0	0	0	0	50	2	35	30	0	10	0	25	0	0	0	0
17	Sundskär	3	A	59.69	19.1414	0.8	2017	16/05/2017	13:35:00	17/05/2017	08:19:00	5.5	5.5	7.8	7.5	NA	NA	NA	0	60	0	40	0	0	0	75	3	0	75	0	0	0	75	0	0	0	0
17	Sundskär	3	B	59.69	19.1414	0.8	2017	16/05/2017	13:35:00	17/05/2017	08:19:00	5.5	5.5	7.8	7.5	NA	NA	NA	0	60	0	40	0	0	0	90	3	0	90	0	0	0	85	0	0	0	0
17	Sundskär	3	C	59.69	19.1414	0.8	2017	16/05/2017	13:35:00	17/05/2017	08:19:00	5.5	5.5	7.8	7.5	NA	NA	NA	0	20	0	80	0	0	0	95	3	0	80	0	0	0	90	0	0	0	0
17	Sundskär	4	A	59.6901	19.1415	0.7	2017	16/05/2017	13:35:00	17/05/2017	08:19:00	5.5	5.5	7.8	7.5	NA	NA	NA	0	50	0	50	0	0	0	75	4	0	75	0	0	0	65	0	0	0	0
17	Sundskär	4	B	59.6901	19.1415	0.7	2017	16/05/2017	13:35:00	17/05/2017	08:19:00	5.5	5.5	7.8	7.5	NA	NA	NA	0	50	0	50	0	0	0	90	4	0	90	0	0	0	40	0	0	0	0
17	Sundskär	4	C	59.6901	19.1415	0.7	2017	16/05/2017	13:35:00	17/05/2017	08:19:00	5.5	5.5	7.8	7.5	NA	NA	NA	0	40	0	60	0	0	0	100	4	0	100	0	0	0	60	0	0	0	0
17	Sundskär	5	A	59.6901	19.1416	0.9	2017	16/05/2017	13:35:00	17/05/2017	08:19:00	5.5	5.5	7.8	7.5	NA	NA	NA	0	95	0	5	0	0	0	5	1	93	2	0	0	0	5	0	0	0	0
17	Sundskär	5	B	59.6901	19.1416	0.9	2017	16/05/2017	13:35:00	17/05/2017	08:19:00	5.5	5.5	7.8	7.5	NA	NA	NA	0	100	0	0	0	0	0	40	1	50	40	0	0	0	10	0	0	0	0
17	Sundskär	5	C	59.6901	19.1416	0.9	2017	16/05/2017	13:35:00	17/05/2017	08:19:00	5.5	5.5	7.8	7.5	NA	NA	NA	0	100	0	0	0	0	0	25	1	65	25	0	0	0	10	0	0	0	0
18	Rödlöga	1	A	59.5971	19.1674	1.1	2017	15/05/2017	14:24:00	16/05/2017	09:21:00	5.5	5.5	6.5	5.5	NA	NA	NA	30	25	25	20	0	0	0	1	0.2	99	1	0	0	0	0	0	0	0	0
18	Rödlöga	1	B	59.5971	19.1674	1.1	2017	15/05/2017	14:24:00	16/05/2017	09:21:00	5.5	5.5	6.5	5.5	NA	NA	NA	20	20	20	30	0	0	0	70	2	0	70	0	0	0	65	0	0	0	0
18	Rödlöga	1	C	59.5971	19.1674	1.1	2017	15/05/2017	14:24:00	16/05/2017	09:21:00	5.5	5.5	6.5	5.5	NA	NA	NA	20	25	15	40	0	0	0	80	2	0	80	0	0	0	85	0	0	0	0
18	Rödlöga	2	A	59.5971	19.1674	1	2017	15/05/2017	14:24:00	16/05/2017	09:21:00	5.5	5.5	6.5	5.5	NA	NA	NA	20	15	5	20	40	0	0	98	2	0	98	0	0	0	93	0	0	0	0
18	Rödlöga	2	B	59.5971	19.1674	1	2017	15/05/2017	14:24:00	16/05/2017	09:21:00	5.5	5.5	6.5	5.5	NA	NA	NA	30	20	10	30	10	0	0	95	1.5	0	95	0	0	0	93	0	0	0	0
18	Rödlöga	2	C	59.5971	19.1674	1	2017	15/05/2017	14:24:00	16/05/2017	09:21:00	5.5	5.5	6.5	5.5	NA	NA	NA	15	15	0	20	50	0	0	100	3	0	100	0	0	0	98	0	0	0	0
18	Rödlöga	3	A	59.5972	19.1674	0.8	2017	15/05/2017	14:24:00	16/05/2017	09:21:00	5.5	5.5	6.5	5.5	NA	NA	NA	40	40	10	10	0	0	0	95	1.5	0	95	0	0	0	85	0	0	0	0
18	Rödlöga	3	B	59.5972	19.1674	0.8	2017	15/05/2017	14:24:00	16/05/2017	09:21:00	5.5	5.5	6.5	5.5	NA	NA	NA	45	45	10	0	0	0	0	100	1.5	0	100	0	0	0	95	0	0	0	0
18	Rödlöga	3	C	59.5972	19.1674	0.8	2017	15/05/2017	14:24:00	16/05/2017	09:21:00	5.5	5.5	6.5	5.5	NA	NA	NA	20	20	20	10	30	0	0	90	2.5	0	90	0	0	0	85	0	0	0	0
18	Rödlöga	4	A	59.5972	19.1675	1.1	2017	15/05/2017	14:24:00	16/05/2017	09:21:00	5.5	5.5	6.5	5.5	NA	NA	NA	30	20	10	20	0	0	0	100	4	0	100	0	0	0	50	0	0	0	0
18	Rödlöga	4	B	59.5972	19.1675	1.1	2017	15/05/2017	14:24:00	16/05/2017	09:21:00	5.5	5.5	6.5	5.5	NA	NA	NA	30	20	10	20	0	0	0	100	1.5	0	100	0	0	0	80	0	0	0	0
18	Rödlöga	4	C	59.5972	19.1675	1.1	2017	15/05/2017	14:24:00	16/05/2017	09:21:00	5.5	5.5	6.5	5.5	NA	NA	NA	20	10	0	10	60	0	0	100	1	0	100	0	0	0	90	0	0	0	0
18	Rödlöga	5	A	59.5971	19.1674	0.7	2017	15/05/2017	14:24:00	16/05/2017	09:21:00	5.5	5.5	6.5	5.5	NA	NA	NA	100	0	0	0	0	0	0	0	0	100	0	0	0	0	0	0	0	0	0
18	Rödlöga	5	B	59.5971	19.1674	0.7	2017	15/05/2017	14:24:00	16/05/2017	09:21:00	5.5	5.5	6.5	5.5	NA	NA	NA	100	0	0	0	0	0	0	30	0.5	42	30	0	0	0	28	0	0	0	0
18	Rödlöga	5	C	59.5971	19.1674	0.7	2017	15/05/2017	14:24:00	16/05/2017	09:21:00	5.5	5.5	6.5	5.5	NA	NA	NA	100	0	0	0	0	0	0	20	1	65	20	0	0	0	15	0	0	0	0
19	Dalviken	1	A	60.2028	18.7389	0.6	2017	23/05/2017	14:56:00	24/05/2017	09:00:00	5	5	12.3	11.3	NA	NA	NA	0	100	0	0	0	0	0	50	2	50	45	0	0	0	5	0	0	0	0
19	Dalviken	1	B	60.2028	18.7389	0.7	2017	23/05/2017	14:56:00	24/05/2017	09:00:00	5	5	12.3	11.3	NA	NA	NA	0	100	0	0	0	0	0	100	1.5	0	90	0	2	0	10	0	0	0	0
19	Dalviken	1	C	60.2028	18.7389	0.6	2017	23/05/2017	14:56:00	24/05/2017	09:00:00	5	5	12.3	11.3	NA	NA	NA	0	100	0	0	0	0	0	80	1.3	20	64	8	0	0	8	0	0	0	0
19	Dalviken	2	A	60.2028	18.7389	0.5	2017	23/05/2017	14:56:00	24/05/2017	09:00:00	5	5	12.3	11.3	NA	NA	NA	0	100	0	0	0	0	0	60	2	40	36	24	0	0	0	0	0	0	0
19	Dalviken	2	B	60.2028	18.7389	0.5	2017	23/05/2017	14:56:00	24/05/2017	09:00:00	5	5	12.3	11.3	NA	NA	NA	0	100	0	0	0	0	0	40	1.5	60	20	20	0	0	0	0	0	0	0
19	Dalviken	2	C	60.2028	18.7389	0.5	2017	23/05/2017	14:56:00	24/05/2017	09:00:00	5	5	12.3	11.3	NA	NA	NA	0	100	0	0	0	0	0	45	2.5	55	22.5	22.5	0	0	0	0	0	0	0
19	Dalviken	3	A	60.2028	18.739	0.6	2017	23/05/2017	14:56:00	24/05/2017	09:00:00	5	5	12.3	11.3	NA	NA	NA	0	100	0	0	0	0	0	95	1	5	85.5	4.75	4.75	0	0	0	0	0	0
19	Dalviken	3	B	60.2028	18.739	0.65	2017	23/05/2017	14:56:00	24/05/2017	09:00:00	5	5	12.3	11.3	NA	NA	NA	0	100	0	0	0	0	0	100	1	0	95	0	5	0	0	0	0	0	0
19	Dalviken	3	C	60.2028	18.739	0.6	2017	23/05/2017	14:56:00	24/05/2017	09:00:00	5	5	12.3	11.3	NA	NA	NA	0	100	0	0	0	0	0	90	1	10	85.5	4.5	0	0	0	0	0	0	0
19	Dalviken	4	A	60.2028	18.7389	0.6	2017	23/05/2017	14:56:00	24/05/2017	09:00:00	5	5	12.3	11.3	NA	NA	NA	0	100	0	0	0	0	0	90	1.5	0	81	9	0	0	4.5	0	0	0	0
19	Dalviken	4	B	60.2028	18.7389	0.6	2017	23/05/2017	14:56:00	24/05/2017	09:00:00	5	5	12.3	11.3	NA	NA	NA	0	100	0	0	0	0	0	100	1.5	0	90	10	0	0	5	0	0	0	0
19	Dalviken	4	C	60.2028	18.7389	0.45	2017	23/05/2017	14:56:00	24/05/2017	09:00:00	5	5	12.3	11.3	NA	NA	NA	0	100	0	0	0	0	0	95	1.5	5	80.75	14.25	0	0	0	0	0	0	0
19	Dalviken	5	A	NA	NA	0.65	2017	23/05/2017	14:56:00	24/05/2017	09:00:00	5	5	12.3	11.3	NA	NA	NA	0	100	0	0	0	0	0	100	2.5	0	100	0	0	0	0	0	0	0	0
19	Dalviken	5	B	NA	NA	0.65	2017	23/05/2017	14:56:00	24/05/2017	09:00:00	5	5	12.3	11.3	NA	NA	NA	0	100	0	0	0	0	0	100	1	0	100	0	0	0	0	0	0	0	0
19	Dalviken	5	C	NA	NA	0.7	2017	23/05/2017	14:56:00	24/05/2017	09:00:00	5	5	12.3	11.3	NA	NA	NA	0	100	0	0	0	0	0	95	1	5	85.5	0	9.5	0	0	0	0	0	0
20	Rotholmaviken	1	A	60.1156	18.7051	0.4	2017	25/05/2017	15:00:00	26/05/2017	08:50:00	5	5	16.4	14.6	Cloudy	NA	NA	100	0	0	0	0	0	0	60	3	40	0	60	0	0	0	0	0	0	0
20	Rotholmaviken	1	B	60.1156	18.7051	0.4	2017	25/05/2017	15:00:00	26/05/2017	08:50:00	5	5	16.4	14.6	Cloudy	NA	NA	100	0	0	0	0	0	0	70	2	30	0	70	0	0	0	0	0	0	0
20	Rotholmaviken	1	C	60.1156	18.7051	0.4	2017	25/05/2017	15:00:00	26/05/2017	08:50:00	5	5	16.4	14.6	Cloudy	NA	NA	100	0	0	0	0	0	0	70	2	30	0	70	0	0	0	0	0	0	0
20	Rotholmaviken	2	A	60.1156	18.7052	0.5	2017	25/05/2017	15:00:00	26/05/2017	08:50:00	5	5	16.4	14.6	Cloudy	NA	NA	100	0	0	0	0	0	0	60	4	40	0	54	0	0	6	0	0	0	0
20	Rotholmaviken	2	B	60.1156	18.7052	0.5	2017	25/05/2017	15:00:00	26/05/2017	08:50:00	5	5	16.4	14.6	Cloudy	NA	NA	100	0	0	0	0	0	0	55	4	45	0	49.5	0	0	5.5	0	0	0	0
20	Rotholmaviken	2	C	60.1156	18.7052	0.5	2017	25/05/2017	15:00:00	26/05/2017	08:50:00	5	5	16.4	14.6	Cloudy	NA	NA	100	0	0	0	0	0	0	10	4	90	0	9	0	0	1	0	0	0	0
20	Rotholmaviken	3	A	60.1154	18.7052	0.45	2017	25/05/2017	15:00:00	26/05/2017	08:50:00	5	5	16.4	14.6	Cloudy	NA	NA	100	0	0	0	0	0	0	50	4	50	0	45	0	0	5	0	0	0	0
20	Rotholmaviken	3	B	60.1154	18.7052	0.45	2017	25/05/2017	15:00:00	26/05/2017	08:50:00	5	5	16.4	14.6	Cloudy	NA	NA	100	0	0	0	0	0	0	20	4	80	0	18	0	0	2	0	0	0	0
20	Rotholmaviken	3	C	60.1154	18.7052	0.45	2017	25/05/2017	15:00:00	26/05/2017	08:50:00	5	5	16.4	14.6	Cloudy	NA	NA	100	0	0	0	0	0	0	10	4	90	0	9	0	0	1	0	0	0	0
20	Rotholmaviken	4	A	60.1153	18.7051	0.5	2017	25/05/2017	15:00:00	26/05/2017	08:50:00	5	5	16.4	14.6	Cloudy	NA	NA	100	0	0	0	0	0	0	30	3	70	0	27	0	0	3	0	0	0	0
20	Rotholmaviken	4	B	60.1153	18.7051	0.5	2017	25/05/2017	15:00:00	26/05/2017	08:50:00	5	5	16.4	14.6	Cloudy	NA	NA	100	0	0	0	0	0	0	40	4	60	0	36	0	0	4	0	0	0	0
20	Rotholmaviken	4	C	60.1153	18.7051	0.5	2017	25/05/2017	15:00:00	26/05/2017	08:50:00	5	5	16.4	14.6	Cloudy	NA	NA	100	0	0	0	0	0	0	50	4	50	0	40	0	0	10	0	0	0	0
20	Rotholmaviken	5	A	60.1152	18.7052	0.6	2017	25/05/2017	15:00:00	26/05/2017	08:50:00	5	5	16.4	14.6	Cloudy	NA	NA	100	0	0	0	0	0	0	20	6	80	0	16	0	0	4	0	0	0	0
20	Rotholmaviken	5	B	60.1152	18.7052	0.6	2017	25/05/2017	15:00:00	26/05/2017	08:50:00	5	5	16.4	14.6	Cloudy	NA	NA	100	0	0	0	0	0	0	30	3	70	0	27	0	0	3	0	0	0	0
20	Rotholmaviken	5	C	60.1152	18.7052	0.6	2017	25/05/2017	15:00:00	26/05/2017	08:50:00	5	5	16.4	14.6	Cloudy	NA	NA	100	0	0	0	0	0	0	10	2.5	90	0	9	0	0	1	0	0	0	0
21	Torpe	1	A	59.2234	18.5473	0.6	2017	2017-08-05	15:49:00	2017-09-05	08:31:00	5.1	5.1	9.5	8.6	Cloudy	NA	10 m/s	50	50	0	0	0	0	0	50	0.8	50	0	50	0	0	0	0	0	0	0
21	Torpe	1	B	59.2234	18.5473	8	2017	2017-08-05	15:49:00	2017-09-05	08:31:00	5.1	5.1	9.5	8.6	Cloudy	NA	10 m/s	50	50	0	0	0	0	0	30	0.7	70	0	30	0	0	0	0	0	0	0
21	Torpe	1	C	59.2234	18.5473	0.4	2017	2017-08-05	15:49:00	2017-09-05	08:31:00	5.1	5.1	9.5	8.6	Cloudy	NA	10 m/s	50	50	0	0	0	0	0	30	0.3	70	0	30	0	0	0	0	0	0	0
21	Torpe	2	A	59.2233	18.5473	0.4	2017	2017-08-05	15:49:00	2017-09-05	08:31:00	5.1	5.1	9.5	8.6	Cloudy	NA	10 m/s	50	50	0	0	0	0	0	20	NA	80	0	20	0	0	0	0	0	0	0
21	Torpe	2	B	59.2233	18.5473	0.5	2017	2017-08-05	15:49:00	2017-09-05	08:31:00	5.1	5.1	9.5	8.6	Cloudy	NA	10 m/s	50	50	0	0	0	0	0	50	0.7	50	0	50	0	0	0	0	0	0	0
21	Torpe	2	C	59.2233	18.5473	0.5	2017	2017-08-05	15:49:00	2017-09-05	08:31:00	5.1	5.1	9.5	8.6	Cloudy	NA	10 m/s	50	50	0	0	0	0	0	30	0.7	70	0	30	0	0	0	0	0	0	0
21	Torpe	3	A	59.2233	18.5471	1.2	2017	2017-08-05	15:49:00	2017-09-05	08:31:00	5.1	5.1	9.5	8.6	Cloudy	NA	10 m/s	50	50	0	0	0	0	0	10	0.1	90	0	5	5	0	0	0	0	0	0
21	Torpe	3	B	59.2233	18.5471	1.2	2017	2017-08-05	15:49:00	2017-09-05	08:31:00	5.1	5.1	9.5	8.6	Cloudy	NA	10 m/s	50	50	0	0	0	0	0	10	0.1	90	0	0	10	0	0	0	0	0	0
21	Torpe	3	C	59.2233	18.5471	1.2	2017	2017-08-05	15:49:00	2017-09-05	08:31:00	5.1	5.1	9.5	8.6	Cloudy	NA	10 m/s	50	50	0	0	0	0	0	10	0.1	90	0	0	10	0	0	0	0	0	0
21	Torpe	4	A	59.2233	18.5467	1	2017	2017-08-05	15:49:00	2017-09-05	08:31:00	5.1	5.1	9.5	8.6	Cloudy	NA	10 m/s	50	50	0	0	0	0	0	0	0	100	0	0	0	0	0	0	0	0	0
21	Torpe	4	B	59.2233	18.5467	1	2017	2017-08-05	15:49:00	2017-09-05	08:31:00	5.1	5.1	9.5	8.6	Cloudy	NA	10 m/s	50	50	0	0	0	0	0	5	0.2	95	0	0	5	0	0	0	0	0	0
21	Torpe	4	C	59.2233	18.5467	1	2017	2017-08-05	15:49:00	2017-09-05	08:31:00	5.1	5.1	9.5	8.6	Cloudy	NA	10 m/s	50	50	0	0	0	0	0	5	0.2	95	0	0	5	0	0	0	0	0	0
21	Torpe	5	A	59.2233	18.5465	1	2017	2017-08-05	15:49:00	2017-09-05	08:31:00	5.1	5.1	9.5	8.6	Cloudy	NA	10 m/s	50	50	0	0	0	0	0	40	0.7	60	0	40	0	0	0	0	0	0	0
21	Torpe	5	B	59.2233	18.5465	1	2017	2017-08-05	15:49:00	2017-09-05	08:31:00	5.1	5.1	9.5	8.6	Cloudy	NA	10 m/s	50	50	0	0	0	0	0	20	0.7	80	0	20	0	0	0	0	0	0	0
21	Torpe	5	C	59.2233	18.5465	1	2017	2017-08-05	15:49:00	2017-09-05	08:31:00	5.1	5.1	9.5	8.6	Cloudy	NA	10 m/s	50	50	0	0	0	0	0	10	0.7	90	0	10	0	0	0	0	0	0	0
22	Djuröviken	1	A	59.3141	18.7151	1.1	2017	2017-09-05	15:19:00	2017-10-05	08:15:00	4.7	4.7	9.8	8.8	NA	NA	NA	100	0	0	0	0	0	0	10	0.6	NA	0	+	+	0	0	0	0	0	0
22	Djuröviken	1	B	59.3141	18.7151	1.1	2017	2017-09-05	15:19:00	2017-10-05	08:15:00	4.7	4.7	9.8	8.8	NA	NA	NA	100	0	0	0	0	0	0	15	0.7	NA	0	+	+	0	0	0	0	0	0
22	Djuröviken	1	C	59.3141	18.7151	1.1	2017	2017-09-05	15:19:00	2017-10-05	08:15:00	4.7	4.7	9.8	8.8	NA	NA	NA	100	0	0	0	0	0	0	15	1	NA	0	+	+	0	0	0	0	0	0
22	Djuröviken	2	A	59.3141	18.7151	1.1	2017	2017-09-05	15:19:00	2017-10-05	08:15:00	4.7	4.7	9.8	8.8	NA	NA	NA	100	0	0	0	0	0	0	0	0	100	0	0	0	0	0	0	0	0	0
22	Djuröviken	2	B	59.3141	18.7151	1.1	2017	2017-09-05	15:19:00	2017-10-05	08:15:00	4.7	4.7	9.8	8.8	NA	NA	NA	100	0	0	0	0	0	0	0	0	100	0	0	0	0	0	0	0	0	0
22	Djuröviken	2	C	59.3141	18.7151	1.1	2017	2017-09-05	15:19:00	2017-10-05	08:15:00	4.7	4.7	9.8	8.8	NA	NA	NA	100	0	0	0	0	0	0	0	0	100	0	0	0	0	0	0	0	0	0
22	Djuröviken	3	A	59.3141	18.7151	0.8	2017	2017-09-05	15:19:00	2017-10-05	08:15:00	4.7	4.7	9.8	8.8	NA	NA	NA	100	0	0	0	0	0	0	30	0.6	NA	0	+	0	0	0	0	0	0	+
22	Djuröviken	3	B	59.3141	18.7151	0.8	2017	2017-09-05	15:19:00	2017-10-05	08:15:00	4.7	4.7	9.8	8.8	NA	NA	NA	100	0	0	0	0	0	0	5	0.5	NA	0	+	0	0	0	0	0	0	+
22	Djuröviken	3	C	59.3141	18.7151	0.5	2017	2017-09-05	15:19:00	2017-10-05	08:15:00	4.7	4.7	9.8	8.8	NA	NA	NA	100	0	0	0	0	0	0	10	0.5	NA	0	+	0	0	0	0	0	0	+
22	Djuröviken	4	A	59.3141	18.7151	1.1	2017	2017-09-05	15:19:00	2017-10-05	08:15:00	4.7	4.7	9.8	8.8	NA	NA	NA	100	0	0	0	0	0	0	0	0	100	0	0	0	0	0	0	0	0	0
22	Djuröviken	4	B	59.3141	18.7151	1.1	2017	2017-09-05	15:19:00	2017-10-05	08:15:00	4.7	4.7	9.8	8.8	NA	NA	NA	100	0	0	0	0	0	0	0	0	100	0	0	0	0	0	0	0	0	0
22	Djuröviken	4	C	59.3141	18.7151	1.1	2017	2017-09-05	15:19:00	2017-10-05	08:15:00	4.7	4.7	9.8	8.8	NA	NA	NA	100	0	0	0	0	0	0	0	0	100	0	0	0	0	0	0	0	0	0
22	Djuröviken	5	A	59.3141	18.7151	0.7	2017	2017-09-05	15:19:00	2017-10-05	08:15:00	4.7	4.7	9.8	8.8	NA	NA	NA	100	0	0	0	0	0	0	20	0.5	80	0	20	0	0	0	0	0	0	0
22	Djuröviken	5	B	59.3141	18.7151	0.8	2017	2017-09-05	15:19:00	2017-10-05	08:15:00	4.7	4.7	9.8	8.8	NA	NA	NA	100	0	0	0	0	0	0	30	0.6	70	0	30	0	0	0	0	0	0	0
22	Djuröviken	5	C	59.3141	18.7151	0.7	2017	2017-09-05	15:19:00	2017-10-05	08:15:00	4.7	4.7	9.8	8.8	NA	NA	NA	100	0	0	0	0	0	0	30	0.6	70	0	30	0	0	0	0	0	0	0
23	Lännåkersviken	1	A	59.1119	18.2362	0.3	2017	2017-01-06	17:46:00	2017-02-06	08:19:00	5.8	5.9	15.5	13.8	NA	NA	NA	100	0	0	0	0	0	0	50	0.5	90	0	10	0	0	0	0	0	0	0
23	Lännåkersviken	1	B	59.1119	18.2362	0.3	2017	2017-01-06	17:46:00	2017-02-06	08:19:00	5.8	5.9	15.5	13.8	NA	NA	NA	100	0	0	0	0	0	0	45	0.5	55	0	5	0	0	40	0	0	0	0
23	Lännåkersviken	1	C	59.1119	18.2362	0.3	2017	2017-01-06	17:46:00	2017-02-06	08:19:00	5.8	5.9	15.5	13.8	NA	NA	NA	100	0	0	0	0	0	0	50	0.5	50	0	10	0	0	40	0	0	0	0
23	Lännåkersviken	2	A	59.1119	18.2363	0.3	2017	2017-01-06	17:46:00	2017-02-06	08:19:00	5.8	5.9	15.5	13.8	NA	NA	NA	100	0	0	0	0	0	0	50	0.5	50	0	10	0	0	40	0	0	0	0
23	Lännåkersviken	2	B	59.1119	18.2363	0.3	2017	2017-01-06	17:46:00	2017-02-06	08:19:00	5.8	5.9	15.5	13.8	NA	NA	NA	100	0	0	0	0	0	0	45	0.5	55	0	5	0	0	40	0	0	0	0
23	Lännåkersviken	2	C	59.1119	18.2363	0.3	2017	2017-01-06	17:46:00	2017-02-06	08:19:00	5.8	5.9	15.5	13.8	NA	NA	NA	100	0	0	0	0	0	0	25	0.5	75	0	1	0	0	24	0	0	0	0
23	Lännåkersviken	3	A	59.1119	18.2363	0.3	2017	2017-01-06	17:46:00	2017-02-06	08:19:00	5.8	5.9	15.5	13.8	NA	NA	NA	100	0	0	0	0	0	0	30	0.5	70	0	5	0	0	25	0	0	0	0
23	Lännåkersviken	3	B	59.1119	18.2363	0.3	2017	2017-01-06	17:46:00	2017-02-06	08:19:00	5.8	5.9	15.5	13.8	NA	NA	NA	100	0	0	0	0	0	0	80	0.5	20	0	2	0	0	78	0	0	0	0
23	Lännåkersviken	3	C	59.1119	18.2363	0.3	2017	2017-01-06	17:46:00	2017-02-06	08:19:00	5.8	5.9	15.5	13.8	NA	NA	NA	100	0	0	0	0	0	0	50	0.5	50	0	10	0	0	40	0	0	0	0
23	Lännåkersviken	4	A	59.1119	18.2364	0.4	2017	2017-01-06	17:46:00	2017-02-06	08:19:00	5.8	5.9	15.5	13.8	NA	NA	NA	69	30	1	0	0	0	0	11	4	84	1	10	0	0	5	0	0	0	0
23	Lännåkersviken	4	B	59.1119	18.2364	0.4	2017	2017-01-06	17:46:00	2017-02-06	08:19:00	5.8	5.9	15.5	13.8	NA	NA	NA	69	30	1	0	0	0	0	5	0.5	94	0	1	0	0	5	0	0	0	0
23	Lännåkersviken	4	C	59.1119	18.2364	0.4	2017	2017-01-06	17:46:00	2017-02-06	08:19:00	5.8	5.9	15.5	13.8	NA	NA	NA	69	30	1	0	0	0	0	5	0.5	94	0	1	0	0	5	0	0	0	0
23	Lännåkersviken	5	A	59.1119	18.2365	0.3	2017	2017-01-06	17:46:00	2017-02-06	08:19:00	5.8	5.9	15.5	13.8	NA	NA	NA	69	30	1	0	0	0	0	11	3	84	1	10	0	0	5	0	0	0	0
23	Lännåkersviken	5	B	59.1119	18.2365	0.3	2017	2017-01-06	17:46:00	2017-02-06	08:19:00	5.8	5.9	15.5	13.8	NA	NA	NA	69	30	1	0	0	0	0	7	0.5	90	0	5	0	0	5	0	0	0	0
23	Lännåkersviken	5	C	59.1119	18.2365	0.3	2017	2017-01-06	17:46:00	2017-02-06	08:19:00	5.8	5.9	15.5	13.8	NA	NA	NA	69	30	1	0	0	0	0	7	0.5	90	0	5	0	0	5	0	0	0	0
24	Askviken	1	A	59.0989	18.2848	0.2	2017	31/05/2017	17:31:00	2017-01-06	09:09:00	5.7	5.7	15.2	14.3	NA	NA	NA	50	50	0	0	0	0	0	100	0.5	0	0	1	0	0	99	0	0	0	0
24	Askviken	1	B	59.0989	18.2848	0.2	2017	31/05/2017	17:31:00	2017-01-06	09:09:00	5.7	5.7	15.2	14.3	NA	NA	NA	5	5	0	0	90	0	0	100	0.5	0	0	2	0	0	98	0	0	0	0
24	Askviken	1	C	59.0989	18.2848	0.3	2017	31/05/2017	17:31:00	2017-01-06	09:09:00	5.7	5.7	15.2	14.3	NA	NA	NA	5	5	0	90	0	0	0	100	2.5	0	10	2	0	0	90	0	0	0	0
24	Askviken	2	A	59.099	18.285	0.2	2017	31/05/2017	17:31:00	2017-01-06	09:09:00	5.7	5.7	15.2	14.3	NA	NA	NA	15	15	0	70	0	0	0	70	1.5	19	30	1	0	0	50	0	0	0	0
24	Askviken	2	B	59.099	18.285	0.2	2017	31/05/2017	17:31:00	2017-01-06	09:09:00	5.7	5.7	15.2	14.3	NA	NA	NA	45	45	0	10	0	0	0	80	1.5	15	10	5	0	0	70	0	0	0	0
24	Askviken	2	C	59.099	18.285	0.25	2017	31/05/2017	17:31:00	2017-01-06	09:09:00	5.7	5.7	15.2	14.3	NA	NA	NA	50	50	0	0	0	0	0	60	0.5	35	0	15	0	0	50	0	0	0	0
24	Askviken	3	A	59.099	18.2851	0.21	2017	31/05/2017	17:31:00	2017-01-06	09:09:00	5.7	5.7	15.2	14.3	NA	NA	NA	50	50	0	0	0	0	0	20	0.5	80	1	3	0	0	16	0	0	0	0
24	Askviken	3	B	59.099	18.2851	0.25	2017	31/05/2017	17:31:00	2017-01-06	09:09:00	5.7	5.7	15.2	14.3	NA	NA	NA	50	50	0	0	0	0	0	50	2.2	48	40	2	0	0	10	0	0	0	0
24	Askviken	3	C	59.099	18.2851	0.25	2017	31/05/2017	17:31:00	2017-01-06	09:09:00	5.7	5.7	15.2	14.3	NA	NA	NA	50	50	0	0	0	0	0	20	0.5	80	1	2	0	0	17	0	0	0	0
24	Askviken	4	A	59.099	18.2852	0.23	2017	31/05/2017	17:31:00	2017-01-06	09:09:00	5.7	5.7	15.2	14.3	NA	NA	NA	50	50	0	0	0	0	0	10	0.5	90	1	2	0	0	7	0	0	0	0
24	Askviken	4	B	59.099	18.2852	0.21	2017	31/05/2017	17:31:00	2017-01-06	09:09:00	5.7	5.7	15.2	14.3	NA	NA	NA	50	50	0	0	0	0	0	5	0.5	94	0	1	0	0	5	0	0	0	0
24	Askviken	4	C	59.099	18.2852	0.21	2017	31/05/2017	17:31:00	2017-01-06	09:09:00	5.7	5.7	15.2	14.3	NA	NA	NA	50	50	0	0	0	0	0	5	0.5	95	0	0	0	0	5	0	0	0	0
24	Askviken	5	A	59.099	18.2853	0.3	2017	31/05/2017	17:31:00	2017-01-06	09:09:00	5.7	5.7	15.2	14.3	NA	NA	NA	49	49	2	0	0	0	0	5	0.5	95	0	1	0	0	4	0	0	0	0
24	Askviken	5	B	59.099	18.2853	0.29	2017	31/05/2017	17:31:00	2017-01-06	09:09:00	5.7	5.7	15.2	14.3	NA	NA	NA	49	49	2	0	0	0	0	5	0.5	95	0	1	0	0	4	0	0	0	0
24	Askviken	5	C	59.099	18.2853	0.29	2017	31/05/2017	17:31:00	2017-01-06	09:09:00	5.7	5.7	15.2	14.3	NA	NA	NA	49	49	2	0	0	0	0	2	0.5	98	0	1	0	0	1	0	0	0	0
25	Idkroken	1	A	58.8114	17.6467	0.7	2017	19/06/2017	18:36:00	20/06/2017	08:51:00	6.1	6	19.7	15	Sunny	NA	Breeze	0	30	0	0	0	70	0	20	3	73	10	0	0	0	7	0	0	5	5
25	Idkroken	1	B	58.8114	17.6467	0.7	2017	19/06/2017	18:36:00	20/06/2017	08:51:00	6.1	6	19.7	15	Sunny	NA	Breeze	0	30	0	0	0	70	0	70	5	15	50	0	0	0	30	0	0	0	5
25	Idkroken	1	C	58.8114	17.6467	0.7	2017	19/06/2017	18:36:00	20/06/2017	08:51:00	6.1	6	19.7	15	Sunny	NA	Breeze	0	30	0	0	0	70	0	10	2	75	5	0	0	0	10	0	0	5	5
25	Idkroken	2	A	58.8114	17.6466	0.5	2017	19/06/2017	18:36:00	20/06/2017	08:51:00	6.1	6	19.7	15	Sunny	NA	Breeze	0	10	0	0	0	0	90	70	2.5	19	30	0	0	0	50	0	0	0	1
25	Idkroken	2	B	58.8114	17.6466	0.5	2017	19/06/2017	18:36:00	20/06/2017	08:51:00	6.1	6	19.7	15	Sunny	NA	Breeze	0	10	0	0	20	0	70	50	0.5	50	5	0	0	0	45	0	0	0	0
25	Idkroken	2	C	58.8114	17.6466	0.5	2017	19/06/2017	18:36:00	20/06/2017	08:51:00	6.1	6	19.7	15	Sunny	NA	Breeze	0	10	0	0	0	0	90	70	2	30	10	0	0	0	60	0	0	0	0
25	Idkroken	3	A	58.8115	17.6466	0.7	2017	19/06/2017	18:36:00	20/06/2017	08:51:00	6.1	6	19.7	15	Sunny	NA	Breeze	0	50	40	0	10	0	0	20	1	80	10	0	0	0	10	0	0	0	0
25	Idkroken	3	B	58.8115	17.6466	0.7	2017	19/06/2017	18:36:00	20/06/2017	08:51:00	6.1	6	19.7	15	Sunny	NA	Breeze	0	70	30	0	0	0	0	50	3	50	20	0	0	0	30	0	0	10	0
25	Idkroken	3	C	58.8115	17.6466	0.6	2017	19/06/2017	18:36:00	20/06/2017	08:51:00	6.1	6	19.7	15	Sunny	NA	Breeze	0	70	30	0	0	0	0	90	5	10	70	0	0	0	30	0	0	0	0
25	Idkroken	4	A	58.8115	17.6465	0.7	2017	19/06/2017	18:36:00	20/06/2017	08:51:00	6.1	6	19.7	15	Sunny	NA	Breeze	0	90	10	0	0	0	0	60	3.5	40	50	0	0	0	20	0	0	0	0
25	Idkroken	4	B	58.8115	17.6465	0.7	2017	19/06/2017	18:36:00	20/06/2017	08:51:00	6.1	6	19.7	15	Sunny	NA	Breeze	0	20	0	0	0	80	0	80	1	20	20	0	0	0	60	0	0	0	0
25	Idkroken	4	C	58.8115	17.6465	0.7	2017	19/06/2017	18:36:00	20/06/2017	08:51:00	6.1	6	19.7	15	Sunny	NA	Breeze	0	0	0	0	0	100	0	90	3	10	30	0	0	0	60	0	0	0	0
25	Idkroken	5	A	58.8115	17.6464	0.6	2017	19/06/2017	18:36:00	20/06/2017	08:51:00	6.1	6	19.7	15	Sunny	NA	Breeze	0	25	25	0	0	0	50	60	4	40	40	0	0	0	20	0	0	0	0
25	Idkroken	5	B	58.8115	17.6464	0.7	2017	19/06/2017	18:36:00	20/06/2017	08:51:00	6.1	6	19.7	15	Sunny	NA	Breeze	0	30	30	0	30	0	0	80	3	20	20	0	0	0	60	0	0	0	0
25	Idkroken	5	C	58.8115	17.6464	0.6	2017	19/06/2017	18:36:00	20/06/2017	08:51:00	6.1	6	19.7	15	Sunny	NA	Breeze	0	25	25	0	0	0	50	50	1	50	0	0	0	0	50	0	0	0	0
26	Skutviken	1	A	58.8058	17.6739	0.6	2017	21/06/2017	12:38:00	22/06/2017	08:34:00	6.1	6.1	13.6	14.1	Sunny	NA	Breeze	30	70	0	0	0	0	0	90	4	10	50	0	0	0	40	0	0	0	5
26	Skutviken	1	B	58.8058	17.6739	0.6	2017	21/06/2017	12:38:00	22/06/2017	08:34:00	6.1	6.1	13.6	14.1	Sunny	NA	Breeze	30	70	0	0	0	0	0	100	5	0	70	0	1	0	30	0	0	0	1
26	Skutviken	1	C	58.8058	17.6739	0.6	2017	21/06/2017	12:38:00	22/06/2017	08:34:00	6.1	6.1	13.6	14.1	Sunny	NA	Breeze	30	70	0	0	0	0	0	100	4	0	0	0	10	0	90	0	0	0	0
26	Skutviken	2	A	58.8058	17.674	0.5	2017	21/06/2017	12:38:00	22/06/2017	08:34:00	6.1	6.1	13.6	14.1	Sunny	NA	Breeze	25	65	0	10	0	0	0	90	1	10	5	5	0	0	80	0	0	0	0
26	Skutviken	2	B	58.8058	17.674	0.5	2017	21/06/2017	12:38:00	22/06/2017	08:34:00	6.1	6.1	13.6	14.1	Sunny	NA	Breeze	25	65	0	10	0	0	0	90	3	10	0	5	0	0	80	0	0	0	0
26	Skutviken	2	C	58.8058	17.674	0.5	2017	21/06/2017	12:38:00	22/06/2017	08:34:00	6.1	6.1	13.6	14.1	Sunny	NA	Breeze	25	65	0	10	0	0	0	90	4	10	80	0	0	0	50	0	0	0	0
26	Skutviken	3	A	58.8058	17.674	0.9	2017	21/06/2017	12:38:00	22/06/2017	08:34:00	6.1	6.1	13.6	14.1	Sunny	NA	Breeze	30	70	0	0	0	0	0	50	6	50	20	0	0	0	30	0	0	1	1
26	Skutviken	3	B	58.8058	17.674	0.9	2017	21/06/2017	12:38:00	22/06/2017	08:34:00	6.1	6.1	13.6	14.1	Sunny	NA	Breeze	30	70	0	0	0	0	0	90	6	10	60	0	0	0	30	0	0	0	0
26	Skutviken	3	C	58.8058	17.674	0.9	2017	21/06/2017	12:38:00	22/06/2017	08:34:00	6.1	6.1	13.6	14.1	Sunny	NA	Breeze	30	70	0	0	0	0	0	90	6	10	70	0	0	0	30	0	0	1	0
26	Skutviken	4	A	58.8057	17.6741	0.9	2017	21/06/2017	12:38:00	22/06/2017	08:34:00	6.1	6.1	13.6	14.1	Sunny	NA	Breeze	30	70	0	0	0	0	0	20	6	80	0	0	0	0	20	0	0	5	1
26	Skutviken	4	B	58.8057	17.6741	0.9	2017	21/06/2017	12:38:00	22/06/2017	08:34:00	6.1	6.1	13.6	14.1	Sunny	NA	Breeze	30	70	0	0	0	0	0	40	6	60	20	0	0	0	20	0	0	5	0
26	Skutviken	4	C	58.8057	17.6741	0.9	2017	21/06/2017	12:38:00	22/06/2017	08:34:00	6.1	6.1	13.6	14.1	Sunny	NA	Breeze	30	70	0	0	0	0	0	40	7	60	0	0	5	0	20	0	0	5	0
26	Skutviken	5	A	58.8057	17.674	0.7	2017	21/06/2017	12:38:00	22/06/2017	08:34:00	6.1	6.1	13.6	14.1	Sunny	NA	Breeze	30	70	0	0	0	0	0	60	5	40	50	0	0	0	20	0	0	0	1
26	Skutviken	5	B	58.8057	17.674	0.7	2017	21/06/2017	12:38:00	22/06/2017	08:34:00	6.1	6.1	13.6	14.1	Sunny	NA	Breeze	30	70	0	0	0	0	0	100	6	0	50	0	0	0	50	0	0	5	0
26	Skutviken	5	C	58.8057	17.674	0.7	2017	21/06/2017	12:38:00	22/06/2017	08:34:00	6.1	6.1	13.6	14.1	Sunny	NA	Breeze	30	70	0	0	0	0	0	100	6	0	90	0	0	0	30	0	0	0	0
27	Hästdammsviken	1	A	58.8219	17.6526	1.2	2017	23/06/2017	13:28:00	24/06/2017	10:16:00	6.2	6.2	16.7	15.1	Cloudy	NA	Very windy	0	0	0	100	0	0	0	95	5	5	50	0	0	0	60	0	0	1	0
27	Hästdammsviken	1	B	58.8219	17.6526	1.1	2017	23/06/2017	13:28:00	24/06/2017	10:16:00	6.2	6.2	16.7	15.1	Cloudy	NA	Very windy	0	0	0	100	0	0	0	98	3	2	75	0	0	0	40	0	0	1	0
27	Hästdammsviken	1	C	58.8219	17.6526	1	2017	23/06/2017	13:28:00	24/06/2017	10:16:00	6.2	6.2	16.7	15.1	Cloudy	NA	Very windy	0	0	0	100	0	0	0	99	3	1	30	1	0	0	60	0	0	1	0
27	Hästdammsviken	2	A	58.8219	17.6526	1	2017	23/06/2017	13:28:00	24/06/2017	10:16:00	6.2	6.2	16.7	15.1	Cloudy	NA	Very windy	0	0	0	90	10	0	0	100	4	0	50	0	0	0	70	0	0	2	0
27	Hästdammsviken	2	B	58.8219	17.6526	0.9	2017	23/06/2017	13:28:00	24/06/2017	10:16:00	6.2	6.2	16.7	15.1	Cloudy	NA	Very windy	0	0	0	90	10	0	0	95	4	5	75	0	0	0	50	0	0	1	0
27	Hästdammsviken	2	C	58.8219	17.6526	0.9	2017	23/06/2017	13:28:00	24/06/2017	10:16:00	6.2	6.2	16.7	15.1	Cloudy	NA	Very windy	0	0	0	90	10	0	0	90	3	10	60	0	0	0	60	0	0	0	0
27	Hästdammsviken	3	A	58.8219	17.6526	1	2017	23/06/2017	13:28:00	24/06/2017	10:16:00	6.2	6.2	16.7	15.1	Cloudy	NA	Very windy	0	10	0	90	0	0	0	98	3	2	25	1	0	0	80	0	0	1	0
27	Hästdammsviken	3	B	58.8219	17.6526	1	2017	23/06/2017	13:28:00	24/06/2017	10:16:00	6.2	6.2	16.7	15.1	Cloudy	NA	Very windy	0	10	0	90	0	0	0	90	3	10	50	0	0	0	60	0	0	0	0
27	Hästdammsviken	3	C	58.8219	17.6526	1	2017	23/06/2017	13:28:00	24/06/2017	10:16:00	6.2	6.2	16.7	15.1	Cloudy	NA	Very windy	0	10	0	90	0	0	0	100	4	0	5	1	0	0	95	0	0	2	0
27	Hästdammsviken	4	A	58.8219	17.6526	1	2017	23/06/2017	13:28:00	24/06/2017	10:16:00	6.2	6.2	16.7	15.1	Cloudy	NA	Very windy	0	0	0	90	10	0	0	100	2	0	10	0	0	0	90	0	0	1	0
27	Hästdammsviken	4	B	58.8219	17.6526	1	2017	23/06/2017	13:28:00	24/06/2017	10:16:00	6.2	6.2	16.7	15.1	Cloudy	NA	Very windy	0	0	0	90	10	0	0	95	3	5	50	0	0	0	70	0	0	1	0
27	Hästdammsviken	4	C	58.8219	17.6526	1	2017	23/06/2017	13:28:00	24/06/2017	10:16:00	6.2	6.2	16.7	15.1	Cloudy	NA	Very windy	0	0	0	90	10	0	0	95	3	5	50	0	0	0	70	0	0	1	0
27	Hästdammsviken	5	A	58.8219	17.6527	0.9	2017	23/06/2017	13:28:00	24/06/2017	10:16:00	6.2	6.2	16.7	15.1	Cloudy	NA	Very windy	0	30	50	20	0	0	0	90	5	10	40	0	0	0	70	0	0	5	0
27	Hästdammsviken	5	B	58.8219	17.6527	0.9	2017	23/06/2017	13:28:00	24/06/2017	10:16:00	6.2	6.2	16.7	15.1	Cloudy	NA	Very windy	0	30	50	20	0	0	0	100	3	0	80	0	0	0	40	0	0	1	0
27	Hästdammsviken	5	C	58.8219	17.6527	0.9	2017	23/06/2017	13:28:00	24/06/2017	10:16:00	6.2	6.2	16.7	15.1	Cloudy	NA	Very windy	0	30	50	20	0	0	0	90	3	10	60	0	0	0	50	0	0	1	0

## Sheet: FishShallow
BayNumber	BayName	Trap_number	Lat	Lon	Depth_m	Year	DateBegin	Time_set	DateFinish	Time_lift	Sal_set	Sal_lift	Temp_set	Temp_lift	Clouds	Winddir_lift	Windspeed_lift	Species_ABR	Fish_Species	Fish_Species_SWE	Length_cm	Number_per_trap	CF_A	CF_B	BIOMASS_kg	SoakTime(Hours)	Effort(NetNights)	Notes
1	Svalhagsviken	1	58.9194	17.6557	0.6	2017	26/05/2017	14:57:00	27/05/2017	08:10:00	6.3	6.2	18.5	15	NA	NA	NA	MYSIDAE	NA	NA	1.6	2	NA	NA	NA	17	1	NA
1	Svalhagsviken	1	58.9194	17.6557	0.6	2017	26/05/2017	14:57:00	27/05/2017	08:10:00	6.3	6.2	18.5	15	NA	NA	NA	MYSIDAE	NA	NA	1.8	5	NA	NA	NA	17	1	NA
1	Svalhagsviken	1	58.9194	17.6557	0.6	2017	26/05/2017	14:57:00	27/05/2017	08:10:00	6.3	6.2	18.5	15	NA	NA	NA	MYSIDAE	NA	NA	1.9	4	NA	NA	NA	17	1	NA
1	Svalhagsviken	1	58.9194	17.6557	0.6	2017	26/05/2017	14:57:00	27/05/2017	08:10:00	6.3	6.2	18.5	15	NA	NA	NA	MYSIDAE	NA	NA	2	5	NA	NA	NA	17	1	NA
1	Svalhagsviken	1	58.9194	17.6557	0.6	2017	26/05/2017	14:57:00	27/05/2017	08:10:00	6.3	6.2	18.5	15	NA	NA	NA	MYSIDAE	NA	NA	2.1	2	NA	NA	NA	17	1	NA
1	Svalhagsviken	1	58.9194	17.6557	0.6	2017	26/05/2017	14:57:00	27/05/2017	08:10:00	6.3	6.2	18.5	15	NA	NA	NA	MYSIDAE	NA	NA	2.3	1	NA	NA	NA	17	1	NA
1	Svalhagsviken	2	58.9195	17.6555	0.4	2017	26/05/2017	14:57:00	27/05/2017	08:10:00	6.3	6.2	18.5	15	NA	NA	NA	MYSIDAE	NA	NA	2	2	NA	NA	NA	17	1	NA
1	Svalhagsviken	2	58.9195	17.6555	0.4	2017	26/05/2017	14:57:00	27/05/2017	08:10:00	6.3	6.2	18.5	15	NA	NA	NA	MYSIDAE	NA	NA	2.1	1	NA	NA	NA	17	1	NA
1	Svalhagsviken	2	58.9195	17.6555	0.4	2017	26/05/2017	14:57:00	27/05/2017	08:10:00	6.3	6.2	18.5	15	NA	NA	NA	MYSIDAE	NA	NA	2.3	1	NA	NA	NA	17	1	NA
1	Svalhagsviken	2	58.9195	17.6555	0.4	2017	26/05/2017	14:57:00	27/05/2017	08:10:00	6.3	6.2	18.5	15	NA	NA	NA	MYSIDAE	NA	NA	2.6	1	NA	NA	NA	17	1	NA
1	Svalhagsviken	2	58.9195	17.6555	0.4	2017	26/05/2017	14:57:00	27/05/2017	08:10:00	6.3	6.2	18.5	15	NA	NA	NA	MYSIDAE	NA	NA	2.8	2	NA	NA	NA	17	1	NA
1	Svalhagsviken	2	58.9195	17.6555	0.4	2017	26/05/2017	14:57:00	27/05/2017	08:10:00	6.3	6.2	18.5	15	NA	NA	NA	MYSIDAE	NA	NA	2.9	2	NA	NA	NA	17	1	NA
1	Svalhagsviken	2	58.9195	17.6555	0.4	2017	26/05/2017	14:57:00	27/05/2017	08:10:00	6.3	6.2	18.5	15	NA	NA	NA	PALEMON	Palaemon sp.	NA	3.3	1	NA	NA	NA	17	1	NA
1	Svalhagsviken	2	58.9195	17.6555	0.4	2017	26/05/2017	14:57:00	27/05/2017	08:10:00	6.3	6.2	18.5	15	NA	NA	NA	PALEMON	Palaemon sp.	NA	3.4	2	NA	NA	NA	17	1	NA
1	Svalhagsviken	2	58.9195	17.6555	0.4	2017	26/05/2017	14:57:00	27/05/2017	08:10:00	6.3	6.2	18.5	15	NA	NA	NA	PALEMON	Palaemon sp.	NA	3.5	1	NA	NA	NA	17	1	NA
1	Svalhagsviken	2	58.9195	17.6555	0.4	2017	26/05/2017	14:57:00	27/05/2017	08:10:00	6.3	6.2	18.5	15	NA	NA	NA	PALEMON	Palaemon sp.	NA	4.8	1	NA	NA	NA	17	1	NA
1	Svalhagsviken	2	58.9195	17.6555	0.4	2017	26/05/2017	14:57:00	27/05/2017	08:10:00	6.3	6.2	18.5	15	NA	NA	NA	PALEMON	Palaemon sp.	NA	4.9	1	NA	NA	NA	17	1	NA
1	Svalhagsviken	2	58.9195	17.6555	0.4	2017	26/05/2017	14:57:00	27/05/2017	08:10:00	6.3	6.2	18.5	15	NA	NA	NA	PALEMON	Palaemon sp.	NA	6.2	1	NA	NA	NA	17	1	NA
1	Svalhagsviken	3	58.9193	17.6557	0.5	2017	26/05/2017	14:57:00	27/05/2017	08:10:00	6.3	6.2	18.5	15	NA	NA	NA	MYSIDAE	NA	NA	1.6	1	NA	NA	NA	17	1	NA
1	Svalhagsviken	3	58.9193	17.6557	0.5	2017	26/05/2017	14:57:00	27/05/2017	08:10:00	6.3	6.2	18.5	15	NA	NA	NA	MYSIDAE	NA	NA	2.4	1	NA	NA	NA	17	1	NA
1	Svalhagsviken	3	58.9193	17.6557	0.5	2017	26/05/2017	14:57:00	27/05/2017	08:10:00	6.3	6.2	18.5	15	NA	NA	NA	PALEMON	Palaemon sp.	NA	3.2	1	NA	NA	NA	17	1	NA
1	Svalhagsviken	3	58.9193	17.6557	0.5	2017	26/05/2017	14:57:00	27/05/2017	08:10:00	6.3	6.2	18.5	15	NA	NA	NA	PALEMON	Palaemon sp.	NA	4.6	1	NA	NA	NA	17	1	NA
1	Svalhagsviken	4	58.9192	17.6556	0.4	2017	26/05/2017	14:57:00	27/05/2017	08:10:00	6.3	6.2	18.5	15	NA	NA	NA	TRAP LOST	NA	NA	NA	NA	NA	NA	NA	17	1	TRAP LOST
1	Svalhagsviken	5	58.9191	17.6559	0.6	2017	26/05/2017	14:57:00	27/05/2017	08:10:00	6.3	6.2	18.5	15	NA	NA	NA	MYSIDAE	NA	NA	1.1	1	NA	NA	NA	17	1	NA
1	Svalhagsviken	5	58.9191	17.6559	0.6	2017	26/05/2017	14:57:00	27/05/2017	08:10:00	6.3	6.2	18.5	15	NA	NA	NA	MYSIDAE	NA	NA	2	1	NA	NA	NA	17	1	NA
1	Svalhagsviken	5	58.9191	17.6559	0.6	2017	26/05/2017	14:57:00	27/05/2017	08:10:00	6.3	6.2	18.5	15	NA	NA	NA	MYSIDAE	NA	NA	2.1	1	NA	NA	NA	17	1	NA
1	Svalhagsviken	5	58.9191	17.6559	0.6	2017	26/05/2017	14:57:00	27/05/2017	08:10:00	6.3	6.2	18.5	15	NA	NA	NA	MYSIDAE	NA	NA	2.4	1	NA	NA	NA	17	1	NA
1	Svalhagsviken	5	58.9191	17.6559	0.6	2017	26/05/2017	14:57:00	27/05/2017	08:10:00	6.3	6.2	18.5	15	NA	NA	NA	MYSIDAE	NA	NA	2.8	1	NA	NA	NA	17	1	NA
1	Svalhagsviken	5	58.9191	17.6559	0.6	2017	26/05/2017	14:57:00	27/05/2017	08:10:00	6.3	6.2	18.5	15	NA	NA	NA	PALEMON	Palaemon sp.	NA	3.2	1	NA	NA	NA	17	1	NA
1	Svalhagsviken	5	58.9191	17.6559	0.6	2017	26/05/2017	14:57:00	27/05/2017	08:10:00	6.3	6.2	18.5	15	NA	NA	NA	PALEMON	Palaemon sp.	NA	3.3	1	NA	NA	NA	17	1	NA
1	Svalhagsviken	5	58.9191	17.6559	0.6	2017	26/05/2017	14:57:00	27/05/2017	08:10:00	6.3	6.2	18.5	15	NA	NA	NA	PALEMON	Palaemon sp.	NA	3.4	1	NA	NA	NA	17	1	NA
1	Svalhagsviken	5	58.9191	17.6559	0.6	2017	26/05/2017	14:57:00	27/05/2017	08:10:00	6.3	6.2	18.5	15	NA	NA	NA	PALEMON	Palaemon sp.	NA	3.5	1	NA	NA	NA	17	1	NA
1	Svalhagsviken	5	58.9191	17.6559	0.6	2017	26/05/2017	14:57:00	27/05/2017	08:10:00	6.3	6.2	18.5	15	NA	NA	NA	PALEMON	Palaemon sp.	NA	3.6	1	NA	NA	NA	17	1	NA
1	Svalhagsviken	5	58.9191	17.6559	0.6	2017	26/05/2017	14:57:00	27/05/2017	08:10:00	6.3	6.2	18.5	15	NA	NA	NA	PALEMON	Palaemon sp.	NA	3.8	1	NA	NA	NA	17	1	NA
1	Svalhagsviken	5	58.9191	17.6559	0.6	2017	26/05/2017	14:57:00	27/05/2017	08:10:00	6.3	6.2	18.5	15	NA	NA	NA	PALEMON	Palaemon sp.	NA	4.1	1	NA	NA	NA	17	1	NA
1	Svalhagsviken	5	58.9191	17.6559	0.6	2017	26/05/2017	14:57:00	27/05/2017	08:10:00	6.3	6.2	18.5	15	NA	NA	NA	PALEMON	Palaemon sp.	NA	4.6	1	NA	NA	NA	17	1	NA
1	Svalhagsviken	5	58.9191	17.6559	0.6	2017	26/05/2017	14:57:00	27/05/2017	08:10:00	6.3	6.2	18.5	15	NA	NA	NA	PALEMON	Palaemon sp.	NA	5.5	1	NA	NA	NA	17	1	NA
1	Svalhagsviken	5	58.9191	17.6559	0.6	2017	26/05/2017	14:57:00	27/05/2017	08:10:00	6.3	6.2	18.5	15	NA	NA	NA	PALEMON	Palaemon sp.	NA	5.9	1	NA	NA	NA	17	1	NA
2	Häggnäsviken	1	58.9508	17.5875	0.38	2017	25/05/2017	14:06:00	26/05/2017	08:00:00	6.2	6.2	15.3	13.4	NA	NA	NA	PALEMON	Palaemon sp.	NA	3.4	1	NA	NA	NA	18	1	NA
2	Häggnäsviken	1	58.9508	17.5875	0.38	2017	25/05/2017	14:06:00	26/05/2017	08:00:00	6.2	6.2	15.3	13.4	NA	NA	NA	PALEMON	Palaemon sp.	NA	3.5	1	NA	NA	NA	18	1	NA
2	Häggnäsviken	1	58.9508	17.5875	0.38	2017	25/05/2017	14:06:00	26/05/2017	08:00:00	6.2	6.2	15.3	13.4	NA	NA	NA	PALEMON	Palaemon sp.	NA	3.6	1	NA	NA	NA	18	1	NA
2	Häggnäsviken	1	58.9508	17.5875	0.38	2017	25/05/2017	14:06:00	26/05/2017	08:00:00	6.2	6.2	15.3	13.4	NA	NA	NA	PALEMON	Palaemon sp.	NA	3.7	1	NA	NA	NA	18	1	NA
2	Häggnäsviken	1	58.9508	17.5875	0.38	2017	25/05/2017	14:06:00	26/05/2017	08:00:00	6.2	6.2	15.3	13.4	NA	NA	NA	PALEMON	Palaemon sp.	NA	3.8	1	NA	NA	NA	18	1	NA
2	Häggnäsviken	1	58.9508	17.5875	0.38	2017	25/05/2017	14:06:00	26/05/2017	08:00:00	6.2	6.2	15.3	13.4	NA	NA	NA	PALEMON	Palaemon sp.	NA	4.9	1	NA	NA	NA	18	1	NA
2	Häggnäsviken	1	58.9508	17.5875	0.38	2017	25/05/2017	14:06:00	26/05/2017	08:00:00	6.2	6.2	15.3	13.4	NA	NA	NA	SAST	Pomatoschistus sp.	NA	3.1	1	NA	NA	NA	18	1	NA
2	Häggnäsviken	2	58.9507	17.5877	0.22	2017	25/05/2017	14:06:00	26/05/2017	08:00:00	6.2	6.2	15.3	13.4	NA	NA	NA	PALEMON	Palaemon sp.	NA	2.9	1	NA	NA	NA	18	1	NA
2	Häggnäsviken	2	58.9507	17.5877	0.22	2017	25/05/2017	14:06:00	26/05/2017	08:00:00	6.2	6.2	15.3	13.4	NA	NA	NA	PALEMON	Palaemon sp.	NA	3.1	2	NA	NA	NA	18	1	NA
2	Häggnäsviken	3	58.9507	17.5879	0.41	2017	25/05/2017	14:06:00	26/05/2017	08:00:00	6.2	6.2	15.3	13.4	NA	NA	NA	TÅSN	Syngnathus typhle	Tångsnälla	13.5	1	0.2	3.172	0.000769926	18	1	NA
2	Häggnäsviken	4	58.9506	17.588	0.4	2017	25/05/2017	14:06:00	26/05/2017	08:00:00	6.2	6.2	15.3	13.4	NA	NA	NA	MYSIDAE	NA	NA	1.4	1	NA	NA	NA	18	1	NA
2	Häggnäsviken	4	58.9506	17.588	0.4	2017	25/05/2017	14:06:00	26/05/2017	08:00:00	6.2	6.2	15.3	13.4	NA	NA	NA	MYSIDAE	NA	NA	1.5	1	NA	NA	NA	18	1	NA
2	Häggnäsviken	4	58.9506	17.588	0.4	2017	25/05/2017	14:06:00	26/05/2017	08:00:00	6.2	6.2	15.3	13.4	NA	NA	NA	MYSIDAE	NA	NA	1.7	2	NA	NA	NA	18	1	NA
2	Häggnäsviken	4	58.9506	17.588	0.4	2017	25/05/2017	14:06:00	26/05/2017	08:00:00	6.2	6.2	15.3	13.4	NA	NA	NA	MYSIDAE	NA	NA	1.8	8	NA	NA	NA	18	1	NA
2	Häggnäsviken	4	58.9506	17.588	0.4	2017	25/05/2017	14:06:00	26/05/2017	08:00:00	6.2	6.2	15.3	13.4	NA	NA	NA	MYSIDAE	NA	NA	1.9	3	NA	NA	NA	18	1	NA
2	Häggnäsviken	4	58.9506	17.588	0.4	2017	25/05/2017	14:06:00	26/05/2017	08:00:00	6.2	6.2	15.3	13.4	NA	NA	NA	MYSIDAE	NA	NA	2	5	NA	NA	NA	18	1	NA
2	Häggnäsviken	4	58.9506	17.588	0.4	2017	25/05/2017	14:06:00	26/05/2017	08:00:00	6.2	6.2	15.3	13.4	NA	NA	NA	MYSIDAE	NA	NA	2.4	2	NA	NA	NA	18	1	NA
2	Häggnäsviken	4	58.9506	17.588	0.4	2017	25/05/2017	14:06:00	26/05/2017	08:00:00	6.2	6.2	15.3	13.4	NA	NA	NA	SAST	Pomatoschistus sp.	NA	4.7	1	NA	NA	NA	18	1	NA
2	Häggnäsviken	4	58.9506	17.588	0.4	2017	25/05/2017	14:06:00	26/05/2017	08:00:00	6.2	6.2	15.3	13.4	NA	NA	NA	SAST	Pomatoschistus sp.	NA	5.6	1	NA	NA	NA	18	1	NA
2	Häggnäsviken	5	58.9506	17.5881	0.3	2017	25/05/2017	14:06:00	26/05/2017	08:00:00	6.2	6.2	15.3	13.4	NA	NA	NA	MYSIDAE	NA	NA	1.4	3	NA	NA	NA	18	1	NA
2	Häggnäsviken	5	58.9506	17.5881	0.3	2017	25/05/2017	14:06:00	26/05/2017	08:00:00	6.2	6.2	15.3	13.4	NA	NA	NA	MYSIDAE	NA	NA	1.5	6	NA	NA	NA	18	1	NA
2	Häggnäsviken	5	58.9506	17.5881	0.3	2017	25/05/2017	14:06:00	26/05/2017	08:00:00	6.2	6.2	15.3	13.4	NA	NA	NA	MYSIDAE	NA	NA	1.6	5	NA	NA	NA	18	1	NA
2	Häggnäsviken	5	58.9506	17.5881	0.3	2017	25/05/2017	14:06:00	26/05/2017	08:00:00	6.2	6.2	15.3	13.4	NA	NA	NA	MYSIDAE	NA	NA	1.7	12	NA	NA	NA	18	1	NA
2	Häggnäsviken	5	58.9506	17.5881	0.3	2017	25/05/2017	14:06:00	26/05/2017	08:00:00	6.2	6.2	15.3	13.4	NA	NA	NA	MYSIDAE	NA	NA	1.8	12	NA	NA	NA	18	1	NA
2	Häggnäsviken	5	58.9506	17.5881	0.3	2017	25/05/2017	14:06:00	26/05/2017	08:00:00	6.2	6.2	15.3	13.4	NA	NA	NA	MYSIDAE	NA	NA	1.9	10	NA	NA	NA	18	1	NA
2	Häggnäsviken	5	58.9506	17.5881	0.3	2017	25/05/2017	14:06:00	26/05/2017	08:00:00	6.2	6.2	15.3	13.4	NA	NA	NA	MYSIDAE	NA	NA	2	16	NA	NA	NA	18	1	NA
2	Häggnäsviken	5	58.9506	17.5881	0.3	2017	25/05/2017	14:06:00	26/05/2017	08:00:00	6.2	6.2	15.3	13.4	NA	NA	NA	MYSIDAE	NA	NA	2.1	2	NA	NA	NA	18	1	NA
2	Häggnäsviken	5	58.9506	17.5881	0.3	2017	25/05/2017	14:06:00	26/05/2017	08:00:00	6.2	6.2	15.3	13.4	NA	NA	NA	MYSIDAE	NA	NA	2.3	1	NA	NA	NA	18	1	NA
2	Häggnäsviken	5	58.9506	17.5881	0.3	2017	25/05/2017	14:06:00	26/05/2017	08:00:00	6.2	6.2	15.3	13.4	NA	NA	NA	MYSIDAE	NA	NA	2.4	1	NA	NA	NA	18	1	NA
2	Häggnäsviken	5	58.9506	17.5881	0.3	2017	25/05/2017	14:06:00	26/05/2017	08:00:00	6.2	6.2	15.3	13.4	NA	NA	NA	SAST	Pomatoschistus sp.	NA	7.4	1	NA	NA	NA	18	1	NA
3	Ryss-sundet/Byviken	1	58.9374	18.2257	0.6	2017	29/05/2017	14:51:00	30/05/2017	08:25:00	5.8	5.8	17.1	15.2	NA	NA	NA	MYSIDAE	NA	NA	1.6	3	NA	NA	NA	17	1	NA
3	Ryss-sundet/Byviken	1	58.9374	18.2257	0.6	2017	29/05/2017	14:51:00	30/05/2017	08:25:00	5.8	5.8	17.1	15.2	NA	NA	NA	MYSIDAE	NA	NA	1.7	1	NA	NA	NA	17	1	NA
3	Ryss-sundet/Byviken	1	58.9374	18.2257	0.6	2017	29/05/2017	14:51:00	30/05/2017	08:25:00	5.8	5.8	17.1	15.2	NA	NA	NA	MYSIDAE	NA	NA	1.8	1	NA	NA	NA	17	1	NA
3	Ryss-sundet/Byviken	1	58.9374	18.2257	0.6	2017	29/05/2017	14:51:00	30/05/2017	08:25:00	5.8	5.8	17.1	15.2	NA	NA	NA	MYSIDAE	NA	NA	1.9	3	NA	NA	NA	17	1	NA
3	Ryss-sundet/Byviken	1	58.9374	18.2257	0.6	2017	29/05/2017	14:51:00	30/05/2017	08:25:00	5.8	5.8	17.1	15.2	NA	NA	NA	MYSIDAE	NA	NA	2.1	2	NA	NA	NA	17	1	NA
3	Ryss-sundet/Byviken	1	58.9374	18.2257	0.6	2017	29/05/2017	14:51:00	30/05/2017	08:25:00	5.8	5.8	17.1	15.2	NA	NA	NA	MYSIDAE	NA	NA	2.2	2	NA	NA	NA	17	1	NA
3	Ryss-sundet/Byviken	1	58.9374	18.2257	0.6	2017	29/05/2017	14:51:00	30/05/2017	08:25:00	5.8	5.8	17.1	15.2	NA	NA	NA	PALEMON	Palaemon sp.	NA	3.8	1	NA	NA	NA	17	1	NA
3	Ryss-sundet/Byviken	1	58.9374	18.2257	0.6	2017	29/05/2017	14:51:00	30/05/2017	08:25:00	5.8	5.8	17.1	15.2	NA	NA	NA	PALEMON	Palaemon sp.	NA	4.2	2	NA	NA	NA	17	1	NA
3	Ryss-sundet/Byviken	1	58.9374	18.2257	0.6	2017	29/05/2017	14:51:00	30/05/2017	08:25:00	5.8	5.8	17.1	15.2	NA	NA	NA	PALEMON	Palaemon sp.	NA	4.3	1	NA	NA	NA	17	1	NA
3	Ryss-sundet/Byviken	1	58.9374	18.2257	0.6	2017	29/05/2017	14:51:00	30/05/2017	08:25:00	5.8	5.8	17.1	15.2	NA	NA	NA	PALEMON	Palaemon sp.	NA	6.5	1	NA	NA	NA	17	1	NA
3	Ryss-sundet/Byviken	1	58.9374	18.2257	0.6	2017	29/05/2017	14:51:00	30/05/2017	08:25:00	5.8	5.8	17.1	15.2	NA	NA	NA	SMSP	Pungitius pungitius	Småspigg	3.6	1	9.84	2.7507	0.000333593	17	1	NA
3	Ryss-sundet/Byviken	1	58.9374	18.2257	0.6	2017	29/05/2017	14:51:00	30/05/2017	08:25:00	5.8	5.8	17.1	15.2	NA	NA	NA	STSP	Gasterosteus aculeatus	Storspigg	4.8	1	5.71	3.21	0.00087785	17	1	NA
3	Ryss-sundet/Byviken	1	58.9374	18.2257	0.6	2017	29/05/2017	14:51:00	30/05/2017	08:25:00	5.8	5.8	17.1	15.2	NA	NA	NA	STSP	Gasterosteus aculeatus	Storspigg	5	1	5.71	3.21	0.00100076	17	1	NA
3	Ryss-sundet/Byviken	1	58.9374	18.2257	0.6	2017	29/05/2017	14:51:00	30/05/2017	08:25:00	5.8	5.8	17.1	15.2	NA	NA	NA	STSP	Gasterosteus aculeatus	Storspigg	5.2	1	5.71	3.21	0.00113503	17	1	NA
3	Ryss-sundet/Byviken	1	58.9374	18.2257	0.6	2017	29/05/2017	14:51:00	30/05/2017	08:25:00	5.8	5.8	17.1	15.2	NA	NA	NA	STSP	Gasterosteus aculeatus	Storspigg	5.4	2	5.71	3.21	0.00256242	17	1	NA
3	Ryss-sundet/Byviken	1	58.9374	18.2257	0.6	2017	29/05/2017	14:51:00	30/05/2017	08:25:00	5.8	5.8	17.1	15.2	NA	NA	NA	STSP	Gasterosteus aculeatus	Storspigg	5.5	1	5.71	3.21	0.00135894	17	1	NA
3	Ryss-sundet/Byviken	1	58.9374	18.2257	0.6	2017	29/05/2017	14:51:00	30/05/2017	08:25:00	5.8	5.8	17.1	15.2	NA	NA	NA	STSP	Gasterosteus aculeatus	Storspigg	5.6	1	5.71	3.21	0.00143986	17	1	NA
3	Ryss-sundet/Byviken	1	58.9374	18.2257	0.6	2017	29/05/2017	14:51:00	30/05/2017	08:25:00	5.8	5.8	17.1	15.2	NA	NA	NA	STSP	Gasterosteus aculeatus	Storspigg	5.7	1	5.71	3.21	0.00152403	17	1	NA
3	Ryss-sundet/Byviken	1	58.9374	18.2257	0.6	2017	29/05/2017	14:51:00	30/05/2017	08:25:00	5.8	5.8	17.1	15.2	NA	NA	NA	STSP	Gasterosteus aculeatus	Storspigg	6	3	5.71	3.21	0.00539042	17	1	NA
3	Ryss-sundet/Byviken	1	58.9374	18.2257	0.6	2017	29/05/2017	14:51:00	30/05/2017	08:25:00	5.8	5.8	17.1	15.2	NA	NA	NA	STSP	Gasterosteus aculeatus	Storspigg	6.2	1	5.71	3.21	0.00199624	17	1	NA
3	Ryss-sundet/Byviken	1	58.9374	18.2257	0.6	2017	29/05/2017	14:51:00	30/05/2017	08:25:00	5.8	5.8	17.1	15.2	NA	NA	NA	STSP	Gasterosteus aculeatus	Storspigg	6.3	3	5.71	3.21	0.00630435	17	1	NA
3	Ryss-sundet/Byviken	1	58.9374	18.2257	0.6	2017	29/05/2017	14:51:00	30/05/2017	08:25:00	5.8	5.8	17.1	15.2	NA	NA	NA	STSP	Gasterosteus aculeatus	Storspigg	6.5	1	5.71	3.21	0.00232321	17	1	NA
3	Ryss-sundet/Byviken	1	58.9374	18.2257	0.6	2017	29/05/2017	14:51:00	30/05/2017	08:25:00	5.8	5.8	17.1	15.2	NA	NA	NA	STSP	Gasterosteus aculeatus	Storspigg	6.6	1	5.71	3.21	0.0024399	17	1	NA
3	Ryss-sundet/Byviken	1	58.9374	18.2257	0.6	2017	29/05/2017	14:51:00	30/05/2017	08:25:00	5.8	5.8	17.1	15.2	NA	NA	NA	STSP	Gasterosteus aculeatus	Storspigg	6.9	1	5.71	3.21	0.00281411	17	1	NA
3	Ryss-sundet/Byviken	2	58.9374	18.2256	0.7	2017	29/05/2017	14:51:00	30/05/2017	08:25:00	5.8	5.8	17.1	15.2	NA	NA	NA	MYSIDAE	NA	NA	1.9	2	NA	NA	NA	17	1	NA
3	Ryss-sundet/Byviken	2	58.9374	18.2256	0.7	2017	29/05/2017	14:51:00	30/05/2017	08:25:00	5.8	5.8	17.1	15.2	NA	NA	NA	MYSIDAE	NA	NA	2	1	NA	NA	NA	17	1	NA
3	Ryss-sundet/Byviken	2	58.9374	18.2256	0.7	2017	29/05/2017	14:51:00	30/05/2017	08:25:00	5.8	5.8	17.1	15.2	NA	NA	NA	PALEMON	Palaemon sp.	NA	4.3	1	NA	NA	NA	17	1	NA
3	Ryss-sundet/Byviken	2	58.9374	18.2256	0.7	2017	29/05/2017	14:51:00	30/05/2017	08:25:00	5.8	5.8	17.1	15.2	NA	NA	NA	PALEMON	Palaemon sp.	NA	4.5	1	NA	NA	NA	17	1	NA
3	Ryss-sundet/Byviken	2	58.9374	18.2256	0.7	2017	29/05/2017	14:51:00	30/05/2017	08:25:00	5.8	5.8	17.1	15.2	NA	NA	NA	PALEMON	Palaemon sp.	NA	4.8	2	NA	NA	NA	17	1	NA
3	Ryss-sundet/Byviken	2	58.9374	18.2256	0.7	2017	29/05/2017	14:51:00	30/05/2017	08:25:00	5.8	5.8	17.1	15.2	NA	NA	NA	PALEMON	Palaemon sp.	NA	5	1	NA	NA	NA	17	1	NA
3	Ryss-sundet/Byviken	2	58.9374	18.2256	0.7	2017	29/05/2017	14:51:00	30/05/2017	08:25:00	5.8	5.8	17.1	15.2	NA	NA	NA	STSP	Gasterosteus aculeatus	Storspigg	4.9	1	5.71	3.21	0.000937919	17	1	NA
3	Ryss-sundet/Byviken	2	58.9374	18.2256	0.7	2017	29/05/2017	14:51:00	30/05/2017	08:25:00	5.8	5.8	17.1	15.2	NA	NA	NA	STSP	Gasterosteus aculeatus	Storspigg	5.1	1	5.71	3.21	0.00106644	17	1	NA
3	Ryss-sundet/Byviken	2	58.9374	18.2256	0.7	2017	29/05/2017	14:51:00	30/05/2017	08:25:00	5.8	5.8	17.1	15.2	NA	NA	NA	STSP	Gasterosteus aculeatus	Storspigg	5.2	1	5.71	3.21	0.00113503	17	1	NA
3	Ryss-sundet/Byviken	2	58.9374	18.2256	0.7	2017	29/05/2017	14:51:00	30/05/2017	08:25:00	5.8	5.8	17.1	15.2	NA	NA	NA	STSP	Gasterosteus aculeatus	Storspigg	5.9	1	5.71	3.21	0.00170244	17	1	NA
3	Ryss-sundet/Byviken	2	58.9374	18.2256	0.7	2017	29/05/2017	14:51:00	30/05/2017	08:25:00	5.8	5.8	17.1	15.2	NA	NA	NA	STSP	Gasterosteus aculeatus	Storspigg	6	3	5.71	3.21	0.00539042	17	1	NA
3	Ryss-sundet/Byviken	2	58.9374	18.2256	0.7	2017	29/05/2017	14:51:00	30/05/2017	08:25:00	5.8	5.8	17.1	15.2	NA	NA	NA	STSP	Gasterosteus aculeatus	Storspigg	6.1	1	5.71	3.21	0.00189472	17	1	NA
3	Ryss-sundet/Byviken	2	58.9374	18.2256	0.7	2017	29/05/2017	14:51:00	30/05/2017	08:25:00	5.8	5.8	17.1	15.2	NA	NA	NA	STSP	Gasterosteus aculeatus	Storspigg	6.2	1	5.71	3.21	0.00199624	17	1	NA
3	Ryss-sundet/Byviken	2	58.9374	18.2256	0.7	2017	29/05/2017	14:51:00	30/05/2017	08:25:00	5.8	5.8	17.1	15.2	NA	NA	NA	STSP	Gasterosteus aculeatus	Storspigg	6.3	1	5.71	3.21	0.00210145	17	1	NA
3	Ryss-sundet/Byviken	2	58.9374	18.2256	0.7	2017	29/05/2017	14:51:00	30/05/2017	08:25:00	5.8	5.8	17.1	15.2	NA	NA	NA	STSP	Gasterosteus aculeatus	Storspigg	6.4	1	5.71	3.21	0.00221042	17	1	NA
3	Ryss-sundet/Byviken	2	58.9374	18.2256	0.7	2017	29/05/2017	14:51:00	30/05/2017	08:25:00	5.8	5.8	17.1	15.2	NA	NA	NA	TÅSN/MIHA	Syngnathus typhle/Nerophis ophidion	Tångsnälla/Mindre havsnål	17.4	1	NA	NA	NA	17	1	NA
3	Ryss-sundet/Byviken	2	58.9374	18.2256	0.7	2017	29/05/2017	14:51:00	30/05/2017	08:25:00	5.8	5.8	17.1	15.2	NA	NA	NA	TÅSN/MIHA	Syngnathus typhle/Nerophis ophidion	Tångsnälla/Mindre havsnål	20.7	1	NA	NA	NA	17	1	NA
3	Ryss-sundet/Byviken	3	58.9374	18.2258	0.9	2017	29/05/2017	14:51:00	30/05/2017	08:25:00	5.8	5.8	17.1	15.2	NA	NA	NA	MYSIDAE	NA	NA	1.5	1	NA	NA	NA	17	1	NA
3	Ryss-sundet/Byviken	3	58.9374	18.2258	0.9	2017	29/05/2017	14:51:00	30/05/2017	08:25:00	5.8	5.8	17.1	15.2	NA	NA	NA	MYSIDAE	NA	NA	1.6	1	NA	NA	NA	17	1	NA
3	Ryss-sundet/Byviken	3	58.9374	18.2258	0.9	2017	29/05/2017	14:51:00	30/05/2017	08:25:00	5.8	5.8	17.1	15.2	NA	NA	NA	MYSIDAE	NA	NA	1.7	1	NA	NA	NA	17	1	NA
3	Ryss-sundet/Byviken	3	58.9374	18.2258	0.9	2017	29/05/2017	14:51:00	30/05/2017	08:25:00	5.8	5.8	17.1	15.2	NA	NA	NA	MYSIDAE	NA	NA	1.8	2	NA	NA	NA	17	1	NA
3	Ryss-sundet/Byviken	3	58.9374	18.2258	0.9	2017	29/05/2017	14:51:00	30/05/2017	08:25:00	5.8	5.8	17.1	15.2	NA	NA	NA	MYSIDAE	NA	NA	1.9	1	NA	NA	NA	17	1	NA
3	Ryss-sundet/Byviken	3	58.9374	18.2258	0.9	2017	29/05/2017	14:51:00	30/05/2017	08:25:00	5.8	5.8	17.1	15.2	NA	NA	NA	MYSIDAE	NA	NA	2	3	NA	NA	NA	17	1	NA
3	Ryss-sundet/Byviken	3	58.9374	18.2258	0.9	2017	29/05/2017	14:51:00	30/05/2017	08:25:00	5.8	5.8	17.1	15.2	NA	NA	NA	MYSIDAE	NA	NA	2.1	4	NA	NA	NA	17	1	NA
3	Ryss-sundet/Byviken	3	58.9374	18.2258	0.9	2017	29/05/2017	14:51:00	30/05/2017	08:25:00	5.8	5.8	17.1	15.2	NA	NA	NA	MYSIDAE	NA	NA	2.6	1	NA	NA	NA	17	1	NA
3	Ryss-sundet/Byviken	3	58.9374	18.2258	0.9	2017	29/05/2017	14:51:00	30/05/2017	08:25:00	5.8	5.8	17.1	15.2	NA	NA	NA	MYSIDAE	NA	NA	unmeasured	200	NA	NA	NA	17	1	NA
3	Ryss-sundet/Byviken	3	58.9374	18.2258	0.9	2017	29/05/2017	14:51:00	30/05/2017	08:25:00	5.8	5.8	17.1	15.2	NA	NA	NA	PALEMON	Palaemon sp.	NA	4.1	1	NA	NA	NA	17	1	NA
3	Ryss-sundet/Byviken	3	58.9374	18.2258	0.9	2017	29/05/2017	14:51:00	30/05/2017	08:25:00	5.8	5.8	17.1	15.2	NA	NA	NA	PALEMON	Palaemon sp.	NA	4.4	2	NA	NA	NA	17	1	NA
3	Ryss-sundet/Byviken	3	58.9374	18.2258	0.9	2017	29/05/2017	14:51:00	30/05/2017	08:25:00	5.8	5.8	17.1	15.2	NA	NA	NA	PALEMON	Palaemon sp.	NA	5	1	NA	NA	NA	17	1	NA
3	Ryss-sundet/Byviken	3	58.9374	18.2258	0.9	2017	29/05/2017	14:51:00	30/05/2017	08:25:00	5.8	5.8	17.1	15.2	NA	NA	NA	SAST	Pomatoschistus sp.	NA	4.7	1	NA	NA	NA	17	1	NA
3	Ryss-sundet/Byviken	3	58.9374	18.2258	0.9	2017	29/05/2017	14:51:00	30/05/2017	08:25:00	5.8	5.8	17.1	15.2	NA	NA	NA	STSP	Gasterosteus aculeatus	Storspigg	5	1	5.71	3.21	0.00100076	17	1	NA
3	Ryss-sundet/Byviken	3	58.9374	18.2258	0.9	2017	29/05/2017	14:51:00	30/05/2017	08:25:00	5.8	5.8	17.1	15.2	NA	NA	NA	STSP	Gasterosteus aculeatus	Storspigg	5.6	1	5.71	3.21	0.00143986	17	1	NA
3	Ryss-sundet/Byviken	3	58.9374	18.2258	0.9	2017	29/05/2017	14:51:00	30/05/2017	08:25:00	5.8	5.8	17.1	15.2	NA	NA	NA	STSP	Gasterosteus aculeatus	Storspigg	6.1	1	5.71	3.21	0.00189472	17	1	NA
3	Ryss-sundet/Byviken	3	58.9374	18.2258	0.9	2017	29/05/2017	14:51:00	30/05/2017	08:25:00	5.8	5.8	17.1	15.2	NA	NA	NA	STSP	Gasterosteus aculeatus	Storspigg	6.3	1	5.71	3.21	0.00210145	17	1	NA
3	Ryss-sundet/Byviken	4	58.9373	18.2259	0.6	2017	29/05/2017	14:51:00	30/05/2017	08:25:00	5.8	5.8	17.1	15.2	NA	NA	NA	MYSIDAE	NA	NA	1.8	2	NA	NA	NA	17	1	NA
3	Ryss-sundet/Byviken	4	58.9373	18.2259	0.6	2017	29/05/2017	14:51:00	30/05/2017	08:25:00	5.8	5.8	17.1	15.2	NA	NA	NA	MYSIDAE	NA	NA	1.9	3	NA	NA	NA	17	1	NA
3	Ryss-sundet/Byviken	4	58.9373	18.2259	0.6	2017	29/05/2017	14:51:00	30/05/2017	08:25:00	5.8	5.8	17.1	15.2	NA	NA	NA	MYSIDAE	NA	NA	2	2	NA	NA	NA	17	1	NA
3	Ryss-sundet/Byviken	4	58.9373	18.2259	0.6	2017	29/05/2017	14:51:00	30/05/2017	08:25:00	5.8	5.8	17.1	15.2	NA	NA	NA	MYSIDAE	NA	NA	unmeasured	50	NA	NA	NA	17	1	NA
3	Ryss-sundet/Byviken	4	58.9373	18.2259	0.6	2017	29/05/2017	14:51:00	30/05/2017	08:25:00	5.8	5.8	17.1	15.2	NA	NA	NA	PALEMON	Palaemon sp.	NA	3.5	1	NA	NA	NA	17	1	NA
3	Ryss-sundet/Byviken	4	58.9373	18.2259	0.6	2017	29/05/2017	14:51:00	30/05/2017	08:25:00	5.8	5.8	17.1	15.2	NA	NA	NA	PALEMON	Palaemon sp.	NA	3.9	1	NA	NA	NA	17	1	NA
3	Ryss-sundet/Byviken	4	58.9373	18.2259	0.6	2017	29/05/2017	14:51:00	30/05/2017	08:25:00	5.8	5.8	17.1	15.2	NA	NA	NA	PALEMON	Palaemon sp.	NA	4	2	NA	NA	NA	17	1	NA
3	Ryss-sundet/Byviken	4	58.9373	18.2259	0.6	2017	29/05/2017	14:51:00	30/05/2017	08:25:00	5.8	5.8	17.1	15.2	NA	NA	NA	PALEMON	Palaemon sp.	NA	4.2	2	NA	NA	NA	17	1	NA
3	Ryss-sundet/Byviken	4	58.9373	18.2259	0.6	2017	29/05/2017	14:51:00	30/05/2017	08:25:00	5.8	5.8	17.1	15.2	NA	NA	NA	PALEMON	Palaemon sp.	NA	4.3	4	NA	NA	NA	17	1	NA
3	Ryss-sundet/Byviken	4	58.9373	18.2259	0.6	2017	29/05/2017	14:51:00	30/05/2017	08:25:00	5.8	5.8	17.1	15.2	NA	NA	NA	PALEMON	Palaemon sp.	NA	4.4	1	NA	NA	NA	17	1	NA
3	Ryss-sundet/Byviken	4	58.9373	18.2259	0.6	2017	29/05/2017	14:51:00	30/05/2017	08:25:00	5.8	5.8	17.1	15.2	NA	NA	NA	PALEMON	Palaemon sp.	NA	4.5	2	NA	NA	NA	17	1	NA
3	Ryss-sundet/Byviken	4	58.9373	18.2259	0.6	2017	29/05/2017	14:51:00	30/05/2017	08:25:00	5.8	5.8	17.1	15.2	NA	NA	NA	PALEMON	Palaemon sp.	NA	4.6	1	NA	NA	NA	17	1	NA
3	Ryss-sundet/Byviken	4	58.9373	18.2259	0.6	2017	29/05/2017	14:51:00	30/05/2017	08:25:00	5.8	5.8	17.1	15.2	NA	NA	NA	PALEMON	Palaemon sp.	NA	4.8	1	NA	NA	NA	17	1	NA
3	Ryss-sundet/Byviken	4	58.9373	18.2259	0.6	2017	29/05/2017	14:51:00	30/05/2017	08:25:00	5.8	5.8	17.1	15.2	NA	NA	NA	PALEMON	Palaemon sp.	NA	4.9	1	NA	NA	NA	17	1	NA
3	Ryss-sundet/Byviken	4	58.9373	18.2259	0.6	2017	29/05/2017	14:51:00	30/05/2017	08:25:00	5.8	5.8	17.1	15.2	NA	NA	NA	PALEMON	Palaemon sp.	NA	5.1	1	NA	NA	NA	17	1	NA
3	Ryss-sundet/Byviken	4	58.9373	18.2259	0.6	2017	29/05/2017	14:51:00	30/05/2017	08:25:00	5.8	5.8	17.1	15.2	NA	NA	NA	SAST	Pomatoschistus sp.	NA	2.8	1	NA	NA	NA	17	1	NA
3	Ryss-sundet/Byviken	4	58.9373	18.2259	0.6	2017	29/05/2017	14:51:00	30/05/2017	08:25:00	5.8	5.8	17.1	15.2	NA	NA	NA	SAST	Pomatoschistus sp.	NA	3	1	NA	NA	NA	17	1	NA
3	Ryss-sundet/Byviken	4	58.9373	18.2259	0.6	2017	29/05/2017	14:51:00	30/05/2017	08:25:00	5.8	5.8	17.1	15.2	NA	NA	NA	SAST	Pomatoschistus sp.	NA	3.2	2	NA	NA	NA	17	1	NA
3	Ryss-sundet/Byviken	4	58.9373	18.2259	0.6	2017	29/05/2017	14:51:00	30/05/2017	08:25:00	5.8	5.8	17.1	15.2	NA	NA	NA	SAST	Pomatoschistus sp.	NA	4.6	1	NA	NA	NA	17	1	NA
3	Ryss-sundet/Byviken	4	58.9373	18.2259	0.6	2017	29/05/2017	14:51:00	30/05/2017	08:25:00	5.8	5.8	17.1	15.2	NA	NA	NA	STSP	Gasterosteus aculeatus	Storspigg	5.8	1	5.71	3.21	0.00161154	17	1	NA
3	Ryss-sundet/Byviken	4	58.9373	18.2259	0.6	2017	29/05/2017	14:51:00	30/05/2017	08:25:00	5.8	5.8	17.1	15.2	NA	NA	NA	STSP	Gasterosteus aculeatus	Storspigg	6.3	1	5.71	3.21	0.00210145	17	1	NA
3	Ryss-sundet/Byviken	4	58.9373	18.2259	0.6	2017	29/05/2017	14:51:00	30/05/2017	08:25:00	5.8	5.8	17.1	15.2	NA	NA	NA	TÅSN/MIHA	Syngnathus typhle/Nerophis ophidion	Tångsnälla/Mindre havsnål	9.2	1	NA	NA	NA	17	1	NA
3	Ryss-sundet/Byviken	5	58.9373	18.2259	0.5	2017	29/05/2017	14:51:00	30/05/2017	08:25:00	5.8	5.8	17.1	15.2	NA	NA	NA	MYSIDAE	NA	NA	1.3	1	NA	NA	NA	17	1	NA
3	Ryss-sundet/Byviken	5	58.9373	18.2259	0.5	2017	29/05/2017	14:51:00	30/05/2017	08:25:00	5.8	5.8	17.1	15.2	NA	NA	NA	MYSIDAE	NA	NA	1.5	1	NA	NA	NA	17	1	NA
3	Ryss-sundet/Byviken	5	58.9373	18.2259	0.5	2017	29/05/2017	14:51:00	30/05/2017	08:25:00	5.8	5.8	17.1	15.2	NA	NA	NA	MYSIDAE	NA	NA	1.6	3	NA	NA	NA	17	1	NA
3	Ryss-sundet/Byviken	5	58.9373	18.2259	0.5	2017	29/05/2017	14:51:00	30/05/2017	08:25:00	5.8	5.8	17.1	15.2	NA	NA	NA	MYSIDAE	NA	NA	1.8	4	NA	NA	NA	17	1	NA
3	Ryss-sundet/Byviken	5	58.9373	18.2259	0.5	2017	29/05/2017	14:51:00	30/05/2017	08:25:00	5.8	5.8	17.1	15.2	NA	NA	NA	MYSIDAE	NA	NA	2	2	NA	NA	NA	17	1	NA
3	Ryss-sundet/Byviken	5	58.9373	18.2259	0.5	2017	29/05/2017	14:51:00	30/05/2017	08:25:00	5.8	5.8	17.1	15.2	NA	NA	NA	MYSIDAE	NA	NA	2.1	2	NA	NA	NA	17	1	NA
3	Ryss-sundet/Byviken	5	58.9373	18.2259	0.5	2017	29/05/2017	14:51:00	30/05/2017	08:25:00	5.8	5.8	17.1	15.2	NA	NA	NA	MYSIDAE	NA	NA	unmeasured	100	NA	NA	NA	17	1	NA
3	Ryss-sundet/Byviken	5	58.9373	18.2259	0.5	2017	29/05/2017	14:51:00	30/05/2017	08:25:00	5.8	5.8	17.1	15.2	NA	NA	NA	SMSP	Pungitius pungitius	Småspigg	4.3	1	9.84	2.7507	0.000543847	17	1	NA
3	Ryss-sundet/Byviken	5	58.9373	18.2259	0.5	2017	29/05/2017	14:51:00	30/05/2017	08:25:00	5.8	5.8	17.1	15.2	NA	NA	NA	STSP	Gasterosteus aculeatus	Storspigg	6	1	5.71	3.21	0.00179681	17	1	NA
4	Kyrkviken	1	58.9643	18.309	4.8	2017	30/05/2017	17:09:00	31/05/2017	07:42:00	5.7	5.8	13.3	12.7	NA	NA	NA	PALEMON	Palaemon sp.	NA	4.4	1	NA	NA	NA	16	1	NA
4	Kyrkviken	1	58.9643	18.309	4.8	2017	30/05/2017	17:09:00	31/05/2017	07:42:00	5.7	5.8	13.3	12.7	NA	NA	NA	STSP	Gasterosteus aculeatus	Storspigg	5.2	1	5.71	3.21	0.00113503	16	1	NA
4	Kyrkviken	1	58.9643	18.309	4.8	2017	30/05/2017	17:09:00	31/05/2017	07:42:00	5.7	5.8	13.3	12.7	NA	NA	NA	STSP	Gasterosteus aculeatus	Storspigg	5.3	2	5.71	3.21	0.00241319	16	1	NA
4	Kyrkviken	1	58.9643	18.309	4.8	2017	30/05/2017	17:09:00	31/05/2017	07:42:00	5.7	5.8	13.3	12.7	NA	NA	NA	STSP	Gasterosteus aculeatus	Storspigg	5.5	1	5.71	3.21	0.00135894	16	1	NA
4	Kyrkviken	1	58.9643	18.309	4.8	2017	30/05/2017	17:09:00	31/05/2017	07:42:00	5.7	5.8	13.3	12.7	NA	NA	NA	STSP	Gasterosteus aculeatus	Storspigg	5.9	2	5.71	3.21	0.00340487	16	1	NA
4	Kyrkviken	1	58.9643	18.309	4.8	2017	30/05/2017	17:09:00	31/05/2017	07:42:00	5.7	5.8	13.3	12.7	NA	NA	NA	STSP	Gasterosteus aculeatus	Storspigg	6.3	1	5.71	3.21	0.00210145	16	1	NA
4	Kyrkviken	1	58.9643	18.309	4.8	2017	30/05/2017	17:09:00	31/05/2017	07:42:00	5.7	5.8	13.3	12.7	NA	NA	NA	STSP	Gasterosteus aculeatus	Storspigg	7.7	1	5.71	3.21	0.00400195	16	1	NA
4	Kyrkviken	2	58.9644	18.3093	3.5	2017	30/05/2017	17:09:00	31/05/2017	07:42:00	5.7	5.8	13.3	12.7	NA	NA	NA	PALEMON	Palaemon sp.	NA	4.2	1	NA	NA	NA	16	1	NA
4	Kyrkviken	2	58.9644	18.3093	3.5	2017	30/05/2017	17:09:00	31/05/2017	07:42:00	5.7	5.8	13.3	12.7	NA	NA	NA	SMSP	Pungitius pungitius	Småspigg	3.5	1	9.84	2.7507	0.000308719	16	1	NA
4	Kyrkviken	2	58.9644	18.3093	3.5	2017	30/05/2017	17:09:00	31/05/2017	07:42:00	5.7	5.8	13.3	12.7	NA	NA	NA	STSP	Gasterosteus aculeatus	Storspigg	5.5	1	5.71	3.21	0.00135894	16	1	NA
4	Kyrkviken	2	58.9644	18.3093	3.5	2017	30/05/2017	17:09:00	31/05/2017	07:42:00	5.7	5.8	13.3	12.7	NA	NA	NA	STSP	Gasterosteus aculeatus	Storspigg	5.8	1	5.71	3.21	0.00161154	16	1	NA
4	Kyrkviken	2	58.9644	18.3093	3.5	2017	30/05/2017	17:09:00	31/05/2017	07:42:00	5.7	5.8	13.3	12.7	NA	NA	NA	STSP	Gasterosteus aculeatus	Storspigg	6.3	1	5.71	3.21	0.00210145	16	1	NA
4	Kyrkviken	2	58.9644	18.3093	3.5	2017	30/05/2017	17:09:00	31/05/2017	07:42:00	5.7	5.8	13.3	12.7	NA	NA	NA	STSP	Gasterosteus aculeatus	Storspigg	6.6	1	5.71	3.21	0.0024399	16	1	NA
4	Kyrkviken	3	58.9644	18.3094	2.5	2017	30/05/2017	17:09:00	31/05/2017	07:42:00	5.7	5.8	13.3	12.7	NA	NA	NA	PALEMON	Palaemon sp.	NA	4.4	1	NA	NA	NA	16	1	NA
4	Kyrkviken	3	58.9644	18.3094	2.5	2017	30/05/2017	17:09:00	31/05/2017	07:42:00	5.7	5.8	13.3	12.7	NA	NA	NA	SAST	Pomatoschistus sp.	NA	4.4	1	NA	NA	NA	16	1	NA
4	Kyrkviken	3	58.9644	18.3094	2.5	2017	30/05/2017	17:09:00	31/05/2017	07:42:00	5.7	5.8	13.3	12.7	NA	NA	NA	SMSP	Pungitius pungitius	Småspigg	3.3	1	9.84	2.7507	0.000262586	16	1	NA
4	Kyrkviken	3	58.9644	18.3094	2.5	2017	30/05/2017	17:09:00	31/05/2017	07:42:00	5.7	5.8	13.3	12.7	NA	NA	NA	SMSP	Pungitius pungitius	Småspigg	3.9	1	9.84	2.7507	0.000415754	16	1	NA
4	Kyrkviken	3	58.9644	18.3094	2.5	2017	30/05/2017	17:09:00	31/05/2017	07:42:00	5.7	5.8	13.3	12.7	NA	NA	NA	SMSP	Pungitius pungitius	Småspigg	4.1	1	9.84	2.7507	0.000477067	16	1	NA
4	Kyrkviken	3	58.9644	18.3094	2.5	2017	30/05/2017	17:09:00	31/05/2017	07:42:00	5.7	5.8	13.3	12.7	NA	NA	NA	STSP	Gasterosteus aculeatus	Storspigg	3.4	1	5.71	3.21	0.000290191	16	1	NA
4	Kyrkviken	3	58.9644	18.3094	2.5	2017	30/05/2017	17:09:00	31/05/2017	07:42:00	5.7	5.8	13.3	12.7	NA	NA	NA	STSP	Gasterosteus aculeatus	Storspigg	4.8	1	5.71	3.21	0.00087785	16	1	NA
4	Kyrkviken	3	58.9644	18.3094	2.5	2017	30/05/2017	17:09:00	31/05/2017	07:42:00	5.7	5.8	13.3	12.7	NA	NA	NA	STSP	Gasterosteus aculeatus	Storspigg	5	1	5.71	3.21	0.00100076	16	1	NA
4	Kyrkviken	3	58.9644	18.3094	2.5	2017	30/05/2017	17:09:00	31/05/2017	07:42:00	5.7	5.8	13.3	12.7	NA	NA	NA	STSP	Gasterosteus aculeatus	Storspigg	5.1	1	5.71	3.21	0.00106644	16	1	NA
4	Kyrkviken	3	58.9644	18.3094	2.5	2017	30/05/2017	17:09:00	31/05/2017	07:42:00	5.7	5.8	13.3	12.7	NA	NA	NA	STSP	Gasterosteus aculeatus	Storspigg	5.4	1	5.71	3.21	0.00128121	16	1	NA
4	Kyrkviken	3	58.9644	18.3094	2.5	2017	30/05/2017	17:09:00	31/05/2017	07:42:00	5.7	5.8	13.3	12.7	NA	NA	NA	STSP	Gasterosteus aculeatus	Storspigg	5.5	1	5.71	3.21	0.00135894	16	1	NA
4	Kyrkviken	3	58.9644	18.3094	2.5	2017	30/05/2017	17:09:00	31/05/2017	07:42:00	5.7	5.8	13.3	12.7	NA	NA	NA	STSP	Gasterosteus aculeatus	Storspigg	5.6	1	5.71	3.21	0.00143986	16	1	NA
4	Kyrkviken	3	58.9644	18.3094	2.5	2017	30/05/2017	17:09:00	31/05/2017	07:42:00	5.7	5.8	13.3	12.7	NA	NA	NA	STSP	Gasterosteus aculeatus	Storspigg	5.8	1	5.71	3.21	0.00161154	16	1	NA
4	Kyrkviken	3	58.9644	18.3094	2.5	2017	30/05/2017	17:09:00	31/05/2017	07:42:00	5.7	5.8	13.3	12.7	NA	NA	NA	STSP	Gasterosteus aculeatus	Storspigg	5.9	2	5.71	3.21	0.00340487	16	1	NA
4	Kyrkviken	3	58.9644	18.3094	2.5	2017	30/05/2017	17:09:00	31/05/2017	07:42:00	5.7	5.8	13.3	12.7	NA	NA	NA	STSP	Gasterosteus aculeatus	Storspigg	6	2	5.71	3.21	0.00359362	16	1	NA
4	Kyrkviken	3	58.9644	18.3094	2.5	2017	30/05/2017	17:09:00	31/05/2017	07:42:00	5.7	5.8	13.3	12.7	NA	NA	NA	STSP	Gasterosteus aculeatus	Storspigg	6.1	1	5.71	3.21	0.00189472	16	1	NA
4	Kyrkviken	3	58.9644	18.3094	2.5	2017	30/05/2017	17:09:00	31/05/2017	07:42:00	5.7	5.8	13.3	12.7	NA	NA	NA	STSP	Gasterosteus aculeatus	Storspigg	6.2	2	5.71	3.21	0.00399249	16	1	NA
4	Kyrkviken	3	58.9644	18.3094	2.5	2017	30/05/2017	17:09:00	31/05/2017	07:42:00	5.7	5.8	13.3	12.7	NA	NA	NA	STSP	Gasterosteus aculeatus	Storspigg	6.3	3	5.71	3.21	0.00630435	16	1	NA
4	Kyrkviken	3	58.9644	18.3094	2.5	2017	30/05/2017	17:09:00	31/05/2017	07:42:00	5.7	5.8	13.3	12.7	NA	NA	NA	STSP	Gasterosteus aculeatus	Storspigg	7.2	1	5.71	3.21	0.00322607	16	1	NA
4	Kyrkviken	4	58.9644	18.3094	4.5	2017	30/05/2017	17:09:00	31/05/2017	07:42:00	5.7	5.8	13.3	12.7	NA	NA	NA	PALEMON	Palaemon sp.	NA	5.7	1	NA	NA	NA	16	1	NA
4	Kyrkviken	4	58.9644	18.3094	4.5	2017	30/05/2017	17:09:00	31/05/2017	07:42:00	5.7	5.8	13.3	12.7	NA	NA	NA	PALEMON	Palaemon sp.	NA	6	1	NA	NA	NA	16	1	NA
4	Kyrkviken	4	58.9644	18.3094	4.5	2017	30/05/2017	17:09:00	31/05/2017	07:42:00	5.7	5.8	13.3	12.7	NA	NA	NA	SMSP	Pungitius pungitius	Småspigg	3.9	1	9.84	2.7507	0.000415754	16	1	NA
4	Kyrkviken	4	58.9644	18.3094	4.5	2017	30/05/2017	17:09:00	31/05/2017	07:42:00	5.7	5.8	13.3	12.7	NA	NA	NA	SMSP	Pungitius pungitius	Småspigg	4	1	9.84	2.7507	0.00044574	16	1	NA
4	Kyrkviken	4	58.9644	18.3094	4.5	2017	30/05/2017	17:09:00	31/05/2017	07:42:00	5.7	5.8	13.3	12.7	NA	NA	NA	SMSP	Pungitius pungitius	Småspigg	4.1	1	9.84	2.7507	0.000477067	16	1	NA
4	Kyrkviken	4	58.9644	18.3094	4.5	2017	30/05/2017	17:09:00	31/05/2017	07:42:00	5.7	5.8	13.3	12.7	NA	NA	NA	STSP	Gasterosteus aculeatus	Storspigg	4.8	1	5.71	3.21	0.00087785	16	1	NA
4	Kyrkviken	4	58.9644	18.3094	4.5	2017	30/05/2017	17:09:00	31/05/2017	07:42:00	5.7	5.8	13.3	12.7	NA	NA	NA	STSP	Gasterosteus aculeatus	Storspigg	5	1	5.71	3.21	0.00100076	16	1	NA
4	Kyrkviken	4	58.9644	18.3094	4.5	2017	30/05/2017	17:09:00	31/05/2017	07:42:00	5.7	5.8	13.3	12.7	NA	NA	NA	STSP	Gasterosteus aculeatus	Storspigg	5.5	1	5.71	3.21	0.00135894	16	1	NA
4	Kyrkviken	4	58.9644	18.3094	4.5	2017	30/05/2017	17:09:00	31/05/2017	07:42:00	5.7	5.8	13.3	12.7	NA	NA	NA	STSP	Gasterosteus aculeatus	Storspigg	5.7	1	5.71	3.21	0.00152403	16	1	NA
4	Kyrkviken	4	58.9644	18.3094	4.5	2017	30/05/2017	17:09:00	31/05/2017	07:42:00	5.7	5.8	13.3	12.7	NA	NA	NA	STSP	Gasterosteus aculeatus	Storspigg	5.8	2	5.71	3.21	0.00322307	16	1	NA
4	Kyrkviken	4	58.9644	18.3094	4.5	2017	30/05/2017	17:09:00	31/05/2017	07:42:00	5.7	5.8	13.3	12.7	NA	NA	NA	STSP	Gasterosteus aculeatus	Storspigg	5.9	1	5.71	3.21	0.00170244	16	1	NA
4	Kyrkviken	4	58.9644	18.3094	4.5	2017	30/05/2017	17:09:00	31/05/2017	07:42:00	5.7	5.8	13.3	12.7	NA	NA	NA	STSP	Gasterosteus aculeatus	Storspigg	6	1	5.71	3.21	0.00179681	16	1	NA
4	Kyrkviken	4	58.9644	18.3094	4.5	2017	30/05/2017	17:09:00	31/05/2017	07:42:00	5.7	5.8	13.3	12.7	NA	NA	NA	STSP	Gasterosteus aculeatus	Storspigg	6.1	2	5.71	3.21	0.00378944	16	1	NA
4	Kyrkviken	4	58.9644	18.3094	4.5	2017	30/05/2017	17:09:00	31/05/2017	07:42:00	5.7	5.8	13.3	12.7	NA	NA	NA	STSP	Gasterosteus aculeatus	Storspigg	6.2	2	5.71	3.21	0.00399249	16	1	NA
4	Kyrkviken	4	58.9644	18.3094	4.5	2017	30/05/2017	17:09:00	31/05/2017	07:42:00	5.7	5.8	13.3	12.7	NA	NA	NA	STSP	Gasterosteus aculeatus	Storspigg	6.3	3	5.71	3.21	0.00630435	16	1	NA
4	Kyrkviken	4	58.9644	18.3094	4.5	2017	30/05/2017	17:09:00	31/05/2017	07:42:00	5.7	5.8	13.3	12.7	NA	NA	NA	STSP	Gasterosteus aculeatus	Storspigg	6.4	1	5.71	3.21	0.00221042	16	1	NA
4	Kyrkviken	4	58.9644	18.3094	4.5	2017	30/05/2017	17:09:00	31/05/2017	07:42:00	5.7	5.8	13.3	12.7	NA	NA	NA	STSP	Gasterosteus aculeatus	Storspigg	6.5	2	5.71	3.21	0.00464641	16	1	NA
4	Kyrkviken	4	58.9644	18.3094	4.5	2017	30/05/2017	17:09:00	31/05/2017	07:42:00	5.7	5.8	13.3	12.7	NA	NA	NA	STSP	Gasterosteus aculeatus	Storspigg	6.6	2	5.71	3.21	0.0048798	16	1	NA
4	Kyrkviken	4	58.9644	18.3094	4.5	2017	30/05/2017	17:09:00	31/05/2017	07:42:00	5.7	5.8	13.3	12.7	NA	NA	NA	STSP	Gasterosteus aculeatus	Storspigg	6.7	1	5.71	3.21	0.00256057	16	1	NA
4	Kyrkviken	4	58.9644	18.3094	4.5	2017	30/05/2017	17:09:00	31/05/2017	07:42:00	5.7	5.8	13.3	12.7	NA	NA	NA	STSP	Gasterosteus aculeatus	Storspigg	6.9	1	5.71	3.21	0.00281411	16	1	NA
4	Kyrkviken	4	58.9644	18.3094	4.5	2017	30/05/2017	17:09:00	31/05/2017	07:42:00	5.7	5.8	13.3	12.7	NA	NA	NA	STSP	Gasterosteus aculeatus	Storspigg	7.2	1	5.71	3.21	0.00322607	16	1	NA
4	Kyrkviken	5	58.9645	18.3096	3.8	2017	30/05/2017	17:09:00	31/05/2017	07:42:00	5.7	5.8	13.3	12.7	NA	NA	NA	ELRI	Phoxinus phoxinus	Elritsa	4.8	1	4.94	2.98	0.000529451	16	1	NA
4	Kyrkviken	5	58.9645	18.3096	3.8	2017	30/05/2017	17:09:00	31/05/2017	07:42:00	5.7	5.8	13.3	12.7	NA	NA	NA	ELRI	Phoxinus phoxinus	Elritsa	5.3	1	4.94	2.98	0.000711327	16	1	NA
4	Kyrkviken	5	58.9645	18.3096	3.8	2017	30/05/2017	17:09:00	31/05/2017	07:42:00	5.7	5.8	13.3	12.7	NA	NA	NA	ELRI	Phoxinus phoxinus	Elritsa	5.7	1	4.94	2.98	0.000883556	16	1	NA
4	Kyrkviken	5	58.9645	18.3096	3.8	2017	30/05/2017	17:09:00	31/05/2017	07:42:00	5.7	5.8	13.3	12.7	NA	NA	NA	PALEMON	Palaemon sp.	NA	4.3	1	NA	NA	NA	16	1	NA
4	Kyrkviken	5	58.9645	18.3096	3.8	2017	30/05/2017	17:09:00	31/05/2017	07:42:00	5.7	5.8	13.3	12.7	NA	NA	NA	PALEMON	Palaemon sp.	NA	5	2	NA	NA	NA	16	1	NA
4	Kyrkviken	5	58.9645	18.3096	3.8	2017	30/05/2017	17:09:00	31/05/2017	07:42:00	5.7	5.8	13.3	12.7	NA	NA	NA	SMSP	Pungitius pungitius	Småspigg	3.6	2	9.84	2.7507	0.000667185	16	1	NA
4	Kyrkviken	5	58.9645	18.3096	3.8	2017	30/05/2017	17:09:00	31/05/2017	07:42:00	5.7	5.8	13.3	12.7	NA	NA	NA	SMSP	Pungitius pungitius	Småspigg	3.8	1	9.84	2.7507	0.000387085	16	1	NA
4	Kyrkviken	5	58.9645	18.3096	3.8	2017	30/05/2017	17:09:00	31/05/2017	07:42:00	5.7	5.8	13.3	12.7	NA	NA	NA	STSP	Gasterosteus aculeatus	Storspigg	4.8	1	5.71	3.21	0.00087785	16	1	NA
4	Kyrkviken	5	58.9645	18.3096	3.8	2017	30/05/2017	17:09:00	31/05/2017	07:42:00	5.7	5.8	13.3	12.7	NA	NA	NA	STSP	Gasterosteus aculeatus	Storspigg	5.3	1	5.71	3.21	0.0012066	16	1	NA
4	Kyrkviken	5	58.9645	18.3096	3.8	2017	30/05/2017	17:09:00	31/05/2017	07:42:00	5.7	5.8	13.3	12.7	NA	NA	NA	STSP	Gasterosteus aculeatus	Storspigg	5.4	1	5.71	3.21	0.00128121	16	1	NA
4	Kyrkviken	5	58.9645	18.3096	3.8	2017	30/05/2017	17:09:00	31/05/2017	07:42:00	5.7	5.8	13.3	12.7	NA	NA	NA	STSP	Gasterosteus aculeatus	Storspigg	5.5	1	5.71	3.21	0.00135894	16	1	NA
4	Kyrkviken	5	58.9645	18.3096	3.8	2017	30/05/2017	17:09:00	31/05/2017	07:42:00	5.7	5.8	13.3	12.7	NA	NA	NA	STSP	Gasterosteus aculeatus	Storspigg	5.7	1	5.71	3.21	0.00152403	16	1	NA
4	Kyrkviken	5	58.9645	18.3096	3.8	2017	30/05/2017	17:09:00	31/05/2017	07:42:00	5.7	5.8	13.3	12.7	NA	NA	NA	STSP	Gasterosteus aculeatus	Storspigg	5.8	1	5.71	3.21	0.00161154	16	1	NA
4	Kyrkviken	5	58.9645	18.3096	3.8	2017	30/05/2017	17:09:00	31/05/2017	07:42:00	5.7	5.8	13.3	12.7	NA	NA	NA	STSP	Gasterosteus aculeatus	Storspigg	6.1	2	5.71	3.21	0.00378944	16	1	NA
4	Kyrkviken	5	58.9645	18.3096	3.8	2017	30/05/2017	17:09:00	31/05/2017	07:42:00	5.7	5.8	13.3	12.7	NA	NA	NA	STSP	Gasterosteus aculeatus	Storspigg	6.4	1	5.71	3.21	0.00221042	16	1	NA
4	Kyrkviken	5	58.9645	18.3096	3.8	2017	30/05/2017	17:09:00	31/05/2017	07:42:00	5.7	5.8	13.3	12.7	NA	NA	NA	STSP	Gasterosteus aculeatus	Storspigg	6.5	1	5.71	3.21	0.00232321	16	1	NA
4	Kyrkviken	5	58.9645	18.3096	3.8	2017	30/05/2017	17:09:00	31/05/2017	07:42:00	5.7	5.8	13.3	12.7	NA	NA	NA	STSP	Gasterosteus aculeatus	Storspigg	6.7	1	5.71	3.21	0.00256057	16	1	NA
4	Kyrkviken	5	58.9645	18.3096	3.8	2017	30/05/2017	17:09:00	31/05/2017	07:42:00	5.7	5.8	13.3	12.7	NA	NA	NA	STSP	Gasterosteus aculeatus	Storspigg	6.9	1	5.71	3.21	0.00281411	16	1	NA
5	Ängsö	1	59.0298	18.5409	0.9	2017	2017-08-05	18:15:00	2017-09-05	07:45:00	5.8	5.8	6.8	5.1	NA	NA	NA	SMSP	Pungitius pungitius	Småspigg	4	1	9.84	2.7507	0.00044574	15	1	NA
5	Ängsö	1	59.0298	18.5409	0.9	2017	2017-08-05	18:15:00	2017-09-05	07:45:00	5.8	5.8	6.8	5.1	NA	NA	NA	STSP	Gasterosteus aculeatus	Storspigg	6.8	1	5.71	3.21	0.00268528	15	1	NA
5	Ängsö	2	59.0298	18.5406	0.8	2017	2017-08-05	18:15:00	2017-09-05	07:45:00	5.8	5.8	6.8	5.1	NA	NA	NA	PALEMON	Palaemon sp.	NA	4.2	1	NA	NA	NA	15	1	NA
5	Ängsö	2	59.0298	18.5406	0.8	2017	2017-08-05	18:15:00	2017-09-05	07:45:00	5.8	5.8	6.8	5.1	NA	NA	NA	SMSP	Pungitius pungitius	Småspigg	2.4	1	9.84	2.7507	0.000109356	15	1	NA
5	Ängsö	3	59.0298	18.5402	0.4	2017	2017-08-05	18:15:00	2017-09-05	07:45:00	5.8	5.8	6.8	5.1	NA	NA	NA	PALEMON	Palaemon sp.	NA	5.7	1	NA	NA	NA	15	1	NA
5	Ängsö	3	59.0298	18.5402	0.4	2017	2017-08-05	18:15:00	2017-09-05	07:45:00	5.8	5.8	6.8	5.1	NA	NA	NA	SMSP	Pungitius pungitius	Småspigg	3.7	1	9.84	2.7507	0.000359706	15	1	NA
5	Ängsö	4	59.0299	18.541	0.6	2017	2017-08-05	18:15:00	2017-09-05	07:45:00	5.8	5.8	6.8	5.1	NA	NA	NA	SMSP	Pungitius pungitius	Småspigg	2.7	1	9.84	2.7507	0.000151198	15	1	NA
5	Ängsö	5	59.0299	18.5407	0.6	2017	2017-08-05	18:15:00	2017-09-05	07:45:00	5.8	5.8	6.8	5.1	NA	NA	NA	SMSP	Pungitius pungitius	Småspigg	3.2	1	9.84	2.7507	0.000241274	15	1	NA
5	Ängsö	5	59.0299	18.5407	0.6	2017	2017-08-05	18:15:00	2017-09-05	07:45:00	5.8	5.8	6.8	5.1	NA	NA	NA	SMSP	Pungitius pungitius	Småspigg	4.8	1	9.84	2.7507	0.000736013	15	1	NA
6	Mörkviken	1	59.0475	18.5218	0.6	2017	2017-09-05	14:00:00	2017-10-05	NA	5.8	5.8	6.2	5.7	NA	NA	NA	STSP	Gasterosteus aculeatus	Storspigg	5.7	1	5.71	3.21	0.00152403	NA	1	NA
6	Mörkviken	1	59.0475	18.5218	0.6	2017	2017-09-05	14:00:00	2017-10-05	NA	5.8	5.8	6.2	5.7	NA	NA	NA	STSP	Gasterosteus aculeatus	Storspigg	6.6	1	5.71	3.21	0.0024399	NA	1	NA
6	Mörkviken	2	59.0476	18.522	0.8	2017	2017-09-05	14:00:00	2017-10-05	NA	5.8	5.8	6.2	5.7	NA	NA	NA	SAST	Pomatoschistus sp.	NA	2.5	1	NA	NA	NA	NA	1	NA
6	Mörkviken	2	59.0476	18.522	0.8	2017	2017-09-05	14:00:00	2017-10-05	NA	5.8	5.8	6.2	5.7	NA	NA	NA	SMSP	Pungitius pungitius	Småspigg	4	1	9.84	2.7507	0.00044574	NA	1	NA
6	Mörkviken	2	59.0476	18.522	0.8	2017	2017-09-05	14:00:00	2017-10-05	NA	5.8	5.8	6.2	5.7	NA	NA	NA	SMSP	Pungitius pungitius	Småspigg	5.5	1	9.84	2.7507	0.00107031	NA	1	NA
6	Mörkviken	2	59.0476	18.522	0.8	2017	2017-09-05	14:00:00	2017-10-05	NA	5.8	5.8	6.2	5.7	NA	NA	NA	STSP	Gasterosteus aculeatus	Storspigg	2.7	1	5.71	3.21	0.000138457	NA	1	NA
6	Mörkviken	2	59.0476	18.522	0.8	2017	2017-09-05	14:00:00	2017-10-05	NA	5.8	5.8	6.2	5.7	NA	NA	NA	TÅSN	Syngnathus typhle	Tångsnälla	14.6	1	0.2	3.172	0.000987091	NA	1	NA
6	Mörkviken	3	59.0477	18.5215	1	2017	2017-09-05	14:00:00	2017-10-05	NA	5.8	5.8	6.2	5.7	NA	NA	NA	SMSP	Pungitius pungitius	Småspigg	5.3	1	9.84	2.7507	0.000966631	NA	1	NA
6	Mörkviken	3	59.0477	18.5215	1	2017	2017-09-05	14:00:00	2017-10-05	NA	5.8	5.8	6.2	5.7	NA	NA	NA	SMSP	Pungitius pungitius	Småspigg	5.4	1	9.84	2.7507	0.00101763	NA	1	NA
6	Mörkviken	3	59.0477	18.5215	1	2017	2017-09-05	14:00:00	2017-10-05	NA	5.8	5.8	6.2	5.7	NA	NA	NA	STSP	Gasterosteus aculeatus	Storspigg	6.9	1	5.71	3.21	0.00281411	NA	1	NA
6	Mörkviken	3	59.0477	18.5215	1	2017	2017-09-05	14:00:00	2017-10-05	NA	5.8	5.8	6.2	5.7	NA	NA	NA	SVSM	Gobius niger	Svart smörbult	5	1	12.2	2.9811	0.00147931	NA	1	NA
6	Mörkviken	4	59.0475	18.5215	0.8	2017	2017-09-05	14:00:00	2017-10-05	NA	5.8	5.8	6.2	5.7	NA	NA	NA	STSP	Gasterosteus aculeatus	Storspigg	6.4	1	5.71	3.21	0.00221042	NA	1	NA
6	Mörkviken	4	59.0475	18.5215	0.8	2017	2017-09-05	14:00:00	2017-10-05	NA	5.8	5.8	6.2	5.7	NA	NA	NA	STSP	Gasterosteus aculeatus	Storspigg	6.5	1	5.71	3.21	0.00232321	NA	1	NA
6	Mörkviken	5	59.0477	18.5213	1.5	2017	2017-09-05	14:00:00	2017-10-05	NA	5.8	5.8	6.2	5.7	NA	NA	NA	STSP	Gasterosteus aculeatus	Storspigg	5.3	1	5.71	3.21	0.0012066	NA	1	NA
6	Mörkviken	5	59.0477	18.5213	1.5	2017	2017-09-05	14:00:00	2017-10-05	NA	5.8	5.8	6.2	5.7	NA	NA	NA	STSP	Gasterosteus aculeatus	Storspigg	5.6	1	5.71	3.21	0.00143986	NA	1	NA
6	Mörkviken	5	59.0477	18.5213	1.5	2017	2017-09-05	14:00:00	2017-10-05	NA	5.8	5.8	6.2	5.7	NA	NA	NA	STSP	Gasterosteus aculeatus	Storspigg	5.8	2	5.71	3.21	0.00322307	NA	1	NA
6	Mörkviken	5	59.0477	18.5213	1.5	2017	2017-09-05	14:00:00	2017-10-05	NA	5.8	5.8	6.2	5.7	NA	NA	NA	STSP	Gasterosteus aculeatus	Storspigg	5.9	1	5.71	3.21	0.00170244	NA	1	NA
6	Mörkviken	5	59.0477	18.5213	1.5	2017	2017-09-05	14:00:00	2017-10-05	NA	5.8	5.8	6.2	5.7	NA	NA	NA	STSP	Gasterosteus aculeatus	Storspigg	6.1	5	5.71	3.21	0.0094736	NA	1	NA
6	Mörkviken	5	59.0477	18.5213	1.5	2017	2017-09-05	14:00:00	2017-10-05	NA	5.8	5.8	6.2	5.7	NA	NA	NA	STSP	Gasterosteus aculeatus	Storspigg	6.3	1	5.71	3.21	0.00210145	NA	1	NA
6	Mörkviken	5	59.0477	18.5213	1.5	2017	2017-09-05	14:00:00	2017-10-05	NA	5.8	5.8	6.2	5.7	NA	NA	NA	STSP	Gasterosteus aculeatus	Storspigg	6.4	1	5.71	3.21	0.00221042	NA	1	NA
6	Mörkviken	5	59.0477	18.5213	1.5	2017	2017-09-05	14:00:00	2017-10-05	NA	5.8	5.8	6.2	5.7	NA	NA	NA	STSP	Gasterosteus aculeatus	Storspigg	6.6	1	5.71	3.21	0.0024399	NA	1	NA
6	Mörkviken	5	59.0477	18.5213	1.5	2017	2017-09-05	14:00:00	2017-10-05	NA	5.8	5.8	6.2	5.7	NA	NA	NA	STSP	Gasterosteus aculeatus	Storspigg	6.8	2	5.71	3.21	0.00537056	NA	1	NA
7	Hansviken	1	59.0285	18.022	0.9	2017	2017-10-05	15:15:00	2017-11-05	09:35:00	5.1	5.8	8.3	7.9	Cloudy	NA	NA	SAST	Pomatoschistus sp.	NA	4.2	1	NA	NA	NA	18	1	NA
7	Hansviken	2	59.0285	18.022	0.6	2017	2017-10-05	15:15:00	2017-11-05	09:35:00	5.1	5.8	8.3	7.9	Cloudy	NA	NA	EMPTY	NA	NA	NA	NA	NA	NA	NA	18	1	NA
7	Hansviken	3	59.0285	18.022	0.6	2017	2017-10-05	15:15:00	2017-11-05	09:35:00	5.1	5.8	8.3	7.9	Cloudy	NA	NA	SAST	Pomatoschistus sp.	NA	4.2	1	NA	NA	NA	18	1	NA
7	Hansviken	4	59.0285	18.022	1.4	2017	2017-10-05	15:15:00	2017-11-05	09:35:00	5.1	5.8	8.3	7.9	Cloudy	NA	NA	SAST	Pomatoschistus sp.	NA	4	1	NA	NA	NA	18	1	NA
7	Hansviken	5	59.0285	18.022	1.4	2017	2017-10-05	15:15:00	2017-11-05	09:35:00	5.1	5.8	8.3	7.9	Cloudy	NA	NA	SAST	Pomatoschistus sp.	NA	4.8	1	NA	NA	NA	18	1	NA
8	Söderängsviken	1	58.9708	18.0055	0.6	2017	2017-11-05	15:33:00	2017-12-05	08:40:00	5.9	5.9	10.7	7.2	Sunny	NA	4 m/s	EMPTY	NA	NA	NA	NA	NA	NA	NA	17	1	NA
8	Söderängsviken	2	NA	NA	1.2	2017	2017-11-05	15:33:00	2017-12-05	08:40:00	5.9	5.9	10.7	7.2	Sunny	NA	4 m/s	EMPTY	NA	NA	NA	NA	NA	NA	NA	17	1	NA
8	Söderängsviken	3	58.9711	18.0053	0.5	2017	2017-11-05	15:33:00	2017-12-05	08:40:00	5.9	5.9	10.7	7.2	Sunny	NA	4 m/s	EMPTY	NA	NA	NA	NA	NA	NA	NA	17	1	NA
8	Söderängsviken	4	NA	NA	1	2017	2017-11-05	15:33:00	2017-12-05	08:40:00	5.9	5.9	10.7	7.2	Sunny	NA	4 m/s	SAST	Pomatoschistus sp.	NA	4.7	1	NA	NA	NA	17	1	NA
8	Söderängsviken	5	58.9709	18.0053	0.5	2017	2017-11-05	15:33:00	2017-12-05	08:40:00	5.9	5.9	10.7	7.2	Sunny	NA	4 m/s	EMPTY	NA	NA	NA	NA	NA	NA	NA	17	1	NA
9	Villinge	1	59.095	18.6177	0.8	2017	2017-11-05	14:19:00	2017-12-05	09:25:00	5.8	5.9	9	8.7	Cloudy	NA	5 m/s	PALEMON	Palaemon sp.	NA	5.4	1	NA	NA	NA	19	1	NA
9	Villinge	1	59.095	18.6177	0.8	2017	2017-11-05	14:19:00	2017-12-05	09:25:00	5.8	5.9	9	8.7	Cloudy	NA	5 m/s	SMSP	Pungitius pungitius	Småspigg	2.9	1	9.84	2.7507	0.00018404	19	1	NA
9	Villinge	1	59.095	18.6177	0.8	2017	2017-11-05	14:19:00	2017-12-05	09:25:00	5.8	5.9	9	8.7	Cloudy	NA	5 m/s	SMSP	Pungitius pungitius	Småspigg	4.3	1	9.84	2.7507	0.000543847	19	1	NA
9	Villinge	1	59.095	18.6177	0.8	2017	2017-11-05	14:19:00	2017-12-05	09:25:00	5.8	5.9	9	8.7	Cloudy	NA	5 m/s	STSP	Gasterosteus aculeatus	Storspigg	5.6	1	5.71	3.21	0.00143986	19	1	NA
9	Villinge	2	59.0947	18.6181	0.3	2017	2017-11-05	14:19:00	2017-12-05	09:25:00	5.8	5.9	9	8.7	Cloudy	NA	5 m/s	PALEMON	Palaemon sp.	NA	5.1	1	NA	NA	NA	19	1	NA
9	Villinge	2	59.0947	18.6181	0.3	2017	2017-11-05	14:19:00	2017-12-05	09:25:00	5.8	5.9	9	8.7	Cloudy	NA	5 m/s	PALEMON	Palaemon sp.	NA	5.8	1	NA	NA	NA	19	1	NA
9	Villinge	2	59.0947	18.6181	0.3	2017	2017-11-05	14:19:00	2017-12-05	09:25:00	5.8	5.9	9	8.7	Cloudy	NA	5 m/s	SMSP	Pungitius pungitius	Småspigg	2.3	1	9.84	2.7507	9.72747e-05	19	1	NA
9	Villinge	2	59.0947	18.6181	0.3	2017	2017-11-05	14:19:00	2017-12-05	09:25:00	5.8	5.9	9	8.7	Cloudy	NA	5 m/s	SMSP	Pungitius pungitius	Småspigg	2.7	1	9.84	2.7507	0.000151198	19	1	NA
9	Villinge	2	59.0947	18.6181	0.3	2017	2017-11-05	14:19:00	2017-12-05	09:25:00	5.8	5.9	9	8.7	Cloudy	NA	5 m/s	SMSP	Pungitius pungitius	Småspigg	2.8	1	9.84	2.7507	0.000167106	19	1	NA
9	Villinge	2	59.0947	18.6181	0.3	2017	2017-11-05	14:19:00	2017-12-05	09:25:00	5.8	5.9	9	8.7	Cloudy	NA	5 m/s	SMSP	Pungitius pungitius	Småspigg	2.9	3	9.84	2.7507	0.000552121	19	1	NA
9	Villinge	2	59.0947	18.6181	0.3	2017	2017-11-05	14:19:00	2017-12-05	09:25:00	5.8	5.9	9	8.7	Cloudy	NA	5 m/s	SMSP	Pungitius pungitius	Småspigg	3	3	9.84	2.7507	0.000606085	19	1	NA
9	Villinge	2	59.0947	18.6181	0.3	2017	2017-11-05	14:19:00	2017-12-05	09:25:00	5.8	5.9	9	8.7	Cloudy	NA	5 m/s	SMSP	Pungitius pungitius	Småspigg	3.1	3	9.84	2.7507	0.000663292	19	1	NA
9	Villinge	2	59.0947	18.6181	0.3	2017	2017-11-05	14:19:00	2017-12-05	09:25:00	5.8	5.9	9	8.7	Cloudy	NA	5 m/s	SMSP	Pungitius pungitius	Småspigg	3.2	3	9.84	2.7507	0.000723823	19	1	NA
9	Villinge	2	59.0947	18.6181	0.3	2017	2017-11-05	14:19:00	2017-12-05	09:25:00	5.8	5.9	9	8.7	Cloudy	NA	5 m/s	SMSP	Pungitius pungitius	Småspigg	3.3	5	9.84	2.7507	0.00131293	19	1	NA
9	Villinge	2	59.0947	18.6181	0.3	2017	2017-11-05	14:19:00	2017-12-05	09:25:00	5.8	5.9	9	8.7	Cloudy	NA	5 m/s	SMSP	Pungitius pungitius	Småspigg	3.4	1	9.84	2.7507	0.000285059	19	1	NA
9	Villinge	2	59.0947	18.6181	0.3	2017	2017-11-05	14:19:00	2017-12-05	09:25:00	5.8	5.9	9	8.7	Cloudy	NA	5 m/s	SMSP	Pungitius pungitius	Småspigg	3.6	1	9.84	2.7507	0.000333593	19	1	NA
9	Villinge	2	59.0947	18.6181	0.3	2017	2017-11-05	14:19:00	2017-12-05	09:25:00	5.8	5.9	9	8.7	Cloudy	NA	5 m/s	SMSP	Pungitius pungitius	Småspigg	3.9	1	9.84	2.7507	0.000415754	19	1	NA
9	Villinge	2	59.0947	18.6181	0.3	2017	2017-11-05	14:19:00	2017-12-05	09:25:00	5.8	5.9	9	8.7	Cloudy	NA	5 m/s	SMSP	Pungitius pungitius	Småspigg	4.4	1	9.84	2.7507	0.000579349	19	1	NA
9	Villinge	2	59.0947	18.6181	0.3	2017	2017-11-05	14:19:00	2017-12-05	09:25:00	5.8	5.9	9	8.7	Cloudy	NA	5 m/s	SMSP	Pungitius pungitius	Småspigg	4.6	1	9.84	2.7507	0.000654701	19	1	NA
9	Villinge	2	59.0947	18.6181	0.3	2017	2017-11-05	14:19:00	2017-12-05	09:25:00	5.8	5.9	9	8.7	Cloudy	NA	5 m/s	SMSP	Pungitius pungitius	Småspigg	5	1	9.84	2.7507	0.000823478	19	1	NA
9	Villinge	2	59.0947	18.6181	0.3	2017	2017-11-05	14:19:00	2017-12-05	09:25:00	5.8	5.9	9	8.7	Cloudy	NA	5 m/s	STSP	Gasterosteus aculeatus	Storspigg	6	1	5.71	3.21	0.00179681	19	1	NA
9	Villinge	3	59.095	18.618	0.5	2017	2017-11-05	14:19:00	2017-12-05	09:25:00	5.8	5.9	9	8.7	Cloudy	NA	5 m/s	PALEMON	Palaemon sp.	NA	4.3	1	NA	NA	NA	19	1	NA
9	Villinge	3	59.095	18.618	0.5	2017	2017-11-05	14:19:00	2017-12-05	09:25:00	5.8	5.9	9	8.7	Cloudy	NA	5 m/s	PALEMON	Palaemon sp.	NA	4.4	1	NA	NA	NA	19	1	NA
9	Villinge	3	59.095	18.618	0.5	2017	2017-11-05	14:19:00	2017-12-05	09:25:00	5.8	5.9	9	8.7	Cloudy	NA	5 m/s	PALEMON	Palaemon sp.	NA	4.8	1	NA	NA	NA	19	1	NA
9	Villinge	3	59.095	18.618	0.5	2017	2017-11-05	14:19:00	2017-12-05	09:25:00	5.8	5.9	9	8.7	Cloudy	NA	5 m/s	PALEMON	Palaemon sp.	NA	4.9	1	NA	NA	NA	19	1	NA
9	Villinge	3	59.095	18.618	0.5	2017	2017-11-05	14:19:00	2017-12-05	09:25:00	5.8	5.9	9	8.7	Cloudy	NA	5 m/s	PALEMON	Palaemon sp.	NA	5.2	1	NA	NA	NA	19	1	NA
9	Villinge	3	59.095	18.618	0.5	2017	2017-11-05	14:19:00	2017-12-05	09:25:00	5.8	5.9	9	8.7	Cloudy	NA	5 m/s	PALEMON	Palaemon sp.	NA	5.9	1	NA	NA	NA	19	1	NA
9	Villinge	3	59.095	18.618	0.5	2017	2017-11-05	14:19:00	2017-12-05	09:25:00	5.8	5.9	9	8.7	Cloudy	NA	5 m/s	SMSP	Pungitius pungitius	Småspigg	2.4	3	9.84	2.7507	0.000328068	19	1	NA
9	Villinge	3	59.095	18.618	0.5	2017	2017-11-05	14:19:00	2017-12-05	09:25:00	5.8	5.9	9	8.7	Cloudy	NA	5 m/s	SMSP	Pungitius pungitius	Småspigg	2.5	5	9.84	2.7507	0.000611757	19	1	NA
9	Villinge	3	59.095	18.618	0.5	2017	2017-11-05	14:19:00	2017-12-05	09:25:00	5.8	5.9	9	8.7	Cloudy	NA	5 m/s	SMSP	Pungitius pungitius	Småspigg	2.6	2	9.84	2.7507	0.000272579	19	1	NA
9	Villinge	3	59.095	18.618	0.5	2017	2017-11-05	14:19:00	2017-12-05	09:25:00	5.8	5.9	9	8.7	Cloudy	NA	5 m/s	SMSP	Pungitius pungitius	Småspigg	2.7	4	9.84	2.7507	0.000604794	19	1	NA
9	Villinge	3	59.095	18.618	0.5	2017	2017-11-05	14:19:00	2017-12-05	09:25:00	5.8	5.9	9	8.7	Cloudy	NA	5 m/s	SMSP	Pungitius pungitius	Småspigg	2.8	2	9.84	2.7507	0.000334213	19	1	NA
9	Villinge	3	59.095	18.618	0.5	2017	2017-11-05	14:19:00	2017-12-05	09:25:00	5.8	5.9	9	8.7	Cloudy	NA	5 m/s	SMSP	Pungitius pungitius	Småspigg	2.9	1	9.84	2.7507	0.00018404	19	1	NA
9	Villinge	3	59.095	18.618	0.5	2017	2017-11-05	14:19:00	2017-12-05	09:25:00	5.8	5.9	9	8.7	Cloudy	NA	5 m/s	SMSP	Pungitius pungitius	Småspigg	3	5	9.84	2.7507	0.00101014	19	1	NA
9	Villinge	3	59.095	18.618	0.5	2017	2017-11-05	14:19:00	2017-12-05	09:25:00	5.8	5.9	9	8.7	Cloudy	NA	5 m/s	SMSP	Pungitius pungitius	Småspigg	3.1	4	9.84	2.7507	0.00088439	19	1	NA
9	Villinge	3	59.095	18.618	0.5	2017	2017-11-05	14:19:00	2017-12-05	09:25:00	5.8	5.9	9	8.7	Cloudy	NA	5 m/s	SMSP	Pungitius pungitius	Småspigg	3.2	6	9.84	2.7507	0.00144765	19	1	NA
9	Villinge	3	59.095	18.618	0.5	2017	2017-11-05	14:19:00	2017-12-05	09:25:00	5.8	5.9	9	8.7	Cloudy	NA	5 m/s	SMSP	Pungitius pungitius	Småspigg	3.3	7	9.84	2.7507	0.0018381	19	1	NA
9	Villinge	3	59.095	18.618	0.5	2017	2017-11-05	14:19:00	2017-12-05	09:25:00	5.8	5.9	9	8.7	Cloudy	NA	5 m/s	SMSP	Pungitius pungitius	Småspigg	3.4	1	9.84	2.7507	0.000285059	19	1	NA
9	Villinge	3	59.095	18.618	0.5	2017	2017-11-05	14:19:00	2017-12-05	09:25:00	5.8	5.9	9	8.7	Cloudy	NA	5 m/s	SMSP	Pungitius pungitius	Småspigg	3.5	4	9.84	2.7507	0.00123488	19	1	NA
9	Villinge	3	59.095	18.618	0.5	2017	2017-11-05	14:19:00	2017-12-05	09:25:00	5.8	5.9	9	8.7	Cloudy	NA	5 m/s	SMSP	Pungitius pungitius	Småspigg	3.6	4	9.84	2.7507	0.00133437	19	1	NA
9	Villinge	3	59.095	18.618	0.5	2017	2017-11-05	14:19:00	2017-12-05	09:25:00	5.8	5.9	9	8.7	Cloudy	NA	5 m/s	SMSP	Pungitius pungitius	Småspigg	3.7	1	9.84	2.7507	0.000359706	19	1	NA
9	Villinge	3	59.095	18.618	0.5	2017	2017-11-05	14:19:00	2017-12-05	09:25:00	5.8	5.9	9	8.7	Cloudy	NA	5 m/s	SMSP	Pungitius pungitius	Småspigg	4	3	9.84	2.7507	0.00133722	19	1	NA
9	Villinge	3	59.095	18.618	0.5	2017	2017-11-05	14:19:00	2017-12-05	09:25:00	5.8	5.9	9	8.7	Cloudy	NA	5 m/s	SMSP	Pungitius pungitius	Småspigg	4.1	1	9.84	2.7507	0.000477067	19	1	NA
9	Villinge	3	59.095	18.618	0.5	2017	2017-11-05	14:19:00	2017-12-05	09:25:00	5.8	5.9	9	8.7	Cloudy	NA	5 m/s	SMSP	Pungitius pungitius	Småspigg	4.2	1	9.84	2.7507	0.000509761	19	1	NA
9	Villinge	3	59.095	18.618	0.5	2017	2017-11-05	14:19:00	2017-12-05	09:25:00	5.8	5.9	9	8.7	Cloudy	NA	5 m/s	SMSP	Pungitius pungitius	Småspigg	4.3	1	9.84	2.7507	0.000543847	19	1	Saved for comparison
9	Villinge	3	59.095	18.618	0.5	2017	2017-11-05	14:19:00	2017-12-05	09:25:00	5.8	5.9	9	8.7	Cloudy	NA	5 m/s	SMSP	Pungitius pungitius	Småspigg	4.4	2	9.84	2.7507	0.0011587	19	1	NA
9	Villinge	3	59.095	18.618	0.5	2017	2017-11-05	14:19:00	2017-12-05	09:25:00	5.8	5.9	9	8.7	Cloudy	NA	5 m/s	SMSP	Pungitius pungitius	Småspigg	4.6	1	9.84	2.7507	0.000654701	19	1	Deformed head, saved
9	Villinge	3	59.095	18.618	0.5	2017	2017-11-05	14:19:00	2017-12-05	09:25:00	5.8	5.9	9	8.7	Cloudy	NA	5 m/s	SMSP	Pungitius pungitius	Småspigg	5.4	1	9.84	2.7507	0.00101763	19	1	NA
9	Villinge	3	59.095	18.618	0.5	2017	2017-11-05	14:19:00	2017-12-05	09:25:00	5.8	5.9	9	8.7	Cloudy	NA	5 m/s	STSP	Gasterosteus aculeatus	Storspigg	2.5	2	5.71	3.21	0.000216299	19	1	NA
9	Villinge	3	59.095	18.618	0.5	2017	2017-11-05	14:19:00	2017-12-05	09:25:00	5.8	5.9	9	8.7	Cloudy	NA	5 m/s	STSP	Gasterosteus aculeatus	Storspigg	5.7	1	5.71	3.21	0.00152403	19	1	NA
9	Villinge	3	59.095	18.618	0.5	2017	2017-11-05	14:19:00	2017-12-05	09:25:00	5.8	5.9	9	8.7	Cloudy	NA	5 m/s	STSP	Gasterosteus aculeatus	Storspigg	6	1	5.71	3.21	0.00179681	19	1	NA
9	Villinge	3	59.095	18.618	0.5	2017	2017-11-05	14:19:00	2017-12-05	09:25:00	5.8	5.9	9	8.7	Cloudy	NA	5 m/s	STSP	Gasterosteus aculeatus	Storspigg	6.1	1	5.71	3.21	0.00189472	19	1	NA
9	Villinge	4	59.0949	18.618	0.5	2017	2017-11-05	14:19:00	2017-12-05	09:25:00	5.8	5.9	9	8.7	Cloudy	NA	5 m/s	PALEMON	Palaemon sp.	NA	5.4	1	NA	NA	NA	19	1	NA
9	Villinge	4	59.0949	18.618	0.5	2017	2017-11-05	14:19:00	2017-12-05	09:25:00	5.8	5.9	9	8.7	Cloudy	NA	5 m/s	PALEMON	Palaemon sp.	NA	6.2	1	NA	NA	NA	19	1	NA
9	Villinge	4	59.0949	18.618	0.5	2017	2017-11-05	14:19:00	2017-12-05	09:25:00	5.8	5.9	9	8.7	Cloudy	NA	5 m/s	SMSP	Pungitius pungitius	Småspigg	2.3	1	9.84	2.7507	9.72747e-05	19	1	NA
9	Villinge	4	59.0949	18.618	0.5	2017	2017-11-05	14:19:00	2017-12-05	09:25:00	5.8	5.9	9	8.7	Cloudy	NA	5 m/s	SMSP	Pungitius pungitius	Småspigg	2.8	3	9.84	2.7507	0.000501319	19	1	NA
9	Villinge	4	59.0949	18.618	0.5	2017	2017-11-05	14:19:00	2017-12-05	09:25:00	5.8	5.9	9	8.7	Cloudy	NA	5 m/s	SMSP	Pungitius pungitius	Småspigg	2.9	3	9.84	2.7507	0.000552121	19	1	NA
9	Villinge	4	59.0949	18.618	0.5	2017	2017-11-05	14:19:00	2017-12-05	09:25:00	5.8	5.9	9	8.7	Cloudy	NA	5 m/s	SMSP	Pungitius pungitius	Småspigg	3.1	3	9.84	2.7507	0.000663292	19	1	NA
9	Villinge	4	59.0949	18.618	0.5	2017	2017-11-05	14:19:00	2017-12-05	09:25:00	5.8	5.9	9	8.7	Cloudy	NA	5 m/s	SMSP	Pungitius pungitius	Småspigg	3.2	2	9.84	2.7507	0.000482549	19	1	NA
9	Villinge	4	59.0949	18.618	0.5	2017	2017-11-05	14:19:00	2017-12-05	09:25:00	5.8	5.9	9	8.7	Cloudy	NA	5 m/s	SMSP	Pungitius pungitius	Småspigg	3.3	2	9.84	2.7507	0.000525172	19	1	NA
9	Villinge	4	59.0949	18.618	0.5	2017	2017-11-05	14:19:00	2017-12-05	09:25:00	5.8	5.9	9	8.7	Cloudy	NA	5 m/s	SMSP	Pungitius pungitius	Småspigg	3.5	2	9.84	2.7507	0.000617438	19	1	NA
9	Villinge	4	59.0949	18.618	0.5	2017	2017-11-05	14:19:00	2017-12-05	09:25:00	5.8	5.9	9	8.7	Cloudy	NA	5 m/s	SMSP	Pungitius pungitius	Småspigg	3.6	2	9.84	2.7507	0.000667185	19	1	NA
9	Villinge	4	59.0949	18.618	0.5	2017	2017-11-05	14:19:00	2017-12-05	09:25:00	5.8	5.9	9	8.7	Cloudy	NA	5 m/s	SMSP	Pungitius pungitius	Småspigg	3.7	2	9.84	2.7507	0.000719412	19	1	NA
9	Villinge	4	59.0949	18.618	0.5	2017	2017-11-05	14:19:00	2017-12-05	09:25:00	5.8	5.9	9	8.7	Cloudy	NA	5 m/s	SMSP	Pungitius pungitius	Småspigg	4.4	1	9.84	2.7507	0.000579349	19	1	NA
9	Villinge	4	59.0949	18.618	0.5	2017	2017-11-05	14:19:00	2017-12-05	09:25:00	5.8	5.9	9	8.7	Cloudy	NA	5 m/s	SMSP	Pungitius pungitius	Småspigg	4.7	1	9.84	2.7507	0.0006946	19	1	NA
9	Villinge	4	59.0949	18.618	0.5	2017	2017-11-05	14:19:00	2017-12-05	09:25:00	5.8	5.9	9	8.7	Cloudy	NA	5 m/s	SMSP	Pungitius pungitius	Småspigg	30	3	9.84	2.7507	0.341377	19	1	NA
9	Villinge	4	59.0949	18.618	0.5	2017	2017-11-05	14:19:00	2017-12-05	09:25:00	5.8	5.9	9	8.7	Cloudy	NA	5 m/s	STSP	Gasterosteus aculeatus	Storspigg	2.8	1	5.71	3.21	0.000155601	19	1	NA
9	Villinge	4	59.0949	18.618	0.5	2017	2017-11-05	14:19:00	2017-12-05	09:25:00	5.8	5.9	9	8.7	Cloudy	NA	5 m/s	STSP	Gasterosteus aculeatus	Storspigg	6.1	1	5.71	3.21	0.00189472	19	1	NA
9	Villinge	4	59.0949	18.618	0.5	2017	2017-11-05	14:19:00	2017-12-05	09:25:00	5.8	5.9	9	8.7	Cloudy	NA	5 m/s	STSP	Gasterosteus aculeatus	Storspigg	6.4	1	5.71	3.21	0.00221042	19	1	NA
9	Villinge	5	59.0946	18.6179	0.6	2017	2017-11-05	14:19:00	2017-12-05	09:25:00	5.8	5.9	9	8.7	Cloudy	NA	5 m/s	PALEMON	Palaemon sp.	NA	4.3	1	NA	NA	NA	19	1	NA
9	Villinge	5	59.0946	18.6179	0.6	2017	2017-11-05	14:19:00	2017-12-05	09:25:00	5.8	5.9	9	8.7	Cloudy	NA	5 m/s	PALEMON	Palaemon sp.	NA	4.5	1	NA	NA	NA	19	1	NA
9	Villinge	5	59.0946	18.6179	0.6	2017	2017-11-05	14:19:00	2017-12-05	09:25:00	5.8	5.9	9	8.7	Cloudy	NA	5 m/s	PALEMON	Palaemon sp.	NA	6.2	1	NA	NA	NA	19	1	NA
9	Villinge	5	59.0946	18.6179	0.6	2017	2017-11-05	14:19:00	2017-12-05	09:25:00	5.8	5.9	9	8.7	Cloudy	NA	5 m/s	SMSP	Pungitius pungitius	Småspigg	2.3	1	9.84	2.7507	9.72747e-05	19	1	NA
9	Villinge	5	59.0946	18.6179	0.6	2017	2017-11-05	14:19:00	2017-12-05	09:25:00	5.8	5.9	9	8.7	Cloudy	NA	5 m/s	SMSP	Pungitius pungitius	Småspigg	2.5	4	9.84	2.7507	0.000489405	19	1	NA
9	Villinge	5	59.0946	18.6179	0.6	2017	2017-11-05	14:19:00	2017-12-05	09:25:00	5.8	5.9	9	8.7	Cloudy	NA	5 m/s	SMSP	Pungitius pungitius	Småspigg	2.6	1	9.84	2.7507	0.000136289	19	1	NA
9	Villinge	5	59.0946	18.6179	0.6	2017	2017-11-05	14:19:00	2017-12-05	09:25:00	5.8	5.9	9	8.7	Cloudy	NA	5 m/s	SMSP	Pungitius pungitius	Småspigg	2.8	6	9.84	2.7507	0.00100264	19	1	NA
9	Villinge	5	59.0946	18.6179	0.6	2017	2017-11-05	14:19:00	2017-12-05	09:25:00	5.8	5.9	9	8.7	Cloudy	NA	5 m/s	SMSP	Pungitius pungitius	Småspigg	2.9	5	9.84	2.7507	0.000920202	19	1	NA
9	Villinge	5	59.0946	18.6179	0.6	2017	2017-11-05	14:19:00	2017-12-05	09:25:00	5.8	5.9	9	8.7	Cloudy	NA	5 m/s	SMSP	Pungitius pungitius	Småspigg	3	5	9.84	2.7507	0.00101014	19	1	NA
9	Villinge	5	59.0946	18.6179	0.6	2017	2017-11-05	14:19:00	2017-12-05	09:25:00	5.8	5.9	9	8.7	Cloudy	NA	5 m/s	SMSP	Pungitius pungitius	Småspigg	3.1	7	9.84	2.7507	0.00154768	19	1	NA
9	Villinge	5	59.0946	18.6179	0.6	2017	2017-11-05	14:19:00	2017-12-05	09:25:00	5.8	5.9	9	8.7	Cloudy	NA	5 m/s	SMSP	Pungitius pungitius	Småspigg	3.2	3	9.84	2.7507	0.000723823	19	1	NA
9	Villinge	5	59.0946	18.6179	0.6	2017	2017-11-05	14:19:00	2017-12-05	09:25:00	5.8	5.9	9	8.7	Cloudy	NA	5 m/s	SMSP	Pungitius pungitius	Småspigg	3.3	3	9.84	2.7507	0.000787758	19	1	NA
9	Villinge	5	59.0946	18.6179	0.6	2017	2017-11-05	14:19:00	2017-12-05	09:25:00	5.8	5.9	9	8.7	Cloudy	NA	5 m/s	SMSP	Pungitius pungitius	Småspigg	3.4	2	9.84	2.7507	0.000570117	19	1	NA
9	Villinge	5	59.0946	18.6179	0.6	2017	2017-11-05	14:19:00	2017-12-05	09:25:00	5.8	5.9	9	8.7	Cloudy	NA	5 m/s	SMSP	Pungitius pungitius	Småspigg	3.5	3	9.84	2.7507	0.000926156	19	1	NA
9	Villinge	5	59.0946	18.6179	0.6	2017	2017-11-05	14:19:00	2017-12-05	09:25:00	5.8	5.9	9	8.7	Cloudy	NA	5 m/s	SMSP	Pungitius pungitius	Småspigg	3.6	1	9.84	2.7507	0.000333593	19	1	NA
9	Villinge	5	59.0946	18.6179	0.6	2017	2017-11-05	14:19:00	2017-12-05	09:25:00	5.8	5.9	9	8.7	Cloudy	NA	5 m/s	SMSP	Pungitius pungitius	Småspigg	3.7	2	9.84	2.7507	0.000719412	19	1	NA
9	Villinge	5	59.0946	18.6179	0.6	2017	2017-11-05	14:19:00	2017-12-05	09:25:00	5.8	5.9	9	8.7	Cloudy	NA	5 m/s	SMSP	Pungitius pungitius	Småspigg	3.8	2	9.84	2.7507	0.000774169	19	1	NA
9	Villinge	5	59.0946	18.6179	0.6	2017	2017-11-05	14:19:00	2017-12-05	09:25:00	5.8	5.9	9	8.7	Cloudy	NA	5 m/s	SMSP	Pungitius pungitius	Småspigg	3.9	2	9.84	2.7507	0.000831508	19	1	NA
9	Villinge	5	59.0946	18.6179	0.6	2017	2017-11-05	14:19:00	2017-12-05	09:25:00	5.8	5.9	9	8.7	Cloudy	NA	5 m/s	SMSP	Pungitius pungitius	Småspigg	4.5	1	9.84	2.7507	0.000616292	19	1	NA
9	Villinge	5	59.0946	18.6179	0.6	2017	2017-11-05	14:19:00	2017-12-05	09:25:00	5.8	5.9	9	8.7	Cloudy	NA	5 m/s	SMSP	Pungitius pungitius	Småspigg	4.6	1	9.84	2.7507	0.000654701	19	1	NA
9	Villinge	5	59.0946	18.6179	0.6	2017	2017-11-05	14:19:00	2017-12-05	09:25:00	5.8	5.9	9	8.7	Cloudy	NA	5 m/s	SMSP	Pungitius pungitius	Småspigg	4.9	1	9.84	2.7507	0.000778964	19	1	NA
9	Villinge	5	59.0946	18.6179	0.6	2017	2017-11-05	14:19:00	2017-12-05	09:25:00	5.8	5.9	9	8.7	Cloudy	NA	5 m/s	STSP	Gasterosteus aculeatus	Storspigg	6.4	1	5.71	3.21	0.00221042	19	1	NA
9	Villinge	5	59.0946	18.6179	0.6	2017	2017-11-05	14:19:00	2017-12-05	09:25:00	5.8	5.9	9	8.7	Cloudy	NA	5 m/s	STSP	Gasterosteus aculeatus	Storspigg	6.7	1	5.71	3.21	0.00256057	19	1	NA
10	Östra Jungfruskär	1	59.1415	18.6812	0.6	2017	2017-10-05	13:35:00	2017-11-05	08:45:00	6	5.9	8.4	9.7	NA	NA	NA	SMSP	Pungitius pungitius	Småspigg	3.8	1	9.84	2.7507	0.000387085	19	1	NA
10	Östra Jungfruskär	1	59.1415	18.6812	0.6	2017	2017-10-05	13:35:00	2017-11-05	08:45:00	6	5.9	8.4	9.7	NA	NA	NA	STSP	Gasterosteus aculeatus	Storspigg	6.2	1	5.71	3.21	0.00199624	19	1	NA
10	Östra Jungfruskär	2	59.1417	18.6812	0.6	2017	2017-10-05	13:35:00	2017-11-05	08:45:00	6	5.9	8.4	9.7	NA	NA	NA	STSP	Gasterosteus aculeatus	Storspigg	5.2	1	5.71	3.21	0.00113503	19	1	NA
10	Östra Jungfruskär	3	59.1415	18.6809	0.5	2017	2017-10-05	13:35:00	2017-11-05	08:45:00	6	5.9	8.4	9.7	NA	NA	NA	PALEMON	Palaemon sp.	NA	4.5	1	NA	NA	NA	19	1	NA
10	Östra Jungfruskär	3	59.1415	18.6809	0.5	2017	2017-10-05	13:35:00	2017-11-05	08:45:00	6	5.9	8.4	9.7	NA	NA	NA	SMSP	Pungitius pungitius	Småspigg	3.5	1	9.84	2.7507	0.000308719	19	1	NA
10	Östra Jungfruskär	3	59.1415	18.6809	0.5	2017	2017-10-05	13:35:00	2017-11-05	08:45:00	6	5.9	8.4	9.7	NA	NA	NA	STSP	Gasterosteus aculeatus	Storspigg	6.2	2	5.71	3.21	0.00399249	19	1	NA
10	Östra Jungfruskär	3	59.1415	18.6809	0.5	2017	2017-10-05	13:35:00	2017-11-05	08:45:00	6	5.9	8.4	9.7	NA	NA	NA	STSP	Gasterosteus aculeatus	Storspigg	6.5	1	5.71	3.21	0.00232321	19	1	NA
10	Östra Jungfruskär	3	59.1415	18.6809	0.5	2017	2017-10-05	13:35:00	2017-11-05	08:45:00	6	5.9	8.4	9.7	NA	NA	NA	STSP	Gasterosteus aculeatus	Storspigg	7.4	1	5.71	3.21	0.00352265	19	1	NA
10	Östra Jungfruskär	4	59.1419	18.6808	0.5	2017	2017-10-05	13:35:00	2017-11-05	08:45:00	6	5.9	8.4	9.7	NA	NA	NA	STSP	Gasterosteus aculeatus	Storspigg	6	1	5.71	3.21	0.00179681	19	1	NA
10	Östra Jungfruskär	5	59.1412	18.6807	0.4	2017	2017-10-05	13:35:00	2017-11-05	08:45:00	6	5.9	8.4	9.7	NA	NA	NA	EMPTY	NA	NA	NA	NA	NA	NA	NA	19	1	NA
11	Söderfladen	1	59.6645	18.8654	0.5	2017	19/05/2017	14:08:00	20/05/2017	09:08:00	NA	NA	NA	NA	NA	NA	NA	EMPTY	NA	NA	NA	NA	NA	NA	NA	19	1	NA
11	Söderfladen	2	59.6645	18.8655	0.6	2017	19/05/2017	14:08:00	20/05/2017	09:08:00	NA	NA	NA	NA	NA	NA	NA	EMPTY	NA	NA	NA	NA	NA	NA	NA	19	1	NA
11	Söderfladen	3	59.6645	18.8654	0.7	2017	19/05/2017	14:08:00	20/05/2017	09:08:00	NA	NA	NA	NA	NA	NA	NA	EMPTY	NA	NA	NA	NA	NA	NA	NA	19	1	NA
11	Söderfladen	4	59.6645	18.8654	0.6	2017	19/05/2017	14:08:00	20/05/2017	09:08:00	NA	NA	NA	NA	NA	NA	NA	EMPTY	NA	NA	NA	NA	NA	NA	NA	19	1	NA
11	Söderfladen	5	59.6645	18.8655	0.6	2017	19/05/2017	14:08:00	20/05/2017	09:08:00	NA	NA	NA	NA	NA	NA	NA	EMPTY	NA	NA	NA	NA	NA	NA	NA	19	1	NA
12	Eknöviken	1	59.6676	18.8886	0.7	2017	20/05/2017	15:21:00	21/05/2017	09:26:00	NA	NA	NA	NA	NA	NA	NA	EMPTY	NA	NA	NA	NA	NA	NA	NA	18	1	NA
12	Eknöviken	2	59.6676	18.8886	0.5	2017	20/05/2017	15:21:00	21/05/2017	09:26:00	NA	NA	NA	NA	NA	NA	NA	EMPTY	NA	NA	NA	NA	NA	NA	NA	18	1	NA
12	Eknöviken	3	59.6676	18.8886	0.6	2017	20/05/2017	15:21:00	21/05/2017	09:26:00	NA	NA	NA	NA	NA	NA	NA	EMPTY	NA	NA	NA	NA	NA	NA	NA	18	1	NA
12	Eknöviken	4	59.6678	18.8887	0.6	2017	20/05/2017	15:21:00	21/05/2017	09:26:00	NA	NA	NA	NA	NA	NA	NA	EMPTY	NA	NA	NA	NA	NA	NA	NA	18	1	NA
12	Eknöviken	5	59.6678	18.8887	0.8	2017	20/05/2017	15:21:00	21/05/2017	09:26:00	NA	NA	NA	NA	NA	NA	NA	EMPTY	NA	NA	NA	NA	NA	NA	NA	18	1	NA
13	Gisslingö	1	59.7736	19.1638	0.5	2017	17/05/2017	13:26:00	18/05/2017	08:40:00	5.4	5.4	9.4	11.2	NA	NA	NA	EMPTY	NA	NA	NA	NA	NA	NA	NA	19	1	Many small mysids in traps, one dead STST in bay
13	Gisslingö	2	59.7737	19.1638	0.6	2017	17/05/2017	13:26:00	18/05/2017	08:40:00	5.4	5.4	9.4	11.2	NA	NA	NA	EMPTY	NA	NA	NA	NA	NA	NA	NA	19	1	Many small mysids in traps, one dead STST in bay
13	Gisslingö	3	59.7737	19.1638	0.7	2017	17/05/2017	13:26:00	18/05/2017	08:40:00	5.4	5.4	9.4	11.2	NA	NA	NA	SAST/LEST	Pomatoschistus sp.	NA	4.5	1	NA	NA	NA	19	1	Many small mysids in traps, one dead STST in bay
13	Gisslingö	4	59.7736	19.1641	0.7	2017	17/05/2017	13:26:00	18/05/2017	08:40:00	5.4	5.4	9.4	11.2	NA	NA	NA	EMPTY	NA	NA	NA	NA	NA	NA	NA	19	1	Many small mysids in traps, one dead STST in bay
13	Gisslingö	5	59.7735	19.1639	0.45	2017	17/05/2017	13:26:00	18/05/2017	08:40:00	5.4	5.4	9.4	11.2	NA	NA	NA	SAST/LEST	Pomatoschistus sp.	NA	3	1	NA	NA	NA	19	1	Many small mysids in traps, one dead STST in bay
14	Tofladen	1	59.8384	19.0421	0.5	2017	18/05/2017	12:45:00	19/05/2017	08:16:00	5.5	5.5	12.6	11.9	Sunny	NA	Breeze	EMPTY	NA	NA	NA	NA	NA	NA	NA	18	1	Many small mysids in traps
14	Tofladen	2	59.8384	19.042	0.6	2017	18/05/2017	12:45:00	19/05/2017	08:16:00	5.5	5.5	12.6	11.9	Sunny	NA	Breeze	EMPTY	NA	NA	NA	NA	NA	NA	NA	18	1	Many small mysids in traps
14	Tofladen	3	59.8384	19.042	1	2017	18/05/2017	12:45:00	19/05/2017	08:16:00	5.5	5.5	12.6	11.9	Sunny	NA	Breeze	EMPTY	NA	NA	NA	NA	NA	NA	NA	18	1	Many small mysids in traps
14	Tofladen	4	59.8384	19.042	1	2017	18/05/2017	12:45:00	19/05/2017	08:16:00	5.5	5.5	12.6	11.9	Sunny	NA	Breeze	EMPTY	NA	NA	NA	NA	NA	NA	NA	18	1	Many small mysids in traps
14	Tofladen	5	59.8385	19.0419	0.5	2017	18/05/2017	12:45:00	19/05/2017	08:16:00	5.5	5.5	12.6	11.9	Sunny	NA	Breeze	SAST	Pomatoschistus sp.	NA	2.8	1	NA	NA	NA	18	1	Many small mysids in traps
14	Tofladen	5	59.8385	19.0419	0.5	2017	18/05/2017	12:45:00	19/05/2017	08:16:00	5.5	5.5	12.6	11.9	Sunny	NA	Breeze	SAST	Pomatoschistus sp.	NA	2.9	1	NA	NA	NA	18	1	Many small mysids in traps
14	Tofladen	5	59.8385	19.0419	0.5	2017	18/05/2017	12:45:00	19/05/2017	08:16:00	5.5	5.5	12.6	11.9	Sunny	NA	Breeze	SAST	Pomatoschistus sp.	NA	3.3	1	NA	NA	NA	18	1	Many small mysids in traps
15	Tranviksfjärden	1	60.1592	18.7831	0.7	2017	22/05/2017	13:19:00	23/05/2017	08:31:00	5.2	5.3	10.1	9.3	NA	NA	NA	SMSP	Pungitius pungitius	Småspigg	5.1	1	9.84	2.7507	0.000869578	19	1	NA
15	Tranviksfjärden	1	60.1592	18.7831	0.7	2017	22/05/2017	13:19:00	23/05/2017	08:31:00	5.2	5.3	10.1	9.3	NA	NA	NA	STSP	Gasterosteus aculeatus	Storspigg	5.9	1	5.71	3.21	0.00170244	19	1	NA
15	Tranviksfjärden	1	60.1592	18.7831	0.7	2017	22/05/2017	13:19:00	23/05/2017	08:31:00	5.2	5.3	10.1	9.3	NA	NA	NA	STSP	Gasterosteus aculeatus	Storspigg	6.4	1	5.71	3.21	0.00221042	19	1	NA
15	Tranviksfjärden	1	60.1592	18.7831	0.7	2017	22/05/2017	13:19:00	23/05/2017	08:31:00	5.2	5.3	10.1	9.3	NA	NA	NA	STSP	Gasterosteus aculeatus	Storspigg	6.5	1	5.71	3.21	0.00232321	19	1	NA
15	Tranviksfjärden	1	60.1592	18.7831	0.7	2017	22/05/2017	13:19:00	23/05/2017	08:31:00	5.2	5.3	10.1	9.3	NA	NA	NA	STSP	Gasterosteus aculeatus	Storspigg	7.2	1	5.71	3.21	0.00322607	19	1	In benthos sample
15	Tranviksfjärden	2	60.1593	18.7831	0.6	2017	22/05/2017	13:19:00	23/05/2017	08:31:00	5.2	5.3	10.1	9.3	NA	NA	NA	STSP	Gasterosteus aculeatus	Storspigg	6.6	1	5.71	3.21	0.0024399	19	1	NA
15	Tranviksfjärden	3	60.1592	18.7832	0.65	2017	22/05/2017	13:19:00	23/05/2017	08:31:00	5.2	5.3	10.1	9.3	NA	NA	NA	SMSP	Pungitius pungitius	Småspigg	3.8	1	9.84	2.7507	0.000387085	19	1	NA
15	Tranviksfjärden	3	60.1592	18.7832	0.65	2017	22/05/2017	13:19:00	23/05/2017	08:31:00	5.2	5.3	10.1	9.3	NA	NA	NA	SMSP	Pungitius pungitius	Småspigg	4	1	9.84	2.7507	0.00044574	19	1	NA
15	Tranviksfjärden	3	60.1592	18.7832	0.65	2017	22/05/2017	13:19:00	23/05/2017	08:31:00	5.2	5.3	10.1	9.3	NA	NA	NA	SMSP	Pungitius pungitius	Småspigg	4.2	1	9.84	2.7507	0.000509761	19	1	NA
15	Tranviksfjärden	3	60.1592	18.7832	0.65	2017	22/05/2017	13:19:00	23/05/2017	08:31:00	5.2	5.3	10.1	9.3	NA	NA	NA	SMSP	Pungitius pungitius	Småspigg	4.3	1	9.84	2.7507	0.000543847	19	1	NA
15	Tranviksfjärden	3	60.1592	18.7832	0.65	2017	22/05/2017	13:19:00	23/05/2017	08:31:00	5.2	5.3	10.1	9.3	NA	NA	NA	SMSP	Pungitius pungitius	Småspigg	4.4	1	9.84	2.7507	0.000579349	19	1	NA
15	Tranviksfjärden	3	60.1592	18.7832	0.65	2017	22/05/2017	13:19:00	23/05/2017	08:31:00	5.2	5.3	10.1	9.3	NA	NA	NA	SMSP	Pungitius pungitius	Småspigg	4.7	1	9.84	2.7507	0.0006946	19	1	NA
15	Tranviksfjärden	3	60.1592	18.7832	0.65	2017	22/05/2017	13:19:00	23/05/2017	08:31:00	5.2	5.3	10.1	9.3	NA	NA	NA	STSP	Gasterosteus aculeatus	Storspigg	5.9	1	5.71	3.21	0.00170244	19	1	NA
15	Tranviksfjärden	3	60.1592	18.7832	0.65	2017	22/05/2017	13:19:00	23/05/2017	08:31:00	5.2	5.3	10.1	9.3	NA	NA	NA	STSP	Gasterosteus aculeatus	Storspigg	6.4	1	5.71	3.21	0.00221042	19	1	NA
15	Tranviksfjärden	3	60.1592	18.7832	0.65	2017	22/05/2017	13:19:00	23/05/2017	08:31:00	5.2	5.3	10.1	9.3	NA	NA	NA	STSP	Gasterosteus aculeatus	Storspigg	6.6	1	5.71	3.21	0.0024399	19	1	NA
15	Tranviksfjärden	3	60.1592	18.7832	0.65	2017	22/05/2017	13:19:00	23/05/2017	08:31:00	5.2	5.3	10.1	9.3	NA	NA	NA	STSP	Gasterosteus aculeatus	Storspigg	7.2	1	5.71	3.21	0.00322607	19	1	NA
15	Tranviksfjärden	4	60.1591	18.783	0.4	2017	22/05/2017	13:19:00	23/05/2017	08:31:00	5.2	5.3	10.1	9.3	NA	NA	NA	SAST	Pomatoschistus sp.	NA	3.1	1	NA	NA	NA	19	1	NA
15	Tranviksfjärden	4	60.1591	18.783	0.4	2017	22/05/2017	13:19:00	23/05/2017	08:31:00	5.2	5.3	10.1	9.3	NA	NA	NA	SAST	Pomatoschistus sp.	NA	4.3	1	NA	NA	NA	19	1	NA
15	Tranviksfjärden	4	60.1591	18.783	0.4	2017	22/05/2017	13:19:00	23/05/2017	08:31:00	5.2	5.3	10.1	9.3	NA	NA	NA	SMSP	Pungitius pungitius	Småspigg	3.9	1	9.84	2.7507	0.000415754	19	1	NA
15	Tranviksfjärden	4	60.1591	18.783	0.4	2017	22/05/2017	13:19:00	23/05/2017	08:31:00	5.2	5.3	10.1	9.3	NA	NA	NA	SMSP	Pungitius pungitius	Småspigg	4.3	1	9.84	2.7507	0.000543847	19	1	NA
15	Tranviksfjärden	4	60.1591	18.783	0.4	2017	22/05/2017	13:19:00	23/05/2017	08:31:00	5.2	5.3	10.1	9.3	NA	NA	NA	SMSP	Pungitius pungitius	Småspigg	4.4	1	9.84	2.7507	0.000579349	19	1	NA
15	Tranviksfjärden	4	60.1591	18.783	0.4	2017	22/05/2017	13:19:00	23/05/2017	08:31:00	5.2	5.3	10.1	9.3	NA	NA	NA	SMSP	Pungitius pungitius	Småspigg	4.5	1	9.84	2.7507	0.000616292	19	1	NA
15	Tranviksfjärden	4	60.1591	18.783	0.4	2017	22/05/2017	13:19:00	23/05/2017	08:31:00	5.2	5.3	10.1	9.3	NA	NA	NA	SMSP	Pungitius pungitius	Småspigg	5.1	2	9.84	2.7507	0.00173916	19	1	NA
15	Tranviksfjärden	5	60.1596	18.7832	0.4	2017	22/05/2017	13:19:00	23/05/2017	08:31:00	5.2	5.3	10.1	9.3	NA	NA	NA	SMSP	Pungitius pungitius	Småspigg	3.4	1	9.84	2.7507	0.000285059	19	1	NA
15	Tranviksfjärden	5	60.1596	18.7832	0.4	2017	22/05/2017	13:19:00	23/05/2017	08:31:00	5.2	5.3	10.1	9.3	NA	NA	NA	SMSP	Pungitius pungitius	Småspigg	3.9	1	9.84	2.7507	0.000415754	19	1	NA
15	Tranviksfjärden	5	60.1596	18.7832	0.4	2017	22/05/2017	13:19:00	23/05/2017	08:31:00	5.2	5.3	10.1	9.3	NA	NA	NA	SMSP	Pungitius pungitius	Småspigg	4.3	1	9.84	2.7507	0.000543847	19	1	NA
15	Tranviksfjärden	5	60.1596	18.7832	0.4	2017	22/05/2017	13:19:00	23/05/2017	08:31:00	5.2	5.3	10.1	9.3	NA	NA	NA	SMSP	Pungitius pungitius	Småspigg	4.6	1	9.84	2.7507	0.000654701	19	1	NA
15	Tranviksfjärden	5	60.1596	18.7832	0.4	2017	22/05/2017	13:19:00	23/05/2017	08:31:00	5.2	5.3	10.1	9.3	NA	NA	NA	SMSP	Pungitius pungitius	Småspigg	6.3	1	9.84	2.7507	0.00155504	19	1	NA
15	Tranviksfjärden	5	60.1596	18.7832	0.4	2017	22/05/2017	13:19:00	23/05/2017	08:31:00	5.2	5.3	10.1	9.3	NA	NA	NA	STSP	Gasterosteus aculeatus	Storspigg	4.4	1	5.71	3.21	0.000663925	19	1	NA
15	Tranviksfjärden	5	60.1596	18.7832	0.4	2017	22/05/2017	13:19:00	23/05/2017	08:31:00	5.2	5.3	10.1	9.3	NA	NA	NA	STSP	Gasterosteus aculeatus	Storspigg	6.2	1	5.71	3.21	0.00199624	19	1	NA
16	Söderöfjärden/Sladdarön	1	60.2711	18.6265	0.6	2017	24/05/2017	15:45:00	25/05/2017	09:00:00	5.1	5	14.6	12.6	Sunny	NA	NA	STSP	Gasterosteus aculeatus	Storspigg	6.3	1	5.71	3.21	0.00210145	17	1	NA
16	Söderöfjärden/Sladdarön	1	60.2711	18.6265	0.6	2017	24/05/2017	15:45:00	25/05/2017	09:00:00	5.1	5	14.6	12.6	Sunny	NA	NA	STSP	Gasterosteus aculeatus	Storspigg	6.5	1	5.71	3.21	0.00232321	17	1	NA
16	Söderöfjärden/Sladdarön	2	60.2711	18.6267	0.6	2017	24/05/2017	15:45:00	25/05/2017	09:00:00	5.1	5	14.6	12.6	Sunny	NA	NA	STSP	Gasterosteus aculeatus	Storspigg	6	2	5.71	3.21	0.00359362	17	1	NA
16	Söderöfjärden/Sladdarön	2	60.2711	18.6267	0.6	2017	24/05/2017	15:45:00	25/05/2017	09:00:00	5.1	5	14.6	12.6	Sunny	NA	NA	STSP	Gasterosteus aculeatus	Storspigg	6.1	1	5.71	3.21	0.00189472	17	1	NA
16	Söderöfjärden/Sladdarön	2	60.2711	18.6267	0.6	2017	24/05/2017	15:45:00	25/05/2017	09:00:00	5.1	5	14.6	12.6	Sunny	NA	NA	STSP	Gasterosteus aculeatus	Storspigg	6.5	1	5.71	3.21	0.00232321	17	1	NA
16	Söderöfjärden/Sladdarön	2	60.2711	18.6267	0.6	2017	24/05/2017	15:45:00	25/05/2017	09:00:00	5.1	5	14.6	12.6	Sunny	NA	NA	STSP	Gasterosteus aculeatus	Storspigg	7	1	5.71	3.21	0.00294714	17	1	NA
16	Söderöfjärden/Sladdarön	3	60.2713	18.6272	0.4	2017	24/05/2017	15:45:00	25/05/2017	09:00:00	5.1	5	14.6	12.6	Sunny	NA	NA	STSP	Gasterosteus aculeatus	Storspigg	6.4	1	5.71	3.21	0.00221042	17	1	NA
16	Söderöfjärden/Sladdarön	3	60.2713	18.6272	0.4	2017	24/05/2017	15:45:00	25/05/2017	09:00:00	5.1	5	14.6	12.6	Sunny	NA	NA	STSP	Gasterosteus aculeatus	Storspigg	7	1	5.71	3.21	0.00294714	17	1	NA
16	Söderöfjärden/Sladdarön	4	60.2715	18.6276	0.35	2017	24/05/2017	15:45:00	25/05/2017	09:00:00	5.1	5	14.6	12.6	Sunny	NA	NA	STSP	Gasterosteus aculeatus	Storspigg	6.2	1	5.71	3.21	0.00199624	17	1	NA
16	Söderöfjärden/Sladdarön	5	60.2713	18.6271	0.5	2017	24/05/2017	15:45:00	25/05/2017	09:00:00	5.1	5	14.6	12.6	Sunny	NA	NA	STSP	Gasterosteus aculeatus	Storspigg	6.2	1	5.71	3.21	0.00199624	17	1	NA
16	Söderöfjärden/Sladdarön	5	60.2713	18.6271	0.5	2017	24/05/2017	15:45:00	25/05/2017	09:00:00	5.1	5	14.6	12.6	Sunny	NA	NA	STSP	Gasterosteus aculeatus	Storspigg	6.3	1	5.71	3.21	0.00210145	17	1	NA
16	Söderöfjärden/Sladdarön	5	60.2713	18.6271	0.5	2017	24/05/2017	15:45:00	25/05/2017	09:00:00	5.1	5	14.6	12.6	Sunny	NA	NA	STSP	Gasterosteus aculeatus	Storspigg	6.8	1	5.71	3.21	0.00268528	17	1	NA
17	Sundskär	1	59.6901	19.1408	0.8	2017	16/05/2017	13:24:00	17/05/2017	08:33:00	5.5	5.5	7.8	7.5	NA	NA	NA	ELRI	Phoxinus phoxinus	Elritsa	6.1	1	4.94	2.98	0.00108146	19	1	NA
17	Sundskär	1	59.6901	19.1408	0.8	2017	16/05/2017	13:24:00	17/05/2017	08:33:00	5.5	5.5	7.8	7.5	NA	NA	NA	PALEMON	Palaemon sp.	NA	4.3	1	NA	NA	NA	19	1	NA
17	Sundskär	1	59.6901	19.1408	0.8	2017	16/05/2017	13:24:00	17/05/2017	08:33:00	5.5	5.5	7.8	7.5	NA	NA	NA	PALEMON	Palaemon sp.	NA	5.5	1	NA	NA	NA	19	1	NA
17	Sundskär	1	59.6901	19.1408	0.8	2017	16/05/2017	13:24:00	17/05/2017	08:33:00	5.5	5.5	7.8	7.5	NA	NA	NA	PALEMON	Palaemon sp.	NA	6.3	1	NA	NA	NA	19	1	NA
17	Sundskär	1	59.6901	19.1408	0.8	2017	16/05/2017	13:24:00	17/05/2017	08:33:00	5.5	5.5	7.8	7.5	NA	NA	NA	SAST/LEST	Pomatoschistus sp.	NA	3	1	NA	NA	NA	19	1	NA
17	Sundskär	1	59.6901	19.1408	0.8	2017	16/05/2017	13:24:00	17/05/2017	08:33:00	5.5	5.5	7.8	7.5	NA	NA	NA	SMSP	Pungitius pungitius	Småspigg	4.1	2	9.84	2.7507	0.000954135	19	1	NA
17	Sundskär	1	59.6901	19.1408	0.8	2017	16/05/2017	13:24:00	17/05/2017	08:33:00	5.5	5.5	7.8	7.5	NA	NA	NA	SMSP	Pungitius pungitius	Småspigg	4.5	2	9.84	2.7507	0.00123258	19	1	NA
17	Sundskär	1	59.6901	19.1408	0.8	2017	16/05/2017	13:24:00	17/05/2017	08:33:00	5.5	5.5	7.8	7.5	NA	NA	NA	SMSP	Pungitius pungitius	Småspigg	4.6	2	9.84	2.7507	0.0013094	19	1	NA
17	Sundskär	1	59.6901	19.1408	0.8	2017	16/05/2017	13:24:00	17/05/2017	08:33:00	5.5	5.5	7.8	7.5	NA	NA	NA	STSP	Gasterosteus aculeatus	Storspigg	6.1	1	5.71	3.21	0.00189472	19	1	NA
17	Sundskär	1	59.6901	19.1408	0.8	2017	16/05/2017	13:24:00	17/05/2017	08:33:00	5.5	5.5	7.8	7.5	NA	NA	NA	STSP	Gasterosteus aculeatus	Storspigg	6.2	1	5.71	3.21	0.00199624	19	1	Lost, not saved
17	Sundskär	1	59.6901	19.1408	0.8	2017	16/05/2017	13:24:00	17/05/2017	08:33:00	5.5	5.5	7.8	7.5	NA	NA	NA	TÅLA	Zoarces viviparus	Tånglake	7.2	1	1.84	3.2548	0.0011357	19	1	NA
17	Sundskär	2	59.69	19.1407	0.6	2017	16/05/2017	13:24:00	17/05/2017	08:33:00	5.5	5.5	7.8	7.5	NA	NA	NA	SMSP	Pungitius pungitius	Småspigg	3.9	1	9.84	2.7507	0.000415754	19	1	NA
17	Sundskär	2	59.69	19.1407	0.6	2017	16/05/2017	13:24:00	17/05/2017	08:33:00	5.5	5.5	7.8	7.5	NA	NA	NA	SMSP	Pungitius pungitius	Småspigg	4.1	1	9.84	2.7507	0.000477067	19	1	NA
17	Sundskär	2	59.69	19.1407	0.6	2017	16/05/2017	13:24:00	17/05/2017	08:33:00	5.5	5.5	7.8	7.5	NA	NA	NA	SMSP	Pungitius pungitius	Småspigg	4.2	1	9.84	2.7507	0.000509761	19	1	NA
17	Sundskär	2	59.69	19.1407	0.6	2017	16/05/2017	13:24:00	17/05/2017	08:33:00	5.5	5.5	7.8	7.5	NA	NA	NA	SMSP	Pungitius pungitius	Småspigg	4.8	1	9.84	2.7507	0.000736013	19	1	NA
17	Sundskär	2	59.69	19.1407	0.6	2017	16/05/2017	13:24:00	17/05/2017	08:33:00	5.5	5.5	7.8	7.5	NA	NA	NA	STSP	Gasterosteus aculeatus	Storspigg	5.9	1	5.71	3.21	0.00170244	19	1	NA
17	Sundskär	2	59.69	19.1407	0.6	2017	16/05/2017	13:24:00	17/05/2017	08:33:00	5.5	5.5	7.8	7.5	NA	NA	NA	STSP	Gasterosteus aculeatus	Storspigg	6.1	1	5.71	3.21	0.00189472	19	1	NA
17	Sundskär	3	59.69	19.1414	0.8	2017	16/05/2017	13:24:00	17/05/2017	08:33:00	5.5	5.5	7.8	7.5	NA	NA	NA	ABBO	Perca fluviatilis	Abborre	6.5	1	6	3.2459	0.00261088	19	1	NA
17	Sundskär	3	59.69	19.1414	0.8	2017	16/05/2017	13:24:00	17/05/2017	08:33:00	5.5	5.5	7.8	7.5	NA	NA	NA	PALEMON	Palaemon sp.	NA	5.4	1	NA	NA	NA	19	1	NA
17	Sundskär	3	59.69	19.1414	0.8	2017	16/05/2017	13:24:00	17/05/2017	08:33:00	5.5	5.5	7.8	7.5	NA	NA	NA	SMSP	Pungitius pungitius	Småspigg	3.6	1	9.84	2.7507	0.000333593	19	1	NA
17	Sundskär	3	59.69	19.1414	0.8	2017	16/05/2017	13:24:00	17/05/2017	08:33:00	5.5	5.5	7.8	7.5	NA	NA	NA	SMSP	Pungitius pungitius	Småspigg	4.1	1	9.84	2.7507	0.000477067	19	1	NA
17	Sundskär	3	59.69	19.1414	0.8	2017	16/05/2017	13:24:00	17/05/2017	08:33:00	5.5	5.5	7.8	7.5	NA	NA	NA	SMSP	Pungitius pungitius	Småspigg	4.2	1	9.84	2.7507	0.000509761	19	1	NA
17	Sundskär	3	59.69	19.1414	0.8	2017	16/05/2017	13:24:00	17/05/2017	08:33:00	5.5	5.5	7.8	7.5	NA	NA	NA	SMSP	Pungitius pungitius	Småspigg	4.3	1	9.84	2.7507	0.000543847	19	1	NA
17	Sundskär	3	59.69	19.1414	0.8	2017	16/05/2017	13:24:00	17/05/2017	08:33:00	5.5	5.5	7.8	7.5	NA	NA	NA	SMSP	Pungitius pungitius	Småspigg	4.4	1	9.84	2.7507	0.000579349	19	1	NA
17	Sundskär	3	59.69	19.1414	0.8	2017	16/05/2017	13:24:00	17/05/2017	08:33:00	5.5	5.5	7.8	7.5	NA	NA	NA	SMSP	Pungitius pungitius	Småspigg	4.6	1	9.84	2.7507	0.000654701	19	1	NA
17	Sundskär	3	59.69	19.1414	0.8	2017	16/05/2017	13:24:00	17/05/2017	08:33:00	5.5	5.5	7.8	7.5	NA	NA	NA	SMSP	Pungitius pungitius	Småspigg	5.1	1	9.84	2.7507	0.000869578	19	1	NA
17	Sundskär	3	59.69	19.1414	0.8	2017	16/05/2017	13:24:00	17/05/2017	08:33:00	5.5	5.5	7.8	7.5	NA	NA	NA	SMSP	Pungitius pungitius	Småspigg	5.5	1	9.84	2.7507	0.00107031	19	1	NA
17	Sundskär	3	59.69	19.1414	0.8	2017	16/05/2017	13:24:00	17/05/2017	08:33:00	5.5	5.5	7.8	7.5	NA	NA	NA	STSP	Gasterosteus aculeatus	Storspigg	5.8	1	5.71	3.21	0.00161154	19	1	NA
17	Sundskär	3	59.69	19.1414	0.8	2017	16/05/2017	13:24:00	17/05/2017	08:33:00	5.5	5.5	7.8	7.5	NA	NA	NA	STSP	Gasterosteus aculeatus	Storspigg	6	1	5.71	3.21	0.00179681	19	1	NA
17	Sundskär	3	59.69	19.1414	0.8	2017	16/05/2017	13:24:00	17/05/2017	08:33:00	5.5	5.5	7.8	7.5	NA	NA	NA	STSP	Gasterosteus aculeatus	Storspigg	6.2	1	5.71	3.21	0.00199624	19	1	NA
17	Sundskär	3	59.69	19.1414	0.8	2017	16/05/2017	13:24:00	17/05/2017	08:33:00	5.5	5.5	7.8	7.5	NA	NA	NA	STSP	Gasterosteus aculeatus	Storspigg	6.3	2	5.71	3.21	0.0042029	19	1	NA
17	Sundskär	3	59.69	19.1414	0.8	2017	16/05/2017	13:24:00	17/05/2017	08:33:00	5.5	5.5	7.8	7.5	NA	NA	NA	STSP	Gasterosteus aculeatus	Storspigg	7	1	5.71	3.21	0.00294714	19	1	NA
17	Sundskär	3	59.69	19.1414	0.8	2017	16/05/2017	13:24:00	17/05/2017	08:33:00	5.5	5.5	7.8	7.5	NA	NA	NA	STSP	Gasterosteus aculeatus	Storspigg	7.1	1	5.71	3.21	0.00308443	19	1	NA
17	Sundskär	4	59.6901	19.1415	0.7	2017	16/05/2017	13:24:00	17/05/2017	08:33:00	5.5	5.5	7.8	7.5	NA	NA	NA	SMSP	Pungitius pungitius	Småspigg	4.1	1	9.84	2.7507	0.000477067	19	1	NA
17	Sundskär	4	59.6901	19.1415	0.7	2017	16/05/2017	13:24:00	17/05/2017	08:33:00	5.5	5.5	7.8	7.5	NA	NA	NA	SMSP	Pungitius pungitius	Småspigg	4.7	1	9.84	2.7507	0.0006946	19	1	NA
17	Sundskär	4	59.6901	19.1415	0.7	2017	16/05/2017	13:24:00	17/05/2017	08:33:00	5.5	5.5	7.8	7.5	NA	NA	NA	SMSP	Pungitius pungitius	Småspigg	5.2	1	9.84	2.7507	0.000917288	19	1	NA
17	Sundskär	4	59.6901	19.1415	0.7	2017	16/05/2017	13:24:00	17/05/2017	08:33:00	5.5	5.5	7.8	7.5	NA	NA	NA	STSP	Gasterosteus aculeatus	Storspigg	6.6	1	5.71	3.21	0.0024399	19	1	NA
17	Sundskär	4	59.6901	19.1415	0.7	2017	16/05/2017	13:24:00	17/05/2017	08:33:00	5.5	5.5	7.8	7.5	NA	NA	NA	STSP	Gasterosteus aculeatus	Storspigg	7	1	5.71	3.21	0.00294714	19	1	NA
17	Sundskär	5	59.6901	19.1416	0.9	2017	16/05/2017	13:24:00	17/05/2017	08:33:00	5.5	5.5	7.8	7.5	NA	NA	NA	PALEMON	Palaemon sp.	NA	5.5	1	NA	NA	NA	19	1	NA
17	Sundskär	5	59.6901	19.1416	0.9	2017	16/05/2017	13:24:00	17/05/2017	08:33:00	5.5	5.5	7.8	7.5	NA	NA	NA	SAST/LEST	Pomatoschistus sp.	NA	2.8	1	NA	NA	NA	19	1	NA
17	Sundskär	5	59.6901	19.1416	0.9	2017	16/05/2017	13:24:00	17/05/2017	08:33:00	5.5	5.5	7.8	7.5	NA	NA	NA	SMSP	Pungitius pungitius	Småspigg	3.5	1	9.84	2.7507	0.000308719	19	1	NA
17	Sundskär	5	59.6901	19.1416	0.9	2017	16/05/2017	13:24:00	17/05/2017	08:33:00	5.5	5.5	7.8	7.5	NA	NA	NA	SMSP	Pungitius pungitius	Småspigg	3.9	2	9.84	2.7507	0.000831508	19	1	NA
17	Sundskär	5	59.6901	19.1416	0.9	2017	16/05/2017	13:24:00	17/05/2017	08:33:00	5.5	5.5	7.8	7.5	NA	NA	NA	SMSP	Pungitius pungitius	Småspigg	4	6	9.84	2.7507	0.00267444	19	1	NA
17	Sundskär	5	59.6901	19.1416	0.9	2017	16/05/2017	13:24:00	17/05/2017	08:33:00	5.5	5.5	7.8	7.5	NA	NA	NA	SMSP	Pungitius pungitius	Småspigg	4.1	2	9.84	2.7507	0.000954135	19	1	NA
17	Sundskär	5	59.6901	19.1416	0.9	2017	16/05/2017	13:24:00	17/05/2017	08:33:00	5.5	5.5	7.8	7.5	NA	NA	NA	SMSP	Pungitius pungitius	Småspigg	4.3	3	9.84	2.7507	0.00163154	19	1	NA
17	Sundskär	5	59.6901	19.1416	0.9	2017	16/05/2017	13:24:00	17/05/2017	08:33:00	5.5	5.5	7.8	7.5	NA	NA	NA	SMSP	Pungitius pungitius	Småspigg	4.6	1	9.84	2.7507	0.000654701	19	1	NA
17	Sundskär	5	59.6901	19.1416	0.9	2017	16/05/2017	13:24:00	17/05/2017	08:33:00	5.5	5.5	7.8	7.5	NA	NA	NA	SMSP	Pungitius pungitius	Småspigg	4.7	2	9.84	2.7507	0.0013892	19	1	NA
17	Sundskär	5	59.6901	19.1416	0.9	2017	16/05/2017	13:24:00	17/05/2017	08:33:00	5.5	5.5	7.8	7.5	NA	NA	NA	SMSP	Pungitius pungitius	Småspigg	4.8	1	9.84	2.7507	0.000736013	19	1	NA
17	Sundskär	5	59.6901	19.1416	0.9	2017	16/05/2017	13:24:00	17/05/2017	08:33:00	5.5	5.5	7.8	7.5	NA	NA	NA	SMSP	Pungitius pungitius	Småspigg	5.1	1	9.84	2.7507	0.000869578	19	1	NA
17	Sundskär	5	59.6901	19.1416	0.9	2017	16/05/2017	13:24:00	17/05/2017	08:33:00	5.5	5.5	7.8	7.5	NA	NA	NA	STSP	Gasterosteus aculeatus	Storspigg	5.8	1	5.71	3.21	0.00161154	19	1	NA
17	Sundskär	5	59.6901	19.1416	0.9	2017	16/05/2017	13:24:00	17/05/2017	08:33:00	5.5	5.5	7.8	7.5	NA	NA	NA	STSP	Gasterosteus aculeatus	Storspigg	5.9	1	5.71	3.21	0.00170244	19	1	NA
17	Sundskär	5	59.6901	19.1416	0.9	2017	16/05/2017	13:24:00	17/05/2017	08:33:00	5.5	5.5	7.8	7.5	NA	NA	NA	STSP	Gasterosteus aculeatus	Storspigg	6	2	5.71	3.21	0.00359362	19	1	NA
17	Sundskär	5	59.6901	19.1416	0.9	2017	16/05/2017	13:24:00	17/05/2017	08:33:00	5.5	5.5	7.8	7.5	NA	NA	NA	STSP	Gasterosteus aculeatus	Storspigg	6.4	1	5.71	3.21	0.00221042	19	1	NA
17	Sundskär	5	59.6901	19.1416	0.9	2017	16/05/2017	13:24:00	17/05/2017	08:33:00	5.5	5.5	7.8	7.5	NA	NA	NA	STSP	Gasterosteus aculeatus	Storspigg	6.8	1	5.71	3.21	0.00268528	19	1	NA
18	Rödlöga	1	59.5971	19.1674	1.1	2017	15/05/2017	14:15:00	16/05/2017	09:42:00	5.5	5.5	6.5	5.5	NA	NA	NA	SMSP	Pungitius pungitius	Småspigg	4	1	9.84	2.7507	0.00044574	19	1	NA
18	Rödlöga	1	59.5971	19.1674	1.1	2017	15/05/2017	14:15:00	16/05/2017	09:42:00	5.5	5.5	6.5	5.5	NA	NA	NA	SMSP	Pungitius pungitius	Småspigg	4.2	2	9.84	2.7507	0.00101952	19	1	NA
18	Rödlöga	1	59.5971	19.1674	1.1	2017	15/05/2017	14:15:00	16/05/2017	09:42:00	5.5	5.5	6.5	5.5	NA	NA	NA	SMSP	Pungitius pungitius	Småspigg	4.4	1	9.84	2.7507	0.000579349	19	1	NA
18	Rödlöga	1	59.5971	19.1674	1.1	2017	15/05/2017	14:15:00	16/05/2017	09:42:00	5.5	5.5	6.5	5.5	NA	NA	NA	SMSP	Pungitius pungitius	Småspigg	4.7	1	9.84	2.7507	0.0006946	19	1	NA
18	Rödlöga	1	59.5971	19.1674	1.1	2017	15/05/2017	14:15:00	16/05/2017	09:42:00	5.5	5.5	6.5	5.5	NA	NA	NA	SMSP	Pungitius pungitius	Småspigg	5.2	1	9.84	2.7507	0.000917288	19	1	NA
18	Rödlöga	1	59.5971	19.1674	1.1	2017	15/05/2017	14:15:00	16/05/2017	09:42:00	5.5	5.5	6.5	5.5	NA	NA	NA	STSP	Gasterosteus aculeatus	Storspigg	5.2	1	5.71	3.21	0.00113503	19	1	NA
18	Rödlöga	1	59.5971	19.1674	1.1	2017	15/05/2017	14:15:00	16/05/2017	09:42:00	5.5	5.5	6.5	5.5	NA	NA	NA	STSP	Gasterosteus aculeatus	Storspigg	5.4	1	5.71	3.21	0.00128121	19	1	NA
18	Rödlöga	1	59.5971	19.1674	1.1	2017	15/05/2017	14:15:00	16/05/2017	09:42:00	5.5	5.5	6.5	5.5	NA	NA	NA	STSP	Gasterosteus aculeatus	Storspigg	5.6	1	5.71	3.21	0.00143986	19	1	NA
18	Rödlöga	1	59.5971	19.1674	1.1	2017	15/05/2017	14:15:00	16/05/2017	09:42:00	5.5	5.5	6.5	5.5	NA	NA	NA	STSP	Gasterosteus aculeatus	Storspigg	6	1	5.71	3.21	0.00179681	19	1	NA
18	Rödlöga	1	59.5971	19.1674	1.1	2017	15/05/2017	14:15:00	16/05/2017	09:42:00	5.5	5.5	6.5	5.5	NA	NA	NA	STSP	Gasterosteus aculeatus	Storspigg	6.1	2	5.71	3.21	0.00378944	19	1	NA
18	Rödlöga	1	59.5971	19.1674	1.1	2017	15/05/2017	14:15:00	16/05/2017	09:42:00	5.5	5.5	6.5	5.5	NA	NA	NA	STSP	Gasterosteus aculeatus	Storspigg	6.2	2	5.71	3.21	0.00399249	19	1	NA
18	Rödlöga	1	59.5971	19.1674	1.1	2017	15/05/2017	14:15:00	16/05/2017	09:42:00	5.5	5.5	6.5	5.5	NA	NA	NA	STSP	Gasterosteus aculeatus	Storspigg	6.3	2	5.71	3.21	0.0042029	19	1	NA
18	Rödlöga	1	59.5971	19.1674	1.1	2017	15/05/2017	14:15:00	16/05/2017	09:42:00	5.5	5.5	6.5	5.5	NA	NA	NA	STSP	Gasterosteus aculeatus	Storspigg	6.4	3	5.71	3.21	0.00663125	19	1	NA
18	Rödlöga	1	59.5971	19.1674	1.1	2017	15/05/2017	14:15:00	16/05/2017	09:42:00	5.5	5.5	6.5	5.5	NA	NA	NA	STSP	Gasterosteus aculeatus	Storspigg	6.6	1	5.71	3.21	0.0024399	19	1	NA
18	Rödlöga	1	59.5971	19.1674	1.1	2017	15/05/2017	14:15:00	16/05/2017	09:42:00	5.5	5.5	6.5	5.5	NA	NA	NA	STSP	Gasterosteus aculeatus	Storspigg	6.7	1	5.71	3.21	0.00256057	19	1	NA
18	Rödlöga	1	59.5971	19.1674	1.1	2017	15/05/2017	14:15:00	16/05/2017	09:42:00	5.5	5.5	6.5	5.5	NA	NA	NA	STSP	Gasterosteus aculeatus	Storspigg	6.8	1	5.71	3.21	0.00268528	19	1	NA
18	Rödlöga	1	59.5971	19.1674	1.1	2017	15/05/2017	14:15:00	16/05/2017	09:42:00	5.5	5.5	6.5	5.5	NA	NA	NA	STSP	Gasterosteus aculeatus	Storspigg	7	1	5.71	3.21	0.00294714	19	1	NA
18	Rödlöga	1	59.5971	19.1674	1.1	2017	15/05/2017	14:15:00	16/05/2017	09:42:00	5.5	5.5	6.5	5.5	NA	NA	NA	STSP	Gasterosteus aculeatus	Storspigg	7.5	1	5.71	3.21	0.00367775	19	1	NA
18	Rödlöga	1	59.5971	19.1674	1.1	2017	15/05/2017	14:15:00	16/05/2017	09:42:00	5.5	5.5	6.5	5.5	NA	NA	NA	TÅLA	Zoarces viviparus	Tånglake	14.5	1	1.84	3.2548	0.0110876	19	1	NA
18	Rödlöga	2	59.5971	19.1674	1	2017	15/05/2017	14:15:00	16/05/2017	09:42:00	5.5	5.5	6.5	5.5	NA	NA	NA	ELRI	Phoxinus phoxinus	Elritsa	6.3	1	4.94	2.98	0.00119059	19	1	NA
18	Rödlöga	2	59.5971	19.1674	1	2017	15/05/2017	14:15:00	16/05/2017	09:42:00	5.5	5.5	6.5	5.5	NA	NA	NA	ELRI	Phoxinus phoxinus	Elritsa	6.6	1	4.94	2.98	0.00136763	19	1	NA
18	Rödlöga	2	59.5971	19.1674	1	2017	15/05/2017	14:15:00	16/05/2017	09:42:00	5.5	5.5	6.5	5.5	NA	NA	NA	PALEMON	Palaemon sp.	NA	5.4	1	NA	NA	NA	19	1	NA
18	Rödlöga	2	59.5971	19.1674	1	2017	15/05/2017	14:15:00	16/05/2017	09:42:00	5.5	5.5	6.5	5.5	NA	NA	NA	SMSP	Pungitius pungitius	Småspigg	3.9	2	9.84	2.7507	0.000831508	19	1	NA
18	Rödlöga	2	59.5971	19.1674	1	2017	15/05/2017	14:15:00	16/05/2017	09:42:00	5.5	5.5	6.5	5.5	NA	NA	NA	SMSP	Pungitius pungitius	Småspigg	4	1	9.84	2.7507	0.00044574	19	1	NA
18	Rödlöga	2	59.5971	19.1674	1	2017	15/05/2017	14:15:00	16/05/2017	09:42:00	5.5	5.5	6.5	5.5	NA	NA	NA	SMSP	Pungitius pungitius	Småspigg	5.1	1	9.84	2.7507	0.000869578	19	1	NA
18	Rödlöga	2	59.5971	19.1674	1	2017	15/05/2017	14:15:00	16/05/2017	09:42:00	5.5	5.5	6.5	5.5	NA	NA	NA	SMSP	Pungitius pungitius	Småspigg	5.5	1	9.84	2.7507	0.00107031	19	1	NA
18	Rödlöga	2	59.5971	19.1674	1	2017	15/05/2017	14:15:00	16/05/2017	09:42:00	5.5	5.5	6.5	5.5	NA	NA	NA	STSP	Gasterosteus aculeatus	Storspigg	5.5	1	5.71	3.21	0.00135894	19	1	NA
18	Rödlöga	2	59.5971	19.1674	1	2017	15/05/2017	14:15:00	16/05/2017	09:42:00	5.5	5.5	6.5	5.5	NA	NA	NA	STSP	Gasterosteus aculeatus	Storspigg	5.8	1	5.71	3.21	0.00161154	19	1	NA
18	Rödlöga	2	59.5971	19.1674	1	2017	15/05/2017	14:15:00	16/05/2017	09:42:00	5.5	5.5	6.5	5.5	NA	NA	NA	STSP	Gasterosteus aculeatus	Storspigg	6.1	1	5.71	3.21	0.00189472	19	1	NA
18	Rödlöga	2	59.5971	19.1674	1	2017	15/05/2017	14:15:00	16/05/2017	09:42:00	5.5	5.5	6.5	5.5	NA	NA	NA	STSP	Gasterosteus aculeatus	Storspigg	6.2	1	5.71	3.21	0.00199624	19	1	NA
18	Rödlöga	2	59.5971	19.1674	1	2017	15/05/2017	14:15:00	16/05/2017	09:42:00	5.5	5.5	6.5	5.5	NA	NA	NA	STSP	Gasterosteus aculeatus	Storspigg	6.3	1	5.71	3.21	0.00210145	19	1	NA
18	Rödlöga	2	59.5971	19.1674	1	2017	15/05/2017	14:15:00	16/05/2017	09:42:00	5.5	5.5	6.5	5.5	NA	NA	NA	STSP	Gasterosteus aculeatus	Storspigg	6.4	1	5.71	3.21	0.00221042	19	1	NA
18	Rödlöga	2	59.5971	19.1674	1	2017	15/05/2017	14:15:00	16/05/2017	09:42:00	5.5	5.5	6.5	5.5	NA	NA	NA	TÅLA	Zoarces viviparus	Tånglake	16.3	1	1.84	3.2548	0.0162273	19	1	NA
18	Rödlöga	3	59.5972	19.1674	0.8	2017	15/05/2017	14:15:00	16/05/2017	09:42:00	5.5	5.5	6.5	5.5	NA	NA	NA	SMSP	Pungitius pungitius	Småspigg	3.2	1	9.84	2.7507	0.000241274	19	1	NA
18	Rödlöga	3	59.5972	19.1674	0.8	2017	15/05/2017	14:15:00	16/05/2017	09:42:00	5.5	5.5	6.5	5.5	NA	NA	NA	SMSP	Pungitius pungitius	Småspigg	3.5	2	9.84	2.7507	0.000617438	19	1	NA
18	Rödlöga	3	59.5972	19.1674	0.8	2017	15/05/2017	14:15:00	16/05/2017	09:42:00	5.5	5.5	6.5	5.5	NA	NA	NA	SMSP	Pungitius pungitius	Småspigg	4.2	1	9.84	2.7507	0.000509761	19	1	NA
18	Rödlöga	3	59.5972	19.1674	0.8	2017	15/05/2017	14:15:00	16/05/2017	09:42:00	5.5	5.5	6.5	5.5	NA	NA	NA	SMSP	Pungitius pungitius	Småspigg	4.3	2	9.84	2.7507	0.00108769	19	1	NA
18	Rödlöga	3	59.5972	19.1674	0.8	2017	15/05/2017	14:15:00	16/05/2017	09:42:00	5.5	5.5	6.5	5.5	NA	NA	NA	SMSP	Pungitius pungitius	Småspigg	4.5	1	9.84	2.7507	0.000616292	19	1	NA
18	Rödlöga	3	59.5972	19.1674	0.8	2017	15/05/2017	14:15:00	16/05/2017	09:42:00	5.5	5.5	6.5	5.5	NA	NA	NA	SMSP	Pungitius pungitius	Småspigg	4.8	1	9.84	2.7507	0.000736013	19	1	NA
18	Rödlöga	3	59.5972	19.1674	0.8	2017	15/05/2017	14:15:00	16/05/2017	09:42:00	5.5	5.5	6.5	5.5	NA	NA	NA	SMSP	Pungitius pungitius	Småspigg	5	2	9.84	2.7507	0.00164696	19	1	NA
18	Rödlöga	3	59.5972	19.1674	0.8	2017	15/05/2017	14:15:00	16/05/2017	09:42:00	5.5	5.5	6.5	5.5	NA	NA	NA	SMSP	Pungitius pungitius	Småspigg	5.1	2	9.84	2.7507	0.00173916	19	1	NA
18	Rödlöga	3	59.5972	19.1674	0.8	2017	15/05/2017	14:15:00	16/05/2017	09:42:00	5.5	5.5	6.5	5.5	NA	NA	NA	STSP	Gasterosteus aculeatus	Storspigg	5.5	1	5.71	3.21	0.00135894	19	1	NA
18	Rödlöga	3	59.5972	19.1674	0.8	2017	15/05/2017	14:15:00	16/05/2017	09:42:00	5.5	5.5	6.5	5.5	NA	NA	NA	STSP	Gasterosteus aculeatus	Storspigg	6.3	1	5.71	3.21	0.00210145	19	1	NA
18	Rödlöga	3	59.5972	19.1674	0.8	2017	15/05/2017	14:15:00	16/05/2017	09:42:00	5.5	5.5	6.5	5.5	NA	NA	NA	STSP	Gasterosteus aculeatus	Storspigg	6.5	1	5.71	3.21	0.00232321	19	1	NA
18	Rödlöga	3	59.5972	19.1674	0.8	2017	15/05/2017	14:15:00	16/05/2017	09:42:00	5.5	5.5	6.5	5.5	NA	NA	NA	STSP	Gasterosteus aculeatus	Storspigg	6.9	1	5.71	3.21	0.00281411	19	1	NA
18	Rödlöga	4	59.5972	19.1675	1.1	2017	15/05/2017	14:15:00	16/05/2017	09:42:00	5.5	5.5	6.5	5.5	NA	NA	NA	PALEMON	Palaemon sp.	NA	4.7	1	NA	NA	NA	19	1	NA
18	Rödlöga	4	59.5972	19.1675	1.1	2017	15/05/2017	14:15:00	16/05/2017	09:42:00	5.5	5.5	6.5	5.5	NA	NA	NA	SAST	Pomatoschistus sp.	NA	2.8	1	NA	NA	NA	19	1	NA
18	Rödlöga	4	59.5972	19.1675	1.1	2017	15/05/2017	14:15:00	16/05/2017	09:42:00	5.5	5.5	6.5	5.5	NA	NA	NA	SMSP	Pungitius pungitius	Småspigg	3.3	1	9.84	2.7507	0.000262586	19	1	NA
18	Rödlöga	4	59.5972	19.1675	1.1	2017	15/05/2017	14:15:00	16/05/2017	09:42:00	5.5	5.5	6.5	5.5	NA	NA	NA	SMSP	Pungitius pungitius	Småspigg	3.5	1	9.84	2.7507	0.000308719	19	1	NA
18	Rödlöga	4	59.5972	19.1675	1.1	2017	15/05/2017	14:15:00	16/05/2017	09:42:00	5.5	5.5	6.5	5.5	NA	NA	NA	SMSP	Pungitius pungitius	Småspigg	3.6	1	9.84	2.7507	0.000333593	19	1	NA
18	Rödlöga	4	59.5972	19.1675	1.1	2017	15/05/2017	14:15:00	16/05/2017	09:42:00	5.5	5.5	6.5	5.5	NA	NA	NA	SMSP	Pungitius pungitius	Småspigg	3.8	1	9.84	2.7507	0.000387085	19	1	NA
18	Rödlöga	4	59.5972	19.1675	1.1	2017	15/05/2017	14:15:00	16/05/2017	09:42:00	5.5	5.5	6.5	5.5	NA	NA	NA	SMSP	Pungitius pungitius	Småspigg	4	1	9.84	2.7507	0.00044574	19	1	NA
18	Rödlöga	4	59.5972	19.1675	1.1	2017	15/05/2017	14:15:00	16/05/2017	09:42:00	5.5	5.5	6.5	5.5	NA	NA	NA	SMSP	Pungitius pungitius	Småspigg	4.1	3	9.84	2.7507	0.0014312	19	1	NA
18	Rödlöga	4	59.5972	19.1675	1.1	2017	15/05/2017	14:15:00	16/05/2017	09:42:00	5.5	5.5	6.5	5.5	NA	NA	NA	SMSP	Pungitius pungitius	Småspigg	4.2	1	9.84	2.7507	0.000509761	19	1	NA
18	Rödlöga	4	59.5972	19.1675	1.1	2017	15/05/2017	14:15:00	16/05/2017	09:42:00	5.5	5.5	6.5	5.5	NA	NA	NA	SMSP	Pungitius pungitius	Småspigg	4.3	1	9.84	2.7507	0.000543847	19	1	NA
18	Rödlöga	4	59.5972	19.1675	1.1	2017	15/05/2017	14:15:00	16/05/2017	09:42:00	5.5	5.5	6.5	5.5	NA	NA	NA	SMSP	Pungitius pungitius	Småspigg	4.5	2	9.84	2.7507	0.00123258	19	1	NA
18	Rödlöga	4	59.5972	19.1675	1.1	2017	15/05/2017	14:15:00	16/05/2017	09:42:00	5.5	5.5	6.5	5.5	NA	NA	NA	SMSP	Pungitius pungitius	Småspigg	4.8	2	9.84	2.7507	0.00147203	19	1	NA
18	Rödlöga	4	59.5972	19.1675	1.1	2017	15/05/2017	14:15:00	16/05/2017	09:42:00	5.5	5.5	6.5	5.5	NA	NA	NA	SMSP	Pungitius pungitius	Småspigg	5.2	1	9.84	2.7507	0.000917288	19	1	NA
18	Rödlöga	4	59.5972	19.1675	1.1	2017	15/05/2017	14:15:00	16/05/2017	09:42:00	5.5	5.5	6.5	5.5	NA	NA	NA	SMSP	Pungitius pungitius	Småspigg	5.8	1	9.84	2.7507	0.00123867	19	1	NA
18	Rödlöga	4	59.5972	19.1675	1.1	2017	15/05/2017	14:15:00	16/05/2017	09:42:00	5.5	5.5	6.5	5.5	NA	NA	NA	STSP	Gasterosteus aculeatus	Storspigg	4.1	1	5.71	3.21	0.000529264	19	1	NA
18	Rödlöga	4	59.5972	19.1675	1.1	2017	15/05/2017	14:15:00	16/05/2017	09:42:00	5.5	5.5	6.5	5.5	NA	NA	NA	STSP	Gasterosteus aculeatus	Storspigg	5.6	1	5.71	3.21	0.00143986	19	1	NA
18	Rödlöga	5	59.5971	19.1674	0.7	2017	15/05/2017	14:15:00	16/05/2017	09:42:00	5.5	5.5	6.5	5.5	NA	NA	NA	PALEMON	Palaemon sp.	NA	4.3	1	NA	NA	NA	19	1	NA
18	Rödlöga	5	59.5971	19.1674	0.7	2017	15/05/2017	14:15:00	16/05/2017	09:42:00	5.5	5.5	6.5	5.5	NA	NA	NA	SMSP	Pungitius pungitius	Småspigg	4.5	1	9.84	2.7507	0.000616292	19	1	NA
18	Rödlöga	5	59.5971	19.1674	0.7	2017	15/05/2017	14:15:00	16/05/2017	09:42:00	5.5	5.5	6.5	5.5	NA	NA	NA	SMSP	Pungitius pungitius	Småspigg	5.3	1	9.84	2.7507	0.000966631	19	1	NA
18	Rödlöga	5	59.5971	19.1674	0.7	2017	15/05/2017	14:15:00	16/05/2017	09:42:00	5.5	5.5	6.5	5.5	NA	NA	NA	STSP	Gasterosteus aculeatus	Storspigg	6	1	5.71	3.21	0.00179681	19	1	NA
18	Rödlöga	5	59.5971	19.1674	0.7	2017	15/05/2017	14:15:00	16/05/2017	09:42:00	5.5	5.5	6.5	5.5	NA	NA	NA	STSP	Gasterosteus aculeatus	Storspigg	6.3	1	5.71	3.21	0.00210145	19	1	NA
19	Dalviken	1	60.2028	18.7389	0.6	2017	23/05/2017	14:42:00	24/05/2017	09:20:00	5	5	12.3	11.3	Sunny	NA	NA	STSP	Gasterosteus aculeatus	Storspigg	5.4	1	5.71	3.21	0.00128121	19	1	NA
19	Dalviken	1	60.2028	18.7389	0.6	2017	23/05/2017	14:42:00	24/05/2017	09:20:00	5	5	12.3	11.3	Sunny	NA	NA	STSP	Gasterosteus aculeatus	Storspigg	5.6	3	5.71	3.21	0.00431957	19	1	NA
19	Dalviken	1	60.2028	18.7389	0.6	2017	23/05/2017	14:42:00	24/05/2017	09:20:00	5	5	12.3	11.3	Sunny	NA	NA	STSP	Gasterosteus aculeatus	Storspigg	5.7	1	5.71	3.21	0.00152403	19	1	NA
19	Dalviken	1	60.2028	18.7389	0.6	2017	23/05/2017	14:42:00	24/05/2017	09:20:00	5	5	12.3	11.3	Sunny	NA	NA	STSP	Gasterosteus aculeatus	Storspigg	5.8	1	5.71	3.21	0.00161154	19	1	NA
19	Dalviken	1	60.2028	18.7389	0.6	2017	23/05/2017	14:42:00	24/05/2017	09:20:00	5	5	12.3	11.3	Sunny	NA	NA	STSP	Gasterosteus aculeatus	Storspigg	5.9	1	5.71	3.21	0.00170244	19	1	NA
19	Dalviken	1	60.2028	18.7389	0.6	2017	23/05/2017	14:42:00	24/05/2017	09:20:00	5	5	12.3	11.3	Sunny	NA	NA	STSP	Gasterosteus aculeatus	Storspigg	6	6	5.71	3.21	0.0107808	19	1	NA
19	Dalviken	1	60.2028	18.7389	0.6	2017	23/05/2017	14:42:00	24/05/2017	09:20:00	5	5	12.3	11.3	Sunny	NA	NA	STSP	Gasterosteus aculeatus	Storspigg	6.1	3	5.71	3.21	0.00568416	19	1	NA
19	Dalviken	1	60.2028	18.7389	0.6	2017	23/05/2017	14:42:00	24/05/2017	09:20:00	5	5	12.3	11.3	Sunny	NA	NA	STSP	Gasterosteus aculeatus	Storspigg	6.2	1	5.71	3.21	0.00199624	19	1	NA
19	Dalviken	1	60.2028	18.7389	0.6	2017	23/05/2017	14:42:00	24/05/2017	09:20:00	5	5	12.3	11.3	Sunny	NA	NA	STSP	Gasterosteus aculeatus	Storspigg	6.3	3	5.71	3.21	0.00630435	19	1	NA
19	Dalviken	1	60.2028	18.7389	0.6	2017	23/05/2017	14:42:00	24/05/2017	09:20:00	5	5	12.3	11.3	Sunny	NA	NA	STSP	Gasterosteus aculeatus	Storspigg	6.4	4	5.71	3.21	0.00884166	19	1	NA
19	Dalviken	1	60.2028	18.7389	0.6	2017	23/05/2017	14:42:00	24/05/2017	09:20:00	5	5	12.3	11.3	Sunny	NA	NA	STSP	Gasterosteus aculeatus	Storspigg	6.5	7	5.71	3.21	0.0162625	19	1	NA
19	Dalviken	1	60.2028	18.7389	0.6	2017	23/05/2017	14:42:00	24/05/2017	09:20:00	5	5	12.3	11.3	Sunny	NA	NA	STSP	Gasterosteus aculeatus	Storspigg	6.6	8	5.71	3.21	0.0195192	19	1	NA
19	Dalviken	1	60.2028	18.7389	0.6	2017	23/05/2017	14:42:00	24/05/2017	09:20:00	5	5	12.3	11.3	Sunny	NA	NA	STSP	Gasterosteus aculeatus	Storspigg	6.8	1	5.71	3.21	0.00268528	19	1	NA
19	Dalviken	1	60.2028	18.7389	0.6	2017	23/05/2017	14:42:00	24/05/2017	09:20:00	5	5	12.3	11.3	Sunny	NA	NA	STSP	Gasterosteus aculeatus	Storspigg	6.9	2	5.71	3.21	0.00562823	19	1	NA
19	Dalviken	1	60.2028	18.7389	0.6	2017	23/05/2017	14:42:00	24/05/2017	09:20:00	5	5	12.3	11.3	Sunny	NA	NA	STSP	Gasterosteus aculeatus	Storspigg	7	3	5.71	3.21	0.00884142	19	1	NA
19	Dalviken	1	60.2028	18.7389	0.6	2017	23/05/2017	14:42:00	24/05/2017	09:20:00	5	5	12.3	11.3	Sunny	NA	NA	STSP	Gasterosteus aculeatus	Storspigg	7.1	2	5.71	3.21	0.00616887	19	1	NA
19	Dalviken	1	60.2028	18.7389	0.6	2017	23/05/2017	14:42:00	24/05/2017	09:20:00	5	5	12.3	11.3	Sunny	NA	NA	STSP	Gasterosteus aculeatus	Storspigg	7.2	1	5.71	3.21	0.00322607	19	1	NA
19	Dalviken	1	60.2028	18.7389	0.6	2017	23/05/2017	14:42:00	24/05/2017	09:20:00	5	5	12.3	11.3	Sunny	NA	NA	STSP	Gasterosteus aculeatus	Storspigg	7.3	1	5.71	3.21	0.00337212	19	1	NA
19	Dalviken	1	60.2028	18.7389	0.6	2017	23/05/2017	14:42:00	24/05/2017	09:20:00	5	5	12.3	11.3	Sunny	NA	NA	STSP	Gasterosteus aculeatus	Storspigg	7.5	1	5.71	3.21	0.00367775	19	1	NA
19	Dalviken	2	60.2028	18.7389	0.5	2017	23/05/2017	14:42:00	24/05/2017	09:20:00	5	5	12.3	11.3	Sunny	NA	NA	STSP	Gasterosteus aculeatus	Storspigg	5.2	1	5.71	3.21	0.00113503	19	1	NA
19	Dalviken	2	60.2028	18.7389	0.5	2017	23/05/2017	14:42:00	24/05/2017	09:20:00	5	5	12.3	11.3	Sunny	NA	NA	STSP	Gasterosteus aculeatus	Storspigg	6.5	1	5.71	3.21	0.00232321	19	1	NA
19	Dalviken	2	60.2028	18.7389	0.5	2017	23/05/2017	14:42:00	24/05/2017	09:20:00	5	5	12.3	11.3	Sunny	NA	NA	STSP	Gasterosteus aculeatus	Storspigg	6.7	1	5.71	3.21	0.00256057	19	1	NA
19	Dalviken	2	60.2028	18.7389	0.5	2017	23/05/2017	14:42:00	24/05/2017	09:20:00	5	5	12.3	11.3	Sunny	NA	NA	STSP	Gasterosteus aculeatus	Storspigg	6.8	1	5.71	3.21	0.00268528	19	1	NA
19	Dalviken	3	60.2028	18.739	0.6	2017	23/05/2017	14:42:00	24/05/2017	09:20:00	5	5	12.3	11.3	Sunny	NA	NA	STSP	Gasterosteus aculeatus	Storspigg	5.6	2	5.71	3.21	0.00287972	19	1	NA
19	Dalviken	3	60.2028	18.739	0.6	2017	23/05/2017	14:42:00	24/05/2017	09:20:00	5	5	12.3	11.3	Sunny	NA	NA	STSP	Gasterosteus aculeatus	Storspigg	5.8	1	5.71	3.21	0.00161154	19	1	NA
19	Dalviken	3	60.2028	18.739	0.6	2017	23/05/2017	14:42:00	24/05/2017	09:20:00	5	5	12.3	11.3	Sunny	NA	NA	STSP	Gasterosteus aculeatus	Storspigg	6.1	1	5.71	3.21	0.00189472	19	1	NA
19	Dalviken	3	60.2028	18.739	0.6	2017	23/05/2017	14:42:00	24/05/2017	09:20:00	5	5	12.3	11.3	Sunny	NA	NA	STSP	Gasterosteus aculeatus	Storspigg	6.2	1	5.71	3.21	0.00199624	19	1	NA
19	Dalviken	3	60.2028	18.739	0.6	2017	23/05/2017	14:42:00	24/05/2017	09:20:00	5	5	12.3	11.3	Sunny	NA	NA	STSP	Gasterosteus aculeatus	Storspigg	6.3	1	5.71	3.21	0.00210145	19	1	NA
19	Dalviken	3	60.2028	18.739	0.6	2017	23/05/2017	14:42:00	24/05/2017	09:20:00	5	5	12.3	11.3	Sunny	NA	NA	STSP	Gasterosteus aculeatus	Storspigg	6.4	1	5.71	3.21	0.00221042	19	1	NA
19	Dalviken	3	60.2028	18.739	0.6	2017	23/05/2017	14:42:00	24/05/2017	09:20:00	5	5	12.3	11.3	Sunny	NA	NA	STSP	Gasterosteus aculeatus	Storspigg	6.5	2	5.71	3.21	0.00464641	19	1	NA
19	Dalviken	3	60.2028	18.739	0.6	2017	23/05/2017	14:42:00	24/05/2017	09:20:00	5	5	12.3	11.3	Sunny	NA	NA	STSP	Gasterosteus aculeatus	Storspigg	6.6	2	5.71	3.21	0.0048798	19	1	NA
19	Dalviken	3	60.2028	18.739	0.6	2017	23/05/2017	14:42:00	24/05/2017	09:20:00	5	5	12.3	11.3	Sunny	NA	NA	STSP	Gasterosteus aculeatus	Storspigg	6.8	2	5.71	3.21	0.00537056	19	1	NA
19	Dalviken	3	60.2028	18.739	0.6	2017	23/05/2017	14:42:00	24/05/2017	09:20:00	5	5	12.3	11.3	Sunny	NA	NA	STSP	Gasterosteus aculeatus	Storspigg	6.9	2	5.71	3.21	0.00562823	19	1	NA
19	Dalviken	3	60.2028	18.739	0.6	2017	23/05/2017	14:42:00	24/05/2017	09:20:00	5	5	12.3	11.3	Sunny	NA	NA	STSP	Gasterosteus aculeatus	Storspigg	7	1	5.71	3.21	0.00294714	19	1	NA
19	Dalviken	3	60.2028	18.739	0.6	2017	23/05/2017	14:42:00	24/05/2017	09:20:00	5	5	12.3	11.3	Sunny	NA	NA	STSP	Gasterosteus aculeatus	Storspigg	7.2	1	5.71	3.21	0.00322607	19	1	NA
19	Dalviken	4	60.2028	18.7389	0.6	2017	23/05/2017	14:42:00	24/05/2017	09:20:00	5	5	12.3	11.3	Sunny	NA	NA	STSP	Gasterosteus aculeatus	Storspigg	5.1	1	5.71	3.21	0.00106644	19	1	NA
19	Dalviken	4	60.2028	18.7389	0.6	2017	23/05/2017	14:42:00	24/05/2017	09:20:00	5	5	12.3	11.3	Sunny	NA	NA	STSP	Gasterosteus aculeatus	Storspigg	5.4	1	5.71	3.21	0.00128121	19	1	NA
19	Dalviken	4	60.2028	18.7389	0.6	2017	23/05/2017	14:42:00	24/05/2017	09:20:00	5	5	12.3	11.3	Sunny	NA	NA	STSP	Gasterosteus aculeatus	Storspigg	5.6	2	5.71	3.21	0.00287972	19	1	NA
19	Dalviken	4	60.2028	18.7389	0.6	2017	23/05/2017	14:42:00	24/05/2017	09:20:00	5	5	12.3	11.3	Sunny	NA	NA	STSP	Gasterosteus aculeatus	Storspigg	5.9	1	5.71	3.21	0.00170244	19	1	NA
19	Dalviken	4	60.2028	18.7389	0.6	2017	23/05/2017	14:42:00	24/05/2017	09:20:00	5	5	12.3	11.3	Sunny	NA	NA	STSP	Gasterosteus aculeatus	Storspigg	6	3	5.71	3.21	0.00539042	19	1	NA
19	Dalviken	4	60.2028	18.7389	0.6	2017	23/05/2017	14:42:00	24/05/2017	09:20:00	5	5	12.3	11.3	Sunny	NA	NA	STSP	Gasterosteus aculeatus	Storspigg	6.1	1	5.71	3.21	0.00189472	19	1	NA
19	Dalviken	4	60.2028	18.7389	0.6	2017	23/05/2017	14:42:00	24/05/2017	09:20:00	5	5	12.3	11.3	Sunny	NA	NA	STSP	Gasterosteus aculeatus	Storspigg	6.2	2	5.71	3.21	0.00399249	19	1	NA
19	Dalviken	4	60.2028	18.7389	0.6	2017	23/05/2017	14:42:00	24/05/2017	09:20:00	5	5	12.3	11.3	Sunny	NA	NA	STSP	Gasterosteus aculeatus	Storspigg	6.3	3	5.71	3.21	0.00630435	19	1	NA
19	Dalviken	4	60.2028	18.7389	0.6	2017	23/05/2017	14:42:00	24/05/2017	09:20:00	5	5	12.3	11.3	Sunny	NA	NA	STSP	Gasterosteus aculeatus	Storspigg	6.4	4	5.71	3.21	0.00884166	19	1	NA
19	Dalviken	4	60.2028	18.7389	0.6	2017	23/05/2017	14:42:00	24/05/2017	09:20:00	5	5	12.3	11.3	Sunny	NA	NA	STSP	Gasterosteus aculeatus	Storspigg	6.5	2	5.71	3.21	0.00464641	19	1	NA
19	Dalviken	4	60.2028	18.7389	0.6	2017	23/05/2017	14:42:00	24/05/2017	09:20:00	5	5	12.3	11.3	Sunny	NA	NA	STSP	Gasterosteus aculeatus	Storspigg	6.6	5	5.71	3.21	0.0121995	19	1	NA
19	Dalviken	4	60.2028	18.7389	0.6	2017	23/05/2017	14:42:00	24/05/2017	09:20:00	5	5	12.3	11.3	Sunny	NA	NA	STSP	Gasterosteus aculeatus	Storspigg	6.7	4	5.71	3.21	0.0102423	19	1	NA
19	Dalviken	4	60.2028	18.7389	0.6	2017	23/05/2017	14:42:00	24/05/2017	09:20:00	5	5	12.3	11.3	Sunny	NA	NA	STSP	Gasterosteus aculeatus	Storspigg	6.9	3	5.71	3.21	0.00844234	19	1	NA
19	Dalviken	4	60.2028	18.7389	0.6	2017	23/05/2017	14:42:00	24/05/2017	09:20:00	5	5	12.3	11.3	Sunny	NA	NA	STSP	Gasterosteus aculeatus	Storspigg	7	1	5.71	3.21	0.00294714	19	1	NA
19	Dalviken	5	NA	NA	0.65	2017	23/05/2017	14:42:00	24/05/2017	09:20:00	5	5	12.3	11.3	Sunny	NA	NA	STSP	Gasterosteus aculeatus	Storspigg	5.4	1	5.71	3.21	0.00128121	19	1	NA
19	Dalviken	5	NA	NA	0.65	2017	23/05/2017	14:42:00	24/05/2017	09:20:00	5	5	12.3	11.3	Sunny	NA	NA	STSP	Gasterosteus aculeatus	Storspigg	5.5	1	5.71	3.21	0.00135894	19	1	NA
19	Dalviken	5	NA	NA	0.65	2017	23/05/2017	14:42:00	24/05/2017	09:20:00	5	5	12.3	11.3	Sunny	NA	NA	STSP	Gasterosteus aculeatus	Storspigg	5.6	3	5.71	3.21	0.00431957	19	1	NA
19	Dalviken	5	NA	NA	0.65	2017	23/05/2017	14:42:00	24/05/2017	09:20:00	5	5	12.3	11.3	Sunny	NA	NA	STSP	Gasterosteus aculeatus	Storspigg	5.7	1	5.71	3.21	0.00152403	19	1	NA
19	Dalviken	5	NA	NA	0.65	2017	23/05/2017	14:42:00	24/05/2017	09:20:00	5	5	12.3	11.3	Sunny	NA	NA	STSP	Gasterosteus aculeatus	Storspigg	5.8	2	5.71	3.21	0.00322307	19	1	NA
19	Dalviken	5	NA	NA	0.65	2017	23/05/2017	14:42:00	24/05/2017	09:20:00	5	5	12.3	11.3	Sunny	NA	NA	STSP	Gasterosteus aculeatus	Storspigg	6.2	4	5.71	3.21	0.00798497	19	1	NA
19	Dalviken	5	NA	NA	0.65	2017	23/05/2017	14:42:00	24/05/2017	09:20:00	5	5	12.3	11.3	Sunny	NA	NA	STSP	Gasterosteus aculeatus	Storspigg	6.4	2	5.71	3.21	0.00442083	19	1	NA
19	Dalviken	5	NA	NA	0.65	2017	23/05/2017	14:42:00	24/05/2017	09:20:00	5	5	12.3	11.3	Sunny	NA	NA	STSP	Gasterosteus aculeatus	Storspigg	6.5	2	5.71	3.21	0.00464641	19	1	NA
19	Dalviken	5	NA	NA	0.65	2017	23/05/2017	14:42:00	24/05/2017	09:20:00	5	5	12.3	11.3	Sunny	NA	NA	STSP	Gasterosteus aculeatus	Storspigg	6.6	2	5.71	3.21	0.0048798	19	1	NA
19	Dalviken	5	NA	NA	0.65	2017	23/05/2017	14:42:00	24/05/2017	09:20:00	5	5	12.3	11.3	Sunny	NA	NA	STSP	Gasterosteus aculeatus	Storspigg	6.7	3	5.71	3.21	0.0076817	19	1	NA
19	Dalviken	5	NA	NA	0.65	2017	23/05/2017	14:42:00	24/05/2017	09:20:00	5	5	12.3	11.3	Sunny	NA	NA	STSP	Gasterosteus aculeatus	Storspigg	6.8	2	5.71	3.21	0.00537056	19	1	NA
19	Dalviken	5	NA	NA	0.65	2017	23/05/2017	14:42:00	24/05/2017	09:20:00	5	5	12.3	11.3	Sunny	NA	NA	STSP	Gasterosteus aculeatus	Storspigg	6.9	4	5.71	3.21	0.0112565	19	1	NA
19	Dalviken	5	NA	NA	0.65	2017	23/05/2017	14:42:00	24/05/2017	09:20:00	5	5	12.3	11.3	Sunny	NA	NA	STSP	Gasterosteus aculeatus	Storspigg	7	1	5.71	3.21	0.00294714	19	1	NA
19	Dalviken	5	NA	NA	0.65	2017	23/05/2017	14:42:00	24/05/2017	09:20:00	5	5	12.3	11.3	Sunny	NA	NA	STSP	Gasterosteus aculeatus	Storspigg	7.1	1	5.71	3.21	0.00308443	19	1	NA
19	Dalviken	5	NA	NA	0.65	2017	23/05/2017	14:42:00	24/05/2017	09:20:00	5	5	12.3	11.3	Sunny	NA	NA	STSP	Gasterosteus aculeatus	Storspigg	7.2	1	5.71	3.21	0.00322607	19	1	NA
20	Rotholmaviken	1	60.1156	18.7051	0.4	2017	25/05/2017	15:00:00	26/05/2017	09:20:00	5	5	16.4	14.6	Sunny	NA	NA	EMPTY	NA	NA	NA	NA	NA	NA	NA	18	1	NA
20	Rotholmaviken	2	60.1156	18.7052	0.5	2017	25/05/2017	15:00:00	26/05/2017	09:20:00	5	5	16.4	14.6	Sunny	NA	NA	EMPTY	NA	NA	NA	NA	NA	NA	NA	18	1	NA
20	Rotholmaviken	3	60.1154	18.7052	0.45	2017	25/05/2017	15:00:00	26/05/2017	09:20:00	5	5	16.4	14.6	Sunny	NA	NA	EMPTY	NA	NA	NA	NA	NA	NA	NA	18	1	NA
20	Rotholmaviken	4	60.1153	18.7051	0.5	2017	25/05/2017	15:00:00	26/05/2017	09:20:00	5	5	16.4	14.6	Sunny	NA	NA	STSP	Gasterosteus aculeatus	Storspigg	6.3	1	5.71	3.21	0.00210145	18	1	NA
20	Rotholmaviken	4	60.1153	18.7051	0.5	2017	25/05/2017	15:00:00	26/05/2017	09:20:00	5	5	16.4	14.6	Sunny	NA	NA	STSP	Gasterosteus aculeatus	Storspigg	6.4	1	5.71	3.21	0.00221042	18	1	NA
20	Rotholmaviken	4	60.1153	18.7051	0.5	2017	25/05/2017	15:00:00	26/05/2017	09:20:00	5	5	16.4	14.6	Sunny	NA	NA	STSP	Gasterosteus aculeatus	Storspigg	6.5	1	5.71	3.21	0.00232321	18	1	NA
20	Rotholmaviken	4	60.1153	18.7051	0.5	2017	25/05/2017	15:00:00	26/05/2017	09:20:00	5	5	16.4	14.6	Sunny	NA	NA	STSP	Gasterosteus aculeatus	Storspigg	6.8	1	5.71	3.21	0.00268528	18	1	NA
20	Rotholmaviken	5	60.1152	18.7052	0.6	2017	25/05/2017	15:00:00	26/05/2017	09:20:00	5	5	16.4	14.6	Sunny	NA	NA	STSP	Gasterosteus aculeatus	Storspigg	6.5	1	5.71	3.21	0.00232321	18	1	NA
21	Torpe	1	59.2234	18.5473	0.6	2017	2017-08-05	15:49:00	2017-09-05	08:31:00	5.1	5.1	9.5	8.6	Sunny	NA	2-3 m/s	PALEMON	Palaemon sp.	NA	4.5	1	NA	NA	NA	17	1	NA
21	Torpe	2	59.2233	18.5473	0.4	2017	2017-08-05	15:49:00	2017-09-05	08:31:00	5.1	5.1	9.5	8.6	Sunny	NA	2-3 m/s	EMPTY	NA	NA	NA	NA	NA	NA	NA	17	1	NA
21	Torpe	3	59.2233	18.5471	1.2	2017	2017-08-05	15:49:00	2017-09-05	08:31:00	5.1	5.1	9.5	8.6	Sunny	NA	2-3 m/s	EMPTY	NA	NA	NA	NA	NA	NA	NA	17	1	NA
21	Torpe	4	59.2233	18.5467	1	2017	2017-08-05	15:49:00	2017-09-05	08:31:00	5.1	5.1	9.5	8.6	Sunny	NA	2-3 m/s	EMPTY	NA	NA	NA	NA	NA	NA	NA	17	1	NA
21	Torpe	5	59.2233	18.5465	1	2017	2017-08-05	15:49:00	2017-09-05	08:31:00	5.1	5.1	9.5	8.6	Sunny	NA	2-3 m/s	EMPTY	NA	NA	NA	NA	NA	NA	NA	17	1	NA
22	Djuröviken	1	59.3141	18.7151	1.1	2017	2017-09-05	15:19:00	2017-10-05	08:15:00	4.7	4.7	9.8	8.8	Sunny	NA	NA	EMPTY	NA	NA	NA	NA	NA	NA	NA	17	1	NA
22	Djuröviken	2	59.3141	18.7151	1.1	2017	2017-09-05	15:19:00	2017-10-05	08:15:00	4.7	4.7	9.8	8.8	Sunny	NA	NA	EMPTY	NA	NA	NA	NA	NA	NA	NA	17	1	NA
22	Djuröviken	3	59.3141	18.7151	0.8	2017	2017-09-05	15:19:00	2017-10-05	08:15:00	4.7	4.7	9.8	8.8	Sunny	NA	NA	EMPTY	NA	NA	NA	NA	NA	NA	NA	17	1	NA
22	Djuröviken	4	59.3141	18.7151	1.1	2017	2017-09-05	15:19:00	2017-10-05	08:15:00	4.7	4.7	9.8	8.8	Sunny	NA	NA	EMPTY	NA	NA	NA	NA	NA	NA	NA	17	1	NA
22	Djuröviken	5	59.3141	18.7151	0.7	2017	2017-09-05	15:19:00	2017-10-05	08:15:00	4.7	4.7	9.8	8.8	Sunny	NA	NA	EMPTY	NA	NA	NA	NA	NA	NA	NA	17	1	NA
23	Lännåkersviken	1	59.1119	18.2362	0.3	2017	2017-01-06	17:35:00	2017-02-06	08:32:00	5.8	5.9	15.5	13.8	NA	NA	NA	EMPTY	NA	NA	NA	NA	NA	NA	NA	15	1	NA
23	Lännåkersviken	2	59.1119	18.2363	0.3	2017	2017-01-06	17:35:00	2017-02-06	08:32:00	5.8	5.9	15.5	13.8	NA	NA	NA	EMPTY	NA	NA	NA	NA	NA	NA	NA	15	1	NA
23	Lännåkersviken	3	59.1119	18.2363	0.3	2017	2017-01-06	17:35:00	2017-02-06	08:32:00	5.8	5.9	15.5	13.8	NA	NA	NA	EMPTY	NA	NA	NA	NA	NA	NA	NA	15	1	NA
23	Lännåkersviken	4	59.1119	18.2364	0.4	2017	2017-01-06	17:35:00	2017-02-06	08:32:00	5.8	5.9	15.5	13.8	NA	NA	NA	SAST	Pomatoschistus sp.	NA	NA	1	NA	NA	NA	15	1	NA
23	Lännåkersviken	5	59.1119	18.2365	0.3	2017	2017-01-06	17:35:00	2017-02-06	08:32:00	5.8	5.9	15.5	13.8	NA	NA	NA	EMPTY	NA	NA	NA	NA	NA	NA	NA	15	1	NA
24	Askviken	1	59.0989	18.2848	0.2	2017	31/05/2017	17:24:00	2017-01-06	09:09:00	5.7	5.7	15.2	14.3	NA	NA	NA	PALEMON	Palaemon sp.	NA	3	1	NA	NA	NA	16	1	NA
24	Askviken	1	59.0989	18.2848	0.2	2017	31/05/2017	17:24:00	2017-01-06	09:09:00	5.7	5.7	15.2	14.3	NA	NA	NA	PALEMON	Palaemon sp.	NA	3.1	1	NA	NA	NA	16	1	NA
24	Askviken	1	59.0989	18.2848	0.2	2017	31/05/2017	17:24:00	2017-01-06	09:09:00	5.7	5.7	15.2	14.3	NA	NA	NA	PALEMON	Palaemon sp.	NA	3.2	2	NA	NA	NA	16	1	NA
24	Askviken	1	59.0989	18.2848	0.2	2017	31/05/2017	17:24:00	2017-01-06	09:09:00	5.7	5.7	15.2	14.3	NA	NA	NA	PALEMON	Palaemon sp.	NA	5	1	NA	NA	NA	16	1	NA
24	Askviken	1	59.0989	18.2848	0.2	2017	31/05/2017	17:24:00	2017-01-06	09:09:00	5.7	5.7	15.2	14.3	NA	NA	NA	SAST	Pomatoschistus sp.	NA	2.9	1	NA	NA	NA	16	1	NA
24	Askviken	1	59.0989	18.2848	0.2	2017	31/05/2017	17:24:00	2017-01-06	09:09:00	5.7	5.7	15.2	14.3	NA	NA	NA	STSP	Gasterosteus aculeatus	Storspigg	5.2	1	5.71	3.21	0.00113503	16	1	NA
24	Askviken	1	59.0989	18.2848	0.2	2017	31/05/2017	17:24:00	2017-01-06	09:09:00	5.7	5.7	15.2	14.3	NA	NA	NA	STSP	Gasterosteus aculeatus	Storspigg	5.8	3	5.71	3.21	0.00483461	16	1	NA
24	Askviken	1	59.0989	18.2848	0.2	2017	31/05/2017	17:24:00	2017-01-06	09:09:00	5.7	5.7	15.2	14.3	NA	NA	NA	STSP	Gasterosteus aculeatus	Storspigg	6.1	1	5.71	3.21	0.00189472	16	1	NA
24	Askviken	2	59.099	18.285	0.2	2017	31/05/2017	17:24:00	2017-01-06	09:09:00	5.7	5.7	15.2	14.3	NA	NA	NA	EMPTY	NA	NA	NA	NA	NA	NA	NA	16	1	NA
24	Askviken	3	59.099	18.2851	0.21	2017	31/05/2017	17:24:00	2017-01-06	09:09:00	5.7	5.7	15.2	14.3	NA	NA	NA	PALEMON	Palaemon sp.	NA	4.2	1	NA	NA	NA	16	1	NA
24	Askviken	3	59.099	18.2851	0.21	2017	31/05/2017	17:24:00	2017-01-06	09:09:00	5.7	5.7	15.2	14.3	NA	NA	NA	STSP	Gasterosteus aculeatus	Storspigg	6	1	5.71	3.21	0.00179681	16	1	NA
24	Askviken	4	59.099	18.2852	0.23	2017	31/05/2017	17:24:00	2017-01-06	09:09:00	5.7	5.7	15.2	14.3	NA	NA	NA	PALEMON	Palaemon sp.	NA	3	1	NA	NA	NA	16	1	NA
24	Askviken	4	59.099	18.2852	0.23	2017	31/05/2017	17:24:00	2017-01-06	09:09:00	5.7	5.7	15.2	14.3	NA	NA	NA	PALEMON	Palaemon sp.	NA	3.1	1	NA	NA	NA	16	1	NA
24	Askviken	5	59.099	18.2853	0.3	2017	31/05/2017	17:24:00	2017-01-06	09:09:00	5.7	5.7	15.2	14.3	NA	NA	NA	STSP	Gasterosteus aculeatus	Storspigg	4.9	1	5.71	3.21	0.000937919	16	1	NA
24	Askviken	5	59.099	18.2853	0.3	2017	31/05/2017	17:24:00	2017-01-06	09:09:00	5.7	5.7	15.2	14.3	NA	NA	NA	STSP	Gasterosteus aculeatus	Storspigg	5	2	5.71	3.21	0.00200152	16	1	NA
24	Askviken	5	59.099	18.2853	0.3	2017	31/05/2017	17:24:00	2017-01-06	09:09:00	5.7	5.7	15.2	14.3	NA	NA	NA	STSP	Gasterosteus aculeatus	Storspigg	5.2	2	5.71	3.21	0.00227006	16	1	NA
25	Idkroken	1	58.8114	17.6467	0.7	2017	19/06/2017	18:36:00	20/06/2017	09:17:00	6.1	6	19.7	15	Sunny	WNW	Light wind	SMSP	Pungitius pungitius	Småspigg	3.8	1	9.84	2.7507	0.000387085	15	1	NA
25	Idkroken	1	58.8114	17.6467	0.7	2017	19/06/2017	18:36:00	20/06/2017	09:17:00	6.1	6	19.7	15	Sunny	WNW	Light wind	SMSP	Pungitius pungitius	Småspigg	3.9	1	9.84	2.7507	0.000415754	15	1	NA
25	Idkroken	1	58.8114	17.6467	0.7	2017	19/06/2017	18:36:00	20/06/2017	09:17:00	6.1	6	19.7	15	Sunny	WNW	Light wind	SMSP	Pungitius pungitius	Småspigg	4.1	1	9.84	2.7507	0.000477067	15	1	NA
25	Idkroken	1	58.8114	17.6467	0.7	2017	19/06/2017	18:36:00	20/06/2017	09:17:00	6.1	6	19.7	15	Sunny	WNW	Light wind	SMSP	Pungitius pungitius	Småspigg	4.2	1	9.84	2.7507	0.000509761	15	1	NA
25	Idkroken	1	58.8114	17.6467	0.7	2017	19/06/2017	18:36:00	20/06/2017	09:17:00	6.1	6	19.7	15	Sunny	WNW	Light wind	SMSP	Pungitius pungitius	Småspigg	4.5	1	9.84	2.7507	0.000616292	15	1	NA
25	Idkroken	1	58.8114	17.6467	0.7	2017	19/06/2017	18:36:00	20/06/2017	09:17:00	6.1	6	19.7	15	Sunny	WNW	Light wind	SMSP	Pungitius pungitius	Småspigg	4.7	1	9.84	2.7507	0.0006946	15	1	NA
25	Idkroken	1	58.8114	17.6467	0.7	2017	19/06/2017	18:36:00	20/06/2017	09:17:00	6.1	6	19.7	15	Sunny	WNW	Light wind	STSP	Gasterosteus aculeatus	Storspigg	5.1	1	5.71	3.21	0.00106644	15	1	NA
25	Idkroken	1	58.8114	17.6467	0.7	2017	19/06/2017	18:36:00	20/06/2017	09:17:00	6.1	6	19.7	15	Sunny	WNW	Light wind	STSP	Gasterosteus aculeatus	Storspigg	5.5	1	5.71	3.21	0.00135894	15	1	NA
25	Idkroken	1	58.8114	17.6467	0.7	2017	19/06/2017	18:36:00	20/06/2017	09:17:00	6.1	6	19.7	15	Sunny	WNW	Light wind	STSP	Gasterosteus aculeatus	Storspigg	5.8	1	5.71	3.21	0.00161154	15	1	NA
25	Idkroken	1	58.8114	17.6467	0.7	2017	19/06/2017	18:36:00	20/06/2017	09:17:00	6.1	6	19.7	15	Sunny	WNW	Light wind	STSP	Gasterosteus aculeatus	Storspigg	6.2	1	5.71	3.21	0.00199624	15	1	NA
25	Idkroken	1	58.8114	17.6467	0.7	2017	19/06/2017	18:36:00	20/06/2017	09:17:00	6.1	6	19.7	15	Sunny	WNW	Light wind	STSP	Gasterosteus aculeatus	Storspigg	6.4	3	5.71	3.21	0.00663125	15	1	NA
25	Idkroken	1	58.8114	17.6467	0.7	2017	19/06/2017	18:36:00	20/06/2017	09:17:00	6.1	6	19.7	15	Sunny	WNW	Light wind	STSP	Gasterosteus aculeatus	Storspigg	6.5	2	5.71	3.21	0.00464641	15	1	NA
25	Idkroken	1	58.8114	17.6467	0.7	2017	19/06/2017	18:36:00	20/06/2017	09:17:00	6.1	6	19.7	15	Sunny	WNW	Light wind	STSP	Gasterosteus aculeatus	Storspigg	6.7	1	5.71	3.21	0.00256057	15	1	NA
25	Idkroken	1	58.8114	17.6467	0.7	2017	19/06/2017	18:36:00	20/06/2017	09:17:00	6.1	6	19.7	15	Sunny	WNW	Light wind	STSP	Gasterosteus aculeatus	Storspigg	6.8	3	5.71	3.21	0.00805584	15	1	NA
25	Idkroken	1	58.8114	17.6467	0.7	2017	19/06/2017	18:36:00	20/06/2017	09:17:00	6.1	6	19.7	15	Sunny	WNW	Light wind	STSP	Gasterosteus aculeatus	Storspigg	7	1	5.71	3.21	0.00294714	15	1	NA
25	Idkroken	1	58.8114	17.6467	0.7	2017	19/06/2017	18:36:00	20/06/2017	09:17:00	6.1	6	19.7	15	Sunny	WNW	Light wind	STSP	Gasterosteus aculeatus	Storspigg	7.4	1	5.71	3.21	0.00352265	15	1	NA
25	Idkroken	2	58.8114	17.6466	0.5	2017	19/06/2017	18:36:00	20/06/2017	09:17:00	6.1	6	19.7	15	Sunny	WNW	Light wind	MYSIDAE	NA	NA	2	40	NA	NA	NA	15	1	NA
25	Idkroken	2	58.8114	17.6466	0.5	2017	19/06/2017	18:36:00	20/06/2017	09:17:00	6.1	6	19.7	15	Sunny	WNW	Light wind	PALEMON	Palaemon sp.	NA	3.2	1	NA	NA	NA	15	1	NA
25	Idkroken	2	58.8114	17.6466	0.5	2017	19/06/2017	18:36:00	20/06/2017	09:17:00	6.1	6	19.7	15	Sunny	WNW	Light wind	PALEMON	Palaemon sp.	NA	3.8	1	NA	NA	NA	15	1	NA
25	Idkroken	2	58.8114	17.6466	0.5	2017	19/06/2017	18:36:00	20/06/2017	09:17:00	6.1	6	19.7	15	Sunny	WNW	Light wind	PALEMON	Palaemon sp.	NA	4	1	NA	NA	NA	15	1	NA
25	Idkroken	2	58.8114	17.6466	0.5	2017	19/06/2017	18:36:00	20/06/2017	09:17:00	6.1	6	19.7	15	Sunny	WNW	Light wind	PALEMON	Palaemon sp.	NA	4.8	1	NA	NA	NA	15	1	NA
25	Idkroken	2	58.8114	17.6466	0.5	2017	19/06/2017	18:36:00	20/06/2017	09:17:00	6.1	6	19.7	15	Sunny	WNW	Light wind	SAST	Pomatoschistus sp.	NA	3.4	1	NA	NA	NA	15	1	NA
25	Idkroken	2	58.8114	17.6466	0.5	2017	19/06/2017	18:36:00	20/06/2017	09:17:00	6.1	6	19.7	15	Sunny	WNW	Light wind	SMSP	Pungitius pungitius	Småspigg	4.2	1	9.84	2.7507	0.000509761	15	1	NA
25	Idkroken	2	58.8114	17.6466	0.5	2017	19/06/2017	18:36:00	20/06/2017	09:17:00	6.1	6	19.7	15	Sunny	WNW	Light wind	STSP	Gasterosteus aculeatus	Storspigg	6	1	5.71	3.21	0.00179681	15	1	NA
25	Idkroken	2	58.8114	17.6466	0.5	2017	19/06/2017	18:36:00	20/06/2017	09:17:00	6.1	6	19.7	15	Sunny	WNW	Light wind	STSP	Gasterosteus aculeatus	Storspigg	6.1	1	5.71	3.21	0.00189472	15	1	NA
25	Idkroken	2	58.8114	17.6466	0.5	2017	19/06/2017	18:36:00	20/06/2017	09:17:00	6.1	6	19.7	15	Sunny	WNW	Light wind	STSP	Gasterosteus aculeatus	Storspigg	6.4	1	5.71	3.21	0.00221042	15	1	NA
25	Idkroken	3	58.8115	17.6466	0.7	2017	19/06/2017	18:36:00	20/06/2017	09:17:00	6.1	6	19.7	15	Sunny	WNW	Light wind	ELRI	Phoxinus phoxinus	Elritsa	6.1	1	4.94	2.98	0.00108146	15	1	NA
25	Idkroken	3	58.8115	17.6466	0.7	2017	19/06/2017	18:36:00	20/06/2017	09:17:00	6.1	6	19.7	15	Sunny	WNW	Light wind	MYSIDAE	NA	NA	1.9	50	NA	NA	NA	15	1	NA
25	Idkroken	3	58.8115	17.6466	0.7	2017	19/06/2017	18:36:00	20/06/2017	09:17:00	6.1	6	19.7	15	Sunny	WNW	Light wind	PALEMON	Palaemon sp.	NA	4.4	1	NA	NA	NA	15	1	NA
25	Idkroken	3	58.8115	17.6466	0.7	2017	19/06/2017	18:36:00	20/06/2017	09:17:00	6.1	6	19.7	15	Sunny	WNW	Light wind	SMSP	Pungitius pungitius	Småspigg	4.5	1	9.84	2.7507	0.000616292	15	1	NA
25	Idkroken	3	58.8115	17.6466	0.7	2017	19/06/2017	18:36:00	20/06/2017	09:17:00	6.1	6	19.7	15	Sunny	WNW	Light wind	STSP	Gasterosteus aculeatus	Storspigg	5.9	1	5.71	3.21	0.00170244	15	1	NA
25	Idkroken	3	58.8115	17.6466	0.7	2017	19/06/2017	18:36:00	20/06/2017	09:17:00	6.1	6	19.7	15	Sunny	WNW	Light wind	STSP	Gasterosteus aculeatus	Storspigg	6.8	1	5.71	3.21	0.00268528	15	1	NA
25	Idkroken	3	58.8115	17.6466	0.7	2017	19/06/2017	18:36:00	20/06/2017	09:17:00	6.1	6	19.7	15	Sunny	WNW	Light wind	STSP	Gasterosteus aculeatus	Storspigg	7.1	1	5.71	3.21	0.00308443	15	1	NA
25	Idkroken	4	58.8115	17.6465	0.7	2017	19/06/2017	18:36:00	20/06/2017	09:17:00	6.1	6	19.7	15	Sunny	WNW	Light wind	MYSIDAE	NA	NA	2	50	NA	NA	NA	15	1	NA
25	Idkroken	4	58.8115	17.6465	0.7	2017	19/06/2017	18:36:00	20/06/2017	09:17:00	6.1	6	19.7	15	Sunny	WNW	Light wind	PALEMON	Palaemon sp.	NA	3.9	1	NA	NA	NA	15	1	NA
25	Idkroken	4	58.8115	17.6465	0.7	2017	19/06/2017	18:36:00	20/06/2017	09:17:00	6.1	6	19.7	15	Sunny	WNW	Light wind	SMSP	Pungitius pungitius	Småspigg	4.1	1	9.84	2.7507	0.000477067	15	1	NA
25	Idkroken	4	58.8115	17.6465	0.7	2017	19/06/2017	18:36:00	20/06/2017	09:17:00	6.1	6	19.7	15	Sunny	WNW	Light wind	SMSP	Pungitius pungitius	Småspigg	4.2	1	9.84	2.7507	0.000509761	15	1	NA
25	Idkroken	4	58.8115	17.6465	0.7	2017	19/06/2017	18:36:00	20/06/2017	09:17:00	6.1	6	19.7	15	Sunny	WNW	Light wind	STSP	Gasterosteus aculeatus	Storspigg	4.9	1	5.71	3.21	0.000937919	15	1	NA
25	Idkroken	4	58.8115	17.6465	0.7	2017	19/06/2017	18:36:00	20/06/2017	09:17:00	6.1	6	19.7	15	Sunny	WNW	Light wind	STSP	Gasterosteus aculeatus	Storspigg	5.4	1	5.71	3.21	0.00128121	15	1	NA
25	Idkroken	4	58.8115	17.6465	0.7	2017	19/06/2017	18:36:00	20/06/2017	09:17:00	6.1	6	19.7	15	Sunny	WNW	Light wind	STSP	Gasterosteus aculeatus	Storspigg	5.9	1	5.71	3.21	0.00170244	15	1	NA
25	Idkroken	4	58.8115	17.6465	0.7	2017	19/06/2017	18:36:00	20/06/2017	09:17:00	6.1	6	19.7	15	Sunny	WNW	Light wind	STSP	Gasterosteus aculeatus	Storspigg	6.2	1	5.71	3.21	0.00199624	15	1	NA
25	Idkroken	4	58.8115	17.6465	0.7	2017	19/06/2017	18:36:00	20/06/2017	09:17:00	6.1	6	19.7	15	Sunny	WNW	Light wind	STSP	Gasterosteus aculeatus	Storspigg	6.5	1	5.71	3.21	0.00232321	15	1	NA
25	Idkroken	4	58.8115	17.6465	0.7	2017	19/06/2017	18:36:00	20/06/2017	09:17:00	6.1	6	19.7	15	Sunny	WNW	Light wind	STSP	Gasterosteus aculeatus	Storspigg	6.7	1	5.71	3.21	0.00256057	15	1	NA
25	Idkroken	5	58.8115	17.6464	0.6	2017	19/06/2017	18:36:00	20/06/2017	09:17:00	6.1	6	19.7	15	Sunny	WNW	Light wind	MYSIDAE	NA	NA	1.8	30	NA	NA	NA	15	1	NA
25	Idkroken	5	58.8115	17.6464	0.6	2017	19/06/2017	18:36:00	20/06/2017	09:17:00	6.1	6	19.7	15	Sunny	WNW	Light wind	PALEMON	Palaemon sp.	NA	2.8	1	NA	NA	NA	15	1	NA
25	Idkroken	5	58.8115	17.6464	0.6	2017	19/06/2017	18:36:00	20/06/2017	09:17:00	6.1	6	19.7	15	Sunny	WNW	Light wind	PALEMON	Palaemon sp.	NA	3.2	1	NA	NA	NA	15	1	NA
25	Idkroken	5	58.8115	17.6464	0.6	2017	19/06/2017	18:36:00	20/06/2017	09:17:00	6.1	6	19.7	15	Sunny	WNW	Light wind	PALEMON	Palaemon sp.	NA	3.9	1	NA	NA	NA	15	1	NA
25	Idkroken	5	58.8115	17.6464	0.6	2017	19/06/2017	18:36:00	20/06/2017	09:17:00	6.1	6	19.7	15	Sunny	WNW	Light wind	SMSP	Pungitius pungitius	Småspigg	3.6	1	9.84	2.7507	0.000333593	15	1	NA
25	Idkroken	5	58.8115	17.6464	0.6	2017	19/06/2017	18:36:00	20/06/2017	09:17:00	6.1	6	19.7	15	Sunny	WNW	Light wind	SMSP	Pungitius pungitius	Småspigg	3.9	1	9.84	2.7507	0.000415754	15	1	NA
25	Idkroken	5	58.8115	17.6464	0.6	2017	19/06/2017	18:36:00	20/06/2017	09:17:00	6.1	6	19.7	15	Sunny	WNW	Light wind	SMSP	Pungitius pungitius	Småspigg	4.1	1	9.84	2.7507	0.000477067	15	1	NA
25	Idkroken	5	58.8115	17.6464	0.6	2017	19/06/2017	18:36:00	20/06/2017	09:17:00	6.1	6	19.7	15	Sunny	WNW	Light wind	SMSP	Pungitius pungitius	Småspigg	4.2	1	9.84	2.7507	0.000509761	15	1	NA
25	Idkroken	5	58.8115	17.6464	0.6	2017	19/06/2017	18:36:00	20/06/2017	09:17:00	6.1	6	19.7	15	Sunny	WNW	Light wind	STSP	Gasterosteus aculeatus	Storspigg	4.9	2	5.71	3.21	0.00187584	15	1	NA
25	Idkroken	5	58.8115	17.6464	0.6	2017	19/06/2017	18:36:00	20/06/2017	09:17:00	6.1	6	19.7	15	Sunny	WNW	Light wind	STSP	Gasterosteus aculeatus	Storspigg	5.1	1	5.71	3.21	0.00106644	15	1	NA
25	Idkroken	5	58.8115	17.6464	0.6	2017	19/06/2017	18:36:00	20/06/2017	09:17:00	6.1	6	19.7	15	Sunny	WNW	Light wind	STSP	Gasterosteus aculeatus	Storspigg	5.4	1	5.71	3.21	0.00128121	15	1	NA
25	Idkroken	5	58.8115	17.6464	0.6	2017	19/06/2017	18:36:00	20/06/2017	09:17:00	6.1	6	19.7	15	Sunny	WNW	Light wind	STSP	Gasterosteus aculeatus	Storspigg	5.6	1	5.71	3.21	0.00143986	15	1	NA
25	Idkroken	5	58.8115	17.6464	0.6	2017	19/06/2017	18:36:00	20/06/2017	09:17:00	6.1	6	19.7	15	Sunny	WNW	Light wind	STSP	Gasterosteus aculeatus	Storspigg	5.7	2	5.71	3.21	0.00304807	15	1	NA
25	Idkroken	5	58.8115	17.6464	0.6	2017	19/06/2017	18:36:00	20/06/2017	09:17:00	6.1	6	19.7	15	Sunny	WNW	Light wind	STSP	Gasterosteus aculeatus	Storspigg	5.8	1	5.71	3.21	0.00161154	15	1	NA
25	Idkroken	5	58.8115	17.6464	0.6	2017	19/06/2017	18:36:00	20/06/2017	09:17:00	6.1	6	19.7	15	Sunny	WNW	Light wind	STSP	Gasterosteus aculeatus	Storspigg	6	1	5.71	3.21	0.00179681	15	1	NA
25	Idkroken	5	58.8115	17.6464	0.6	2017	19/06/2017	18:36:00	20/06/2017	09:17:00	6.1	6	19.7	15	Sunny	WNW	Light wind	STSP	Gasterosteus aculeatus	Storspigg	6.4	1	5.71	3.21	0.00221042	15	1	NA
25	Idkroken	5	58.8115	17.6464	0.6	2017	19/06/2017	18:36:00	20/06/2017	09:17:00	6.1	6	19.7	15	Sunny	WNW	Light wind	STSP	Gasterosteus aculeatus	Storspigg	6.6	1	5.71	3.21	0.0024399	15	1	NA
26	Skutviken	1	58.8058	17.6739	0.6	2017	21/06/2017	12:38:00	22/06/2017	09:00:00	6.1	6.1	13.6	14.1	NA	NA	None	PALEMON	Palaemon sp.	NA	3.2	2	NA	NA	NA	20	1	NA
26	Skutviken	1	58.8058	17.6739	0.6	2017	21/06/2017	12:38:00	22/06/2017	09:00:00	6.1	6.1	13.6	14.1	NA	NA	None	PALEMON	Palaemon sp.	NA	3.3	2	NA	NA	NA	20	1	NA
26	Skutviken	1	58.8058	17.6739	0.6	2017	21/06/2017	12:38:00	22/06/2017	09:00:00	6.1	6.1	13.6	14.1	NA	NA	None	PALEMON	Palaemon sp.	NA	3.7	1	NA	NA	NA	20	1	NA
26	Skutviken	1	58.8058	17.6739	0.6	2017	21/06/2017	12:38:00	22/06/2017	09:00:00	6.1	6.1	13.6	14.1	NA	NA	None	PALEMON	Palaemon sp.	NA	4.1	1	NA	NA	NA	20	1	NA
26	Skutviken	1	58.8058	17.6739	0.6	2017	21/06/2017	12:38:00	22/06/2017	09:00:00	6.1	6.1	13.6	14.1	NA	NA	None	PALEMON	Palaemon sp.	NA	4.3	1	NA	NA	NA	20	1	NA
26	Skutviken	1	58.8058	17.6739	0.6	2017	21/06/2017	12:38:00	22/06/2017	09:00:00	6.1	6.1	13.6	14.1	NA	NA	None	PALEMON	Palaemon sp.	NA	5.1	1	NA	NA	NA	20	1	NA
26	Skutviken	1	58.8058	17.6739	0.6	2017	21/06/2017	12:38:00	22/06/2017	09:00:00	6.1	6.1	13.6	14.1	NA	NA	None	STSP	Gasterosteus aculeatus	Storspigg	6.7	1	5.71	3.21	0.00256057	20	1	NA
26	Skutviken	2	58.8058	17.674	0.5	2017	21/06/2017	12:38:00	22/06/2017	09:00:00	6.1	6.1	13.6	14.1	NA	NA	None	MYSIDAE	NA	NA	2.2	3	NA	NA	NA	20	1	NA
26	Skutviken	2	58.8058	17.674	0.5	2017	21/06/2017	12:38:00	22/06/2017	09:00:00	6.1	6.1	13.6	14.1	NA	NA	None	PALEMON	Palaemon sp.	NA	1.9	1	NA	NA	NA	20	1	NA
26	Skutviken	2	58.8058	17.674	0.5	2017	21/06/2017	12:38:00	22/06/2017	09:00:00	6.1	6.1	13.6	14.1	NA	NA	None	PALEMON	Palaemon sp.	NA	2.6	1	NA	NA	NA	20	1	NA
26	Skutviken	2	58.8058	17.674	0.5	2017	21/06/2017	12:38:00	22/06/2017	09:00:00	6.1	6.1	13.6	14.1	NA	NA	None	PALEMON	Palaemon sp.	NA	2.7	1	NA	NA	NA	20	1	NA
26	Skutviken	2	58.8058	17.674	0.5	2017	21/06/2017	12:38:00	22/06/2017	09:00:00	6.1	6.1	13.6	14.1	NA	NA	None	PALEMON	Palaemon sp.	NA	2.9	1	NA	NA	NA	20	1	NA
26	Skutviken	2	58.8058	17.674	0.5	2017	21/06/2017	12:38:00	22/06/2017	09:00:00	6.1	6.1	13.6	14.1	NA	NA	None	PALEMON	Palaemon sp.	NA	3	1	NA	NA	NA	20	1	NA
26	Skutviken	2	58.8058	17.674	0.5	2017	21/06/2017	12:38:00	22/06/2017	09:00:00	6.1	6.1	13.6	14.1	NA	NA	None	PALEMON	Palaemon sp.	NA	3.1	2	NA	NA	NA	20	1	NA
26	Skutviken	2	58.8058	17.674	0.5	2017	21/06/2017	12:38:00	22/06/2017	09:00:00	6.1	6.1	13.6	14.1	NA	NA	None	PALEMON	Palaemon sp.	NA	3.2	1	NA	NA	NA	20	1	NA
26	Skutviken	2	58.8058	17.674	0.5	2017	21/06/2017	12:38:00	22/06/2017	09:00:00	6.1	6.1	13.6	14.1	NA	NA	None	PALEMON	Palaemon sp.	NA	3.3	2	NA	NA	NA	20	1	NA
26	Skutviken	2	58.8058	17.674	0.5	2017	21/06/2017	12:38:00	22/06/2017	09:00:00	6.1	6.1	13.6	14.1	NA	NA	None	PALEMON	Palaemon sp.	NA	3.5	1	NA	NA	NA	20	1	NA
26	Skutviken	2	58.8058	17.674	0.5	2017	21/06/2017	12:38:00	22/06/2017	09:00:00	6.1	6.1	13.6	14.1	NA	NA	None	PALEMON	Palaemon sp.	NA	3.8	1	NA	NA	NA	20	1	NA
26	Skutviken	2	58.8058	17.674	0.5	2017	21/06/2017	12:38:00	22/06/2017	09:00:00	6.1	6.1	13.6	14.1	NA	NA	None	PALEMON	Palaemon sp.	NA	4	1	NA	NA	NA	20	1	NA
26	Skutviken	2	58.8058	17.674	0.5	2017	21/06/2017	12:38:00	22/06/2017	09:00:00	6.1	6.1	13.6	14.1	NA	NA	None	PALEMON	Palaemon sp.	NA	4.2	1	NA	NA	NA	20	1	NA
26	Skutviken	2	58.8058	17.674	0.5	2017	21/06/2017	12:38:00	22/06/2017	09:00:00	6.1	6.1	13.6	14.1	NA	NA	None	PALEMON	Palaemon sp.	NA	4.4	1	NA	NA	NA	20	1	NA
26	Skutviken	2	58.8058	17.674	0.5	2017	21/06/2017	12:38:00	22/06/2017	09:00:00	6.1	6.1	13.6	14.1	NA	NA	None	PALEMON	Palaemon sp.	NA	unmeasured	3	NA	NA	NA	20	1	NA
26	Skutviken	2	58.8058	17.674	0.5	2017	21/06/2017	12:38:00	22/06/2017	09:00:00	6.1	6.1	13.6	14.1	NA	NA	None	STSP	Gasterosteus aculeatus	Storspigg	5.1	1	5.71	3.21	0.00106644	20	1	NA
26	Skutviken	2	58.8058	17.674	0.5	2017	21/06/2017	12:38:00	22/06/2017	09:00:00	6.1	6.1	13.6	14.1	NA	NA	None	STSP	Gasterosteus aculeatus	Storspigg	6.4	1	5.71	3.21	0.00221042	20	1	NA
26	Skutviken	3	58.8058	17.674	0.9	2017	21/06/2017	12:38:00	22/06/2017	09:00:00	6.1	6.1	13.6	14.1	NA	NA	None	STSP	Gasterosteus aculeatus	Storspigg	4.2	1	5.71	3.21	0.000571829	20	1	NA
26	Skutviken	3	58.8058	17.674	0.9	2017	21/06/2017	12:38:00	22/06/2017	09:00:00	6.1	6.1	13.6	14.1	NA	NA	None	STSP	Gasterosteus aculeatus	Storspigg	5.1	1	5.71	3.21	0.00106644	20	1	NA
26	Skutviken	3	58.8058	17.674	0.9	2017	21/06/2017	12:38:00	22/06/2017	09:00:00	6.1	6.1	13.6	14.1	NA	NA	None	SVSM	Gobius niger	Svart smörbult	7.2	1	12.2	2.9811	0.00438686	20	1	NA
26	Skutviken	3	58.8058	17.674	0.9	2017	21/06/2017	12:38:00	22/06/2017	09:00:00	6.1	6.1	13.6	14.1	NA	NA	None	SVSM	Gobius niger	Svart smörbult	9	1	12.2	2.9811	0.00853203	20	1	NA
26	Skutviken	4	58.8057	17.6741	0.9	2017	21/06/2017	12:38:00	22/06/2017	09:00:00	6.1	6.1	13.6	14.1	NA	NA	None	STSP	Gasterosteus aculeatus	Storspigg	4.7	1	5.71	3.21	0.000820484	20	1	NA
26	Skutviken	4	58.8057	17.6741	0.9	2017	21/06/2017	12:38:00	22/06/2017	09:00:00	6.1	6.1	13.6	14.1	NA	NA	None	STSP	Gasterosteus aculeatus	Storspigg	5.2	1	5.71	3.21	0.00113503	20	1	NA
26	Skutviken	4	58.8057	17.6741	0.9	2017	21/06/2017	12:38:00	22/06/2017	09:00:00	6.1	6.1	13.6	14.1	NA	NA	None	STSP	Gasterosteus aculeatus	Storspigg	5.5	1	5.71	3.21	0.00135894	20	1	NA
26	Skutviken	4	58.8057	17.6741	0.9	2017	21/06/2017	12:38:00	22/06/2017	09:00:00	6.1	6.1	13.6	14.1	NA	NA	None	STSP	Gasterosteus aculeatus	Storspigg	6	1	5.71	3.21	0.00179681	20	1	NA
26	Skutviken	4	58.8057	17.6741	0.9	2017	21/06/2017	12:38:00	22/06/2017	09:00:00	6.1	6.1	13.6	14.1	NA	NA	None	STSP	Gasterosteus aculeatus	Storspigg	6.1	2	5.71	3.21	0.00378944	20	1	NA
26	Skutviken	4	58.8057	17.6741	0.9	2017	21/06/2017	12:38:00	22/06/2017	09:00:00	6.1	6.1	13.6	14.1	NA	NA	None	STSP	Gasterosteus aculeatus	Storspigg	6.2	1	5.71	3.21	0.00199624	20	1	NA
26	Skutviken	4	58.8057	17.6741	0.9	2017	21/06/2017	12:38:00	22/06/2017	09:00:00	6.1	6.1	13.6	14.1	NA	NA	None	STSP	Gasterosteus aculeatus	Storspigg	6.3	2	5.71	3.21	0.0042029	20	1	NA
26	Skutviken	4	58.8057	17.6741	0.9	2017	21/06/2017	12:38:00	22/06/2017	09:00:00	6.1	6.1	13.6	14.1	NA	NA	None	STSP	Gasterosteus aculeatus	Storspigg	6.5	2	5.71	3.21	0.00464641	20	1	NA
26	Skutviken	4	58.8057	17.6741	0.9	2017	21/06/2017	12:38:00	22/06/2017	09:00:00	6.1	6.1	13.6	14.1	NA	NA	None	STSP	Gasterosteus aculeatus	Storspigg	6.7	1	5.71	3.21	0.00256057	20	1	NA
26	Skutviken	4	58.8057	17.6741	0.9	2017	21/06/2017	12:38:00	22/06/2017	09:00:00	6.1	6.1	13.6	14.1	NA	NA	None	STSP	Gasterosteus aculeatus	Storspigg	6.9	2	5.71	3.21	0.00562823	20	1	NA
26	Skutviken	5	58.8057	17.674	0.7	2017	21/06/2017	12:38:00	22/06/2017	09:00:00	6.1	6.1	13.6	14.1	NA	NA	None	SMSP	Pungitius pungitius	Småspigg	4.7	1	9.84	2.7507	0.0006946	20	1	NA
26	Skutviken	5	58.8057	17.674	0.7	2017	21/06/2017	12:38:00	22/06/2017	09:00:00	6.1	6.1	13.6	14.1	NA	NA	None	SMSP	Pungitius pungitius	Småspigg	4.8	1	9.84	2.7507	0.000736013	20	1	NA
26	Skutviken	5	58.8057	17.674	0.7	2017	21/06/2017	12:38:00	22/06/2017	09:00:00	6.1	6.1	13.6	14.1	NA	NA	None	STSP	Gasterosteus aculeatus	Storspigg	5.4	1	5.71	3.21	0.00128121	20	1	NA
26	Skutviken	5	58.8057	17.674	0.7	2017	21/06/2017	12:38:00	22/06/2017	09:00:00	6.1	6.1	13.6	14.1	NA	NA	None	STSP	Gasterosteus aculeatus	Storspigg	6	1	5.71	3.21	0.00179681	20	1	NA
27	Hästdammsviken	1	58.8219	17.6526	1.2	2017	23/06/2017	13:20:00	24/06/2017	10:20:00	6.2	6.2	16.7	15.1	Cloudy	NA	Breeze	MYSIDAE	NA	NA	1.8	20	NA	NA	NA	21	1	NA
27	Hästdammsviken	1	58.8219	17.6526	1.2	2017	23/06/2017	13:20:00	24/06/2017	10:20:00	6.2	6.2	16.7	15.1	Cloudy	NA	Breeze	SMSP	Pungitius pungitius	Småspigg	5.5	1	9.84	2.7507	0.00107031	21	1	NA
27	Hästdammsviken	1	58.8219	17.6526	1.2	2017	23/06/2017	13:20:00	24/06/2017	10:20:00	6.2	6.2	16.7	15.1	Cloudy	NA	Breeze	STSP	Gasterosteus aculeatus	Storspigg	4.9	1	5.71	3.21	0.000937919	21	1	NA
27	Hästdammsviken	1	58.8219	17.6526	1.2	2017	23/06/2017	13:20:00	24/06/2017	10:20:00	6.2	6.2	16.7	15.1	Cloudy	NA	Breeze	STSP	Gasterosteus aculeatus	Storspigg	6.4	1	5.71	3.21	0.00221042	21	1	NA
27	Hästdammsviken	2	58.8219	17.6526	1	2017	23/06/2017	13:20:00	24/06/2017	10:20:00	6.2	6.2	16.7	15.1	Cloudy	NA	Breeze	MYSIDAE	NA	NA	2	10	NA	NA	NA	21	1	NA
27	Hästdammsviken	2	58.8219	17.6526	1	2017	23/06/2017	13:20:00	24/06/2017	10:20:00	6.2	6.2	16.7	15.1	Cloudy	NA	Breeze	STSP	Gasterosteus aculeatus	Storspigg	6.6	1	5.71	3.21	0.0024399	21	1	NA
27	Hästdammsviken	3	58.8219	17.6526	1	2017	23/06/2017	13:20:00	24/06/2017	10:20:00	6.2	6.2	16.7	15.1	Cloudy	NA	Breeze	MYSIDAE	NA	NA	2	10	NA	NA	NA	21	1	NA
27	Hästdammsviken	3	58.8219	17.6526	1	2017	23/06/2017	13:20:00	24/06/2017	10:20:00	6.2	6.2	16.7	15.1	Cloudy	NA	Breeze	PALEMON	Palaemon sp.	NA	6	1	NA	NA	NA	21	1	NA
27	Hästdammsviken	3	58.8219	17.6526	1	2017	23/06/2017	13:20:00	24/06/2017	10:20:00	6.2	6.2	16.7	15.1	Cloudy	NA	Breeze	STSP	Gasterosteus aculeatus	Storspigg	5.2	1	5.71	3.21	0.00113503	21	1	NA
27	Hästdammsviken	3	58.8219	17.6526	1	2017	23/06/2017	13:20:00	24/06/2017	10:20:00	6.2	6.2	16.7	15.1	Cloudy	NA	Breeze	TÅSN/MIHA	Syngnathus typhle/Nerophis ophidion	Tångsnälla/Mindre havsnål	14.1	1	NA	NA	NA	21	1	NA
27	Hästdammsviken	4	58.8219	17.6526	1	2017	23/06/2017	13:20:00	24/06/2017	10:20:00	6.2	6.2	16.7	15.1	Cloudy	NA	Breeze	MYSIDAE	NA	NA	2	10	NA	NA	NA	21	1	NA
27	Hästdammsviken	4	58.8219	17.6526	1	2017	23/06/2017	13:20:00	24/06/2017	10:20:00	6.2	6.2	16.7	15.1	Cloudy	NA	Breeze	PALEMON	Palaemon sp.	NA	4	1	NA	NA	NA	21	1	NA
27	Hästdammsviken	5	58.8219	17.6527	0.9	2017	23/06/2017	13:20:00	24/06/2017	10:20:00	6.2	6.2	16.7	15.1	Cloudy	NA	Breeze	MYSIDAE	NA	NA	2	10	NA	NA	NA	21	1	NA

## Sheet: VegetationCenterOfBay
BayNumber	BayName	DateBegin	Season	Net_number	Station_a	Depth_dm_a	VegetationHeightMax_dm_a	VegetationHeightMean_dm_a	TotalVegetationCover_a	Fv_a	Station_b	Depth_dm_b	VegetationHeightMax_dm_b	VegetationHeightMean_dm_b	TotalVegetationCover_b	Fv_b
2	Häggnäsviken	25/05/2017	2017	1	1	16	2	1.5	50	20	2	18	2	1	60	30
2	Häggnäsviken	25/05/2017	2017	2	3	25	3	2	90	0	4	26	5	3	100	0
2	Häggnäsviken	25/05/2017	2017	3	5	19	6	3	80	5	6	21	1	1	10	0
3	Ryss-sundet/Byviken	29/05/2017	2017	1	1	15	2.5	1	70	0	2	15	2	1	30	0
4	Kyrkviken	30/05/2017	2017	1	1	17	7	3	80	80	2	25	7	2	60	60
4	Kyrkviken	30/05/2017	2017	3	5	27	3	2	50	50	6	23	4	2	70	70
4	Kyrkviken	30/05/2017	2017	4	7	20	7	3	80	80	8	25	7	2	80	80
5	Ängsö	08/05/2017	2017	1	5	15	2	40	5	0	6	16	2	40	5	1
5	Ängsö	08/05/2017	2017	2	3	12	2	10	4	1	4	12	10	50	50	10
5	Ängsö	08/05/2017	2017	3	1	10	10	10	12	10	2	10	10	80	10	10
6	Mörkviken	09/05/2017	2017	1	7	21	20	40	1	1	8	17	2	10	6	3
6	Mörkviken	09/05/2017	2017	2	9	21	2	2	71	0	10	22	2	10	83	1
6	Mörkviken	09/05/2017	2017	3	11	12	10	10	54	30	12	11	10	20	61	30
9	Villinge	11/05/2017	2017	2	3	22	5	8	62	1	4	23	5	8	61	0
9	Villinge	11/05/2017	2017	3	5	20	5	7	92	0	6	24	5	7	70	0
9	Villinge	11/05/2017	2017	4	7	10	0.3	3	3	1	8	10	0.5	3	6	1
10	Östra Jungfruskär	10/05/2017	2017	4	7	10	0.2	3	41	0	8	16	1	1	2	0
16	Söderöfjärden/Sladdarön	24/05/2017	2017	1	1	25	0	0	0	0	2	24	1	1.2	0	0
17	Sundskär	16/05/2017	2017	1	1	22	0.3	0.4	35	31	2	24	0.05	0.2	7	2
17	Sundskär	16/05/2017	2017	2	3	19	0.2	0.4	20	15	4	17	0.3	0.4	100	100
17	Sundskär	16/05/2017	2017	3	5	20	0.3	0.4	80	80	6	19	0.3	0.4	98	99
18	Rödlöga	15/05/2017	2017	1	1	29	0.05	0.2	5	1	2	28	0.05	0.4	20	3
18	Rödlöga	15/05/2017	2017	2	3	30	0.05	0.2	30	1	4	27	0.2	0.4	5	6
18	Rödlöga	15/05/2017	2017	3	5	17	0.5	0.3	35	35	6	24	0.4	0.3	10	10
19	Dalviken	23/05/2017	2017	2	3	26	0.05	0.05	1	0	4	25	0.05	0.2	1	0
19	Dalviken	23/05/2017	2017	3	5	27	0.25	0.4	98	75	6	26	0.4	1	1	0
19	Dalviken	23/05/2017	2017	4	7	17	1	1.4	10	1	8	17	0.6	1.6	10	0
20	Rotholmaviken	25/05/2017	2017	2	3	29	0	0	0	0	4	30	0.05	0.05	1	0
24	Askviken	30/05/2017	2017	4	7	15	4	2	40	0	8	16	10	3	25	0
24	Askviken	30/05/2017	2017	5	9	30	12	2	15	0	10	26	4	2	15	1
25	Idkroken	19/06/2017	2017	1	1	28	6	NA	50	5	2	31	5	NA	50	45
25	Idkroken	19/06/2017	2017	2	3	2	7	NA	60	45	4	21	8	NA	70	30
25	Idkroken	19/06/2017	2017	3	5	15	6	NA	98	20	6	28	9	NA	75	30
26	Skutviken	21/06/2017	2017	1	1	21	1.8	NA	40	15	2	25	1.5	NA	70	5
26	Skutviken	21/06/2017	2017	2	5	16	0.9	NA	90	5	6	16	1.4	NA	80	10
26	Skutviken	21/06/2017	2017	3	3	17	1.2	NA	50	5	4	14	0.6	NA	40	2
27	Hästdammsviken	23/06/2017	2017	1	3	32	1.5	NA	40	0	4	3	0.9	NA	60	0
27	Hästdammsviken	23/06/2017	2017	2	1	34	1.4	NA	50	0	2	36	1	NA	50	0
27	Hästdammsviken	23/06/2017	2017	3	5	2	1	NA	70	0	6	15	0.7	NA	70	1

## Sheet: FishCenterOfBay
BayNumber	Net_number	Gasterosteus_aculeatus_Biomass	PiscivoreFish_Biomass	Gasterosteus_aculeatus_Count
2	1	0.139912	0.249798	67
2	2	0.946678	0.328958	587
2	3	1.12155	0.187641	684
3	1	0.726933	11.6696	390
4	1	2.12926	0.282274	966
4	3	1.39525	0	670
4	4	1.31543	1.16758	657
5	1	1.12279	0.293921	506
5	2	0.146256	0	62
5	3	0.113889	0.438044	53
6	1	0.161994	0.999745	69
6	2	0.139791	0.273759	58
6	3	0.146822	0	63
9	2	0.60181	0	268
9	3	0.567425	0.189448	238
9	4	0.335383	0.092358	159
10	4	0.557639	0.11279	258
16	1	0.251491	0.59722	94
17	1	0.274157	0.423461	114
17	2	0.299157	1.0469	132
17	3	0.188565	0.434778	78
18	1	0.13968	0	59
18	2	0.571912	0	224
18	3	0.234347	0.0166368	94
19	2	1.48423	0.0999129	555
19	3	0.986143	0.822079	423
19	4	0.875925	0.893208	350
20	2	0.260822	0.572393	107
24	4	0.267108	1.1982	198
24	5	0.291766	1.8765	177
25	1	2.79705	0.230998	1288
25	2	0.0833998	0.412898	34
25	3	2.25289	0.0252613	1109
26	1	3.0218	0.429883	1281
26	2	1.92716	0.287461	977
26	3	1.9688	0.219309	947
27	1	2.31128	0.358134	1164
27	2	1.59367	0.698398	842
27	3	1.56075	0.149485	847

## Sheet: SticklebackCenterOfBay
BayNumber	Net_number	NumberSticklebackMorphotyped	PercentSticklebackMorphotypedCompletleyPlated	PercentSticklebackMorphotypedIncompletelyPlated
1	1	15	13.3333	86.6667
1	3	10	20	80
1	5	1	0	100
2	1	29	20.6897	79.3103
2	2	30	13.3333	86.6667
2	3	29	6.89655	93.1034
3	1	30	36.6667	63.3333
4	1	30	10	90
4	3	29	17.2414	82.7586
4	4	29	17.2414	82.7586
5	1	30	6.66667	93.3333
5	2	30	10	90
5	3	30	13.3333	86.6667
6	1	31	12.9032	87.0968
6	2	31	12.9032	87.0968
6	3	29	20.6897	79.3103
7	2	1	100	0
7	3	7	42.8571	57.1429
8	2	1	0	100
9	2	28	14.2857	85.7143
9	3	29	0	100
9	4	32	18.75	81.25
10	4	30	3.33333	96.6667
13	1	1	0	100
14	1	1	100	0
15	1	12	0	100
15	2	2	0	100
16	1	31	12.9032	87.0968
16	3	6	33.3333	66.6667
17	1	35	17.1429	82.8571
17	2	30	13.3333	86.6667
17	3	30	20	80
18	1	30	13.3333	86.6667
18	2	31	25.8065	74.1935
18	3	28	21.4286	78.5714
19	2	30	16.6667	83.3333
19	3	30	13.3333	86.6667
19	4	33	21.2121	78.7879
20	1	10	30	70
20	2	29	31.0345	68.9655
20	3	12	33.3333	66.6667
23	1	6	0	100
23	4	16	12.5	87.5
24	1	8	37.5	62.5
24	4	31	29.0323	70.9677
24	5	30	26.6667	73.3333
25	1	30	16.6667	83.3333
25	2	30	26.6667	73.3333
25	3	30	16.6667	83.3333
26	1	30	6.66667	93.3333
26	2	28	28.5714	71.4286
26	3	32	9.375	90.625
27	1	30	13.3333	86.6667
27	2	30	20	80
27	3	30	13.3333	86.6667
